# Supplementary material for: Crystal and mol­ecular structure of 4-fluoro-1H-pyrazole at 150 K
Source: Acta Crystallogr E Crystallogr Commun. 2023 Apr 6;79(Pt 5):428–31. doi: 10.1107/S2056989023003055 (PMC10162087; doi:10.1107/S2056989023003055)
Supplement: Supplementary file 1 [file e-79-00428-sup1.cif]

##############################################################################
#                                                                            #
# This CIF contains the data in a paper accepted for publication in          #
# Acta Crystallographica Section E. It conforms to the requirements of       #
# Notes for Authors for Acta Crystallographica Section E, and has been       #
# peer reviewed under the auspices of the IUCr Commission on Journals.       #
#                                                                            #
# Full details of the Crystallographic Information File format               #
# are given in the paper "The Crystallographic Information File (CIF):       #
# a New Standard Archive File for Crystallography" by S. R. Hall, F. H.      #
# Allen and I. D. Brown [Acta Cryst. (1991), A47, 655-685].                  #
#                                                                            #
# The current version of the core CIF dictionary is obtainable from          #
# ftp://ftp.iucr.org/pub/cif_core.dic.                                       #
#                                                                            #
# Software is freely available for graphical display of the structure(s)     #
# in this CIF. For information consult the CIF software page                 #
# http://www.iucr.org/resources/cif/software.                                #
#                                                                            #
# This file may be used for bona fide research purposes within the           #
# scientific community so long as proper attribution is given to the journal # 
# article from which it was obtained.                                        #
#                                                                            #
##############################################################################
data_I
_audit_creation_method     'SHELXL-2018/3'
_journal_date_recd_electronic     2023-03-22
_journal_date_accepted     2023-04-03
_journal_name_full     'Acta Crystallographica, Section E'
_journal_year     2023
_journal_volume     79
_journal_issue      5
_journal_page_first     0
_journal_page_last     0
_journal_paper_category     GO
_journal_paper_doi     10.1107/S2056989023003055
_journal_coeditor_code     VM2280
_publ_contact_author_name     'Gellert Mezei'
_publ_contact_author_address
;
Western Michigan University
Department of Chemistry
1903 W. Michigan Ave.
Kalamazoo, MI 49008
USA
;
_publ_contact_author_email     'gellert.mezei@wmich.edu'
_publ_contact_author_fax     ?
_publ_contact_author_phone     ?
_publ_section_title
;
Crystal and molecular structure of 4-fluoro-1<i>H</i>-pyrazole at 150 K
;
loop_
    _publ_author_name
    _publ_author_footnote
    _publ_author_address
    'Ahmed, Basil M.' .
;
Western Michigan University
Department of Chemistry
1903 W. Michigan Ave.
Kalamazoo, MI 49008
USA
;
    'Zeller, Matthias' .
;
Purdue University
Department of Chemistry
101 Wetherill Hall (WTHR)
560 Oval Drive
West Lafayette, IN 47907
USA
;
    'Mezei, Gellert' .
;
Western Michigan University
Department of Chemistry
1903 W. Michigan Ave.
Kalamazoo, MI 49008
USA
;
_publ_section_synopsis
;
Two crystallographically unique 4-fluoro-1<i>H</i>-pyrazole moieties linked by
an N---H...N hydrogen bond are found in the asymmetric unit. Unlike the
trimeric supramolecular motifs found in the structures of the chloro and bromo
analogues, 4-fluoro-1<i>H</i>-pyrazole forms one-dimensional chains by
intermolecular hydrogen bonding in the crystal.
;
_chemical_name_systematic
;
4-Fluoro-1<i>H</i>-pyrazole
;
_chemical_name_common     ?
_chemical_formula_moiety     'C3 H3 F N2'
_chemical_formula_sum     'C3 H3 F N2'
_chemical_formula_iupac     'C3 H3 F N2'
_chemical_formula_weight     86.07
_chemical_melting_point     ?
_space_group_crystal_system     triclinic
_space_group_name_H-M_alt     'P -1'
_space_group_name_Hall     '-P 1'
loop_
    _space_group_symop_operation_xyz
    'x, y, z'
    '-x, -y, -z'
_cell_length_a     5.6045(2)
_cell_length_b     7.4315(3)
_cell_length_c     9.5396(4)
_cell_angle_alpha     71.689(2)
_cell_angle_beta     87.731(2)
_cell_angle_gamma     84.968(2)
_cell_volume     375.72(3)
_cell_formula_units_Z     4
_cell_measurement_reflns_used     9943
_cell_measurement_theta_min     2.2489
_cell_measurement_theta_max     33.1425
_cell_measurement_temperature     150(2)
_exptl_crystal_description     block
_exptl_crystal_colour     colourless
_exptl_crystal_size_max     0.450
_exptl_crystal_size_mid     0.430
_exptl_crystal_size_min     0.380
_exptl_crystal_density_diffrn     1.522
_exptl_crystal_density_meas     ?
_exptl_crystal_density_method     ?
_exptl_crystal_F_000     176
_exptl_absorpt_coefficient_mu     0.135
_exptl_absorpt_correction_type     multi-scan
_exptl_absorpt_process_details
;
(SADABS; Krause <i>et al.</i>,  2015)
;
_exptl_absorpt_correction_T_min     0.6776
_exptl_absorpt_correction_T_max     0.7465
_diffrn_ambient_temperature     150(2)
_diffrn_source     'fine focus sealed tube X-ray source'
_diffrn_source_voltage     50
_diffrn_source_current     30
_diffrn_radiation_type     MoK\a
_diffrn_radiation_wavelength     0.71073
_diffrn_radiation_monochromator     'Triumph curved graphite crystal'
_diffrn_measurement_device_type     'Bruker AXS D8 Quest'
_diffrn_measurement_device     'three circle diffractometer'
_diffrn_measurement_method     'omega and phi scans'
_diffrn_detector_area_resol_mean     7.4074
_diffrn_reflns_number     15049
_diffrn_reflns_av_R_equivalents     0.0237
_diffrn_reflns_av_unetI/netI     0.0233
_diffrn_reflns_theta_min     2.249
_diffrn_reflns_theta_max     33.160
_diffrn_reflns_theta_full     25.242
_diffrn_measured_fraction_theta_max     0.999
_diffrn_measured_fraction_theta_full     0.999
_diffrn_reflns_limit_h_min     -8
_diffrn_reflns_limit_h_max     8
_diffrn_reflns_limit_k_min     -11
_diffrn_reflns_limit_k_max     11
_diffrn_reflns_limit_l_min     -14
_diffrn_reflns_limit_l_max     14
_refine_special_details     ?
_reflns_number_total     2875
_reflns_number_gt     2635
_reflns_threshold_expression     'I > 2\s(I)'
_refine_ls_structure_factor_coef     Fsqd
_refine_ls_matrix_type     full
_refine_ls_R_factor_all     0.0383
_refine_ls_R_factor_gt     0.0356
_refine_ls_wR_factor_gt     0.1058
_refine_ls_wR_factor_ref     0.1080
_refine_ls_goodness_of_fit_ref     1.061
_refine_ls_restrained_S_all     1.061
_refine_ls_number_reflns     2875
_refine_ls_number_parameters     116
_refine_ls_number_restraints     0
_refine_ls_hydrogen_treatment     mixed
_refine_ls_weighting_scheme     calc
_refine_ls_weighting_details
              'w=1/[\s^2^(Fo^2^)+(0.0579P)^2^+0.0788P] where P=(Fo^2^+2Fc^2^)/3'
_atom_sites_solution_hydrogens     mixed
_atom_sites_solution_primary     dual
_atom_sites_solution_secondary     difmap
_refine_ls_shift/su_max     0.000
_refine_ls_shift/su_mean     0.000
_refine_diff_density_max     0.471
_refine_diff_density_min     -0.257
_refine_ls_extinction_method
;
<i>SHELXL2018/3</i> (Sheldrick 2015b)
;
_refine_ls_extinction_coef     0.040(10)
_refine_ls_extinction_expression
                                  'Fc^*^=kFc[1+0.001xFc^2^\l^3^/sin(2\q)]^-1/4^'
loop_
    _atom_type_symbol
    _atom_type_description
    _atom_type_scat_dispersion_real
    _atom_type_scat_dispersion_imag
    _atom_type_scat_source
    'C' 'C' 0.0033 0.0016
                         'International Tables Vol C Tables 4.2.6.8 and 6.1.1.4'
    'H' 'H' 0.0000 0.0000
                         'International Tables Vol C Tables 4.2.6.8 and 6.1.1.4'
    'N' 'N' 0.0061 0.0033
                         'International Tables Vol C Tables 4.2.6.8 and 6.1.1.4'
    'F' 'F' 0.0171 0.0103
                         'International Tables Vol C Tables 4.2.6.8 and 6.1.1.4'
_computing_data_collection
;
APEX4 v2022.1-1 (Bruker, 2022)
;
_computing_cell_refinement
;
SAINT V8.40B (Bruker, 2022)
;
_computing_data_reduction
;
SAINT V8.40B (Bruker, 2022)
;
_computing_structure_solution
;
<i>SHELXT</i> (Sheldrick, 2015a)
;
_computing_structure_refinement
;
<i>SHELXL2018/3</i> (Sheldrick, 2015b),
<i>ShelXle</i> Rev1460 (H\"ubschle <i>et al.</i>,  2011)
;
_computing_molecular_graphics     ?
_computing_publication_material     ?
loop_
    _atom_site_type_symbol
    _atom_site_label
    _atom_site_fract_x
    _atom_site_fract_y
    _atom_site_fract_z
    _atom_site_U_iso_or_equiv
    _atom_site_adp_type
    _atom_site_calc_flag
    _atom_site_occupancy
    _atom_site_disorder_assembly
    _atom_site_disorder_group
    F F1_1 0.51610(12) 0.62514(11) 0.13759(7) 0.03931(17) Uani d 1 . .
    N N1_1 0.64380(12) 0.73038(10) 0.45438(7) 0.02162(13) Uani d 1 . .
    H H1N_1 0.721(3) 0.7343(19) 0.5331(15) 0.032 Uiso d 1 . .
    N N2_1 0.42422(12) 0.82300(10) 0.42828(7) 0.02262(14) Uani d 1 . .
    C C1_1 0.71303(14) 0.64372(11) 0.35314(9) 0.02302(15) Uani d 1 . .
    H H1_1 0.859931 0.571209 0.349074 0.028 Uiso calc 1 . .
    C C2_1 0.52537(14) 0.68285(11) 0.25714(8) 0.02251(15) Uani d 1 . .
    C C3_1 0.34891(13) 0.79346(11) 0.30642(8) 0.02192(15) Uani d 1 . .
    H H3_1 0.198692 0.840571 0.260776 0.026 Uiso calc 1 . .
    F F1_2 0.00161(11) 0.77865(9) 1.05091(6) 0.03386(15) Uani d 1 . .
    N N1_2 0.13614(12) 0.82593(10) 0.68400(7) 0.02239(14) Uani d 1 . .
    H H1N_2 0.217(3) 0.845(2) 0.6004(16) 0.034 Uiso d 1 . .
    N N2_2 -0.06438(12) 0.73275(10) 0.69835(7) 0.02286(14) Uani d 1 . .
    C C1_2 0.19488(14) 0.85549(11) 0.81020(8) 0.02229(15) Uani d 1 . .
    H H1_2 0.328762 0.916175 0.826384 0.027 Uiso calc 1 . .
    C C2_2 0.01926(14) 0.77888(11) 0.91040(8) 0.02065(14) Uani d 1 . .
    C C3_2 -0.13824(14) 0.70401(11) 0.83817(8) 0.02168(14) Uani d 1 . .
    H H3_2 -0.276718 0.642113 0.881490 0.026 Uiso calc 1 . .
loop_
    _atom_site_aniso_label
    _atom_site_aniso_U_11
    _atom_site_aniso_U_22
    _atom_site_aniso_U_33
    _atom_site_aniso_U_12
    _atom_site_aniso_U_13
    _atom_site_aniso_U_23
    F1_1 0.0372(3) 0.0597(4) 0.0370(3) -0.0145(3) 0.0046(2) -0.0357(3)
    N1_1 0.0213(3) 0.0267(3) 0.0166(3) -0.0024(2) -0.0017(2) -0.0061(2)
    N2_1 0.0220(3) 0.0284(3) 0.0182(3) -0.0005(2) 0.0008(2) -0.0090(2)
    C1_1 0.0207(3) 0.0237(3) 0.0261(3) -0.0022(2) 0.0014(2) -0.0098(3)
    C2_1 0.0232(3) 0.0278(3) 0.0213(3) -0.0083(3) 0.0027(2) -0.0131(3)
    C3_1 0.0197(3) 0.0276(3) 0.0190(3) -0.0036(2) -0.0007(2) -0.0075(2)
    F1_2 0.0395(3) 0.0492(3) 0.0174(2) -0.0117(2) 0.00202(19) -0.0149(2)
    N1_2 0.0231(3) 0.0266(3) 0.0183(3) -0.0023(2) 0.0033(2) -0.0085(2)
    N2_2 0.0236(3) 0.0275(3) 0.0196(3) -0.0021(2) -0.0016(2) -0.0102(2)
    C1_2 0.0210(3) 0.0261(3) 0.0216(3) -0.0044(2) 0.0006(2) -0.0094(3)
    C2_2 0.0228(3) 0.0248(3) 0.0156(3) -0.0029(2) -0.0004(2) -0.0078(2)
    C3_2 0.0208(3) 0.0256(3) 0.0200(3) -0.0044(2) 0.0002(2) -0.0082(2)
_geom_special_details
;
 All esds (except the esd in the dihedral angle between two l.s. planes)
 are estimated using the full covariance matrix.  The cell esds are taken
 into account individually in the estimation of esds in distances, angles
 and torsion angles; correlations between esds in cell parameters are only
 used when they are defined by crystal symmetry.  An approximate (isotropic)
 treatment of cell esds is used for estimating esds involving l.s. planes.
;
loop_
    _geom_bond_atom_site_label_1
    _geom_bond_atom_site_label_2
    _geom_bond_site_symmetry_2
    _geom_bond_distance
    _geom_bond_publ_flag
    F1_1 C2_1 . 1.3428(8) ?
    N1_1 C1_1 . 1.3473(10) ?
    N1_1 N2_1 . 1.3484(9) ?
    N1_1 H1N_1 . 0.892(14) ?
    N2_1 C3_1 . 1.3391(10) ?
    C1_1 C2_1 . 1.3729(11) ?
    C1_1 H1_1 . 0.9500 ?
    C2_1 C3_1 . 1.3922(11) ?
    C3_1 H3_1 . 0.9500 ?
    F1_2 C2_2 . 1.3396(8) ?
    N1_2 C1_2 . 1.3476(10) ?
    N1_2 N2_2 . 1.3513(10) ?
    N1_2 H1N_2 . 0.878(14) ?
    N2_2 C3_2 . 1.3375(10) ?
    C1_2 C2_2 . 1.3742(10) ?
    C1_2 H1_2 . 0.9500 ?
    C2_2 C3_2 . 1.3924(10) ?
    C3_2 H3_2 . 0.9500 ?
loop_
    _geom_angle_atom_site_label_1
    _geom_angle_atom_site_label_2
    _geom_angle_atom_site_label_3
    _geom_angle_site_symmetry_1
    _geom_angle_site_symmetry_3
    _geom_angle
    _geom_angle_publ_flag
    C1_1 N1_1 N2_1 . . 112.75(6) ?
    C1_1 N1_1 H1N_1 . . 129.5(9) ?
    N2_1 N1_1 H1N_1 . . 117.7(9) ?
    C3_1 N2_1 N1_1 . . 105.50(6) ?
    N1_1 C1_1 C2_1 . . 105.09(7) ?
    N1_1 C1_1 H1_1 . . 127.5 ?
    C2_1 C1_1 H1_1 . . 127.5 ?
    F1_1 C2_1 C1_1 . . 125.91(7) ?
    F1_1 C2_1 C3_1 . . 126.73(7) ?
    C1_1 C2_1 C3_1 . . 107.36(7) ?
    N2_1 C3_1 C2_1 . . 109.29(7) ?
    N2_1 C3_1 H3_1 . . 125.4 ?
    C2_1 C3_1 H3_1 . . 125.4 ?
    C1_2 N1_2 N2_2 . . 112.72(6) ?
    C1_2 N1_2 H1N_2 . . 129.9(9) ?
    N2_2 N1_2 H1N_2 . . 116.9(9) ?
    C3_2 N2_2 N1_2 . . 105.43(6) ?
    N1_2 C1_2 C2_2 . . 105.10(7) ?
    N1_2 C1_2 H1_2 . . 127.5 ?
    C2_2 C1_2 H1_2 . . 127.5 ?
    F1_2 C2_2 C1_2 . . 126.25(7) ?
    F1_2 C2_2 C3_2 . . 126.46(7) ?
    C1_2 C2_2 C3_2 . . 107.29(6) ?
    N2_2 C3_2 C2_2 . . 109.46(7) ?
    N2_2 C3_2 H3_2 . . 125.3 ?
    C2_2 C3_2 H3_2 . . 125.3 ?
loop_
    _geom_torsion_atom_site_label_1
    _geom_torsion_atom_site_label_2
    _geom_torsion_atom_site_label_3
    _geom_torsion_atom_site_label_4
    _geom_torsion_site_symmetry_1
    _geom_torsion_site_symmetry_2
    _geom_torsion_site_symmetry_3
    _geom_torsion_site_symmetry_4
    _geom_torsion
    _geom_torsion_publ_flag
    C1_1 N1_1 N2_1 C3_1 . . . . 0.49(9) ?
    N2_1 N1_1 C1_1 C2_1 . . . . -0.31(9) ?
    N1_1 C1_1 C2_1 F1_1 . . . . 179.71(7) ?
    N1_1 C1_1 C2_1 C3_1 . . . . 0.01(9) ?
    N1_1 N2_1 C3_1 C2_1 . . . . -0.46(9) ?
    F1_1 C2_1 C3_1 N2_1 . . . . -179.41(7) ?
    C1_1 C2_1 C3_1 N2_1 . . . . 0.29(9) ?
    C1_2 N1_2 N2_2 C3_2 . . . . 0.85(9) ?
    N2_2 N1_2 C1_2 C2_2 . . . . -0.88(9) ?
    N1_2 C1_2 C2_2 F1_2 . . . . -178.67(7) ?
    N1_2 C1_2 C2_2 C3_2 . . . . 0.55(9) ?
    N1_2 N2_2 C3_2 C2_2 . . . . -0.46(9) ?
    F1_2 C2_2 C3_2 N2_2 . . . . 179.16(7) ?
    C1_2 C2_2 C3_2 N2_2 . . . . -0.06(9) ?
_shelx_space_group_comment
;
The symmetry employed for this shelxl refinement is uniquely defined
by the following loop, which should always be used as a source of
symmetry information in preference to the above space-group names.
They are only intended as comments.
;
_shelx_estimated_absorpt_T_min     0.942
_shelx_estimated_absorpt_T_max     0.950
_shelx_hkl_file
;
  -1   0   0 20.4929 0.73482   6
  -1   0   0 21.4602 0.74957   5
  -1   0   0 23.9168 0.74875   4
   1   0   0 20.7867 0.74360   3
   1   0   0 22.8132 0.75107   5
  -2   0   0 1437.94 48.0993   2
  -2   0   0 1423.12 48.0579   2
   2   0   0 1439.77 48.5580   2
  -3   0   0 5.62434 0.34494   5
  -3   0   0 5.92944 0.35355   4
   3   0   0 6.13119 0.32859   3
   3   0   0 6.12779 0.34127   5
  -4   0   0 22.3100 0.89168   4
  -4   0   0 19.4237 0.88059   5
   4   0   0 22.2266 0.86285   3
   4   0   0 21.8825 0.88528   5
   4   0   0 23.0675 1.04140   1
  -5   0   0 0.07823 0.29436   4
  -5   0   0 0.25532 0.25362   5
   5   0   0 -0.3188 0.21759   3
   5   0   0 -0.1133 0.29645   1
   5   0   0 0.19735 0.23534   5
   5   0   0 0.06622 0.28197   1
  -6   0   0 143.762 4.93726   4
   6   0   0 146.757 4.89128   3
   6   0   0 142.238 5.16314   1
   6   0   0 142.167 5.17646   1
  -7   0   0 1.68148 0.46490   4
   7   0   0 2.07985 0.51307   1
   7   0   0 2.28405 0.36064   3
   7   0   0 1.62877 0.31251   3
   7   0   0 1.58040 0.52742   1
  -8   0   0 6.41905 0.68627   4
   8   0   0 5.40239 0.57238   3
   8   0   0 6.05453 0.80111   1
   8  -1   0 10.2200 0.69105   3
   8  -1   0 8.66384 1.15381   1
  -8   1   0 12.6292 0.95087   4
   7  -1   0 0.85371 0.31811   3
   7  -1   0 1.76454 0.60684   1
   7  -1   0 1.42994 0.66619   1
  -7   1   0 0.30954 0.42846   4
  -7   1   0 0.73505 0.35299   5
   6  -1   0 44.6281 2.10344   1
   6  -1   0 40.8711 1.47604   6
   6  -1   0 44.0386 1.62058   3
   6  -1   0 41.2633 1.65458   5
   6  -1   0 42.4915 2.04348   1
  -6   1   0 42.6625 1.69700   4
  -6   1   0 44.9613 1.67935   5
   5  -1   0 187.597 6.50203   6
   5  -1   0 198.157 6.58787   3
   5  -1   0 201.514 6.96492   1
   5  -1   0 199.864 6.98016   1
   5  -1   0 191.209 6.61516   5
  -5   1   0 198.498 6.62319   4
  -5   1   0 201.628 6.63193   5
   4  -1   0 17.1047 0.72752   3
   4  -1   0 16.7749 1.00948   1
   4  -1   0 16.4602 0.75524   5
  -4   1   0 17.6152 0.76845   4
  -4   1   0 18.1877 0.77201   5
   3  -1   0 50.0832 1.77528   3
   3  -1   0 50.2534 2.02145   1
   3  -1   0 50.6049 1.79722   5
  -3   1   0 56.6401 1.79887   4
  -3   1   0 49.8267 1.79802   5
  -3   1   0 51.4493 1.77344   3
   2  -1   0 135.715 4.58069   6
   2  -1   0 141.653 4.82014   1
   2  -1   0 141.418 4.63179   5
  -2   1   0 138.440 4.62018   4
   1  -1   0 671.771 24.1039   2
   1   1   0 441.384 14.4443   1
   1   1   0 438.560 14.4446   1
  -2  -1   0 44.4404 1.49789   4
  -2  -1   0 43.4154 1.50539   6
   2   1   0 44.4029 1.51059   5
   2   1   0 44.1953 1.51134   3
  -3  -1   0 14.2048 0.58409   6
  -3  -1   0 14.6404 0.59632   4
   3   1   0 15.0780 0.58751   1
   3   1   0 14.8758 0.60307   5
   4   1   0 408.263 13.7637   5
   4   1   0 425.470 13.8036   1
  -5  -1   0 48.9601 1.77090   4
   5   1   0 46.5617 1.74120   3
   5   1   0 49.9226 1.82735   1
   5   1   0 47.5425 1.74511   3
   5   1   0 46.8308 1.75414   5
   5   1   0 48.5280 1.81459   1
  -6  -1   0 32.6194 1.31864   4
   6   1   0 30.2631 1.32336   1
   6   1   0 32.8279 1.33235   1
   6   1   0 29.2550 1.25392   5
   6   1   0 30.7794 1.25130   3
   6   1   0 30.6877 1.24551   3
  -7  -1   0 0.33029 0.40725   4
   7   1   0 0.41509 0.33367   1
   7   1   0 0.37428 0.31087   3
   7   1   0 0.82163 0.29804   3
   7   1   0 0.65860 0.31028   1
  -8  -1   0 0.42725 0.48202   4
   8   1   0 1.33163 0.35174   3
   8  -2   0 7.10471 1.54856   1
   8  -2   0 8.03322 0.63650   3
  -8   2   0 7.08837 0.74700   5
   7  -2   0 17.2886 1.66407   1
   7  -2   0 18.6137 0.90678   3
  -7   2   0 17.9317 1.04312   4
  -7   2   0 17.8057 0.99423   5
   6  -2   0 4.34129 0.49725   3
   6  -2   0 4.73143 0.78803   1
   6  -2   0 3.71909 0.74900   1
  -6   2   0 3.61089 0.47636   4
  -6   2   0 3.33707 0.44221   5
   5  -2   0 14.9676 1.20753   1
   5  -2   0 16.8729 1.20585   1
   5  -2   0 15.1119 0.73663   3
   5  -2   0 14.5766 0.78067   5
   5  -2   0 15.0362 0.53666   6
  -5   2   0 15.4985 0.81351   5
  -5   2   0 15.9221 0.81555   4
   4  -2   0 87.1174 2.87879   3
   4  -2   0 83.9462 3.29674   1
   4  -2   0 78.1343 2.76832   6
   4  -2   0 83.1724 2.90419   5
  -4   2   0 84.2961 2.86512   3
  -4   2   0 86.8173 2.91574   5
  -4   2   0 82.1915 2.89086   4
   3  -2   0 736.028 24.5557   1
   2  -2   0 547.366 18.2983   1
   1  -2   0 5346.04 178.674   2
  -1   2   0 5351.06 178.523   2
   0  -2   0 9979.21 329.695   2
   0   2   0 9999.99 329.661   2
   1   2   0 1151.48 39.6610   2
   2   2   0 786.543 25.8443   1
  -3  -2   0 22.4954 0.85339   6
  -3  -2   0 21.4060 0.81292   4
   3   2   0 21.7294 0.84735   3
   3   2   0 22.2145 0.84401   5
  -4  -2   0 41.3974 1.53472   6
  -4  -2   0 41.7718 1.51763   4
   4   2   0 43.1077 1.54098   3
   4   2   0 42.9838 1.53905   5
  -5  -2   0 10.6158 0.61459   4
  -5  -2   0 9.40732 0.58088   6
   5   2   0 9.94392 0.58647   5
   5   2   0 10.7227 0.59732   3
   5   2   0 10.6932 0.59791   3
  -6  -2   0 180.472 6.13348   4
   6   2   0 180.587 6.12967   3
   6   2   0 182.408 6.12973   3
   6   2   0 180.828 6.13647   5
  -7  -2   0 15.0321 0.88021   4
   7   2   0 15.0657 0.81952   3
  -8  -2   0 7.65903 0.81899   4
   8   2   0 8.68290 0.69079   3
   8  -3   0 8.10172 0.64826   3
  -8   3   0 8.52633 0.82519   5
   7  -3   0 1.79934 0.99909   1
   7  -3   0 1.88617 0.37030   3
  -7   3   0 1.79300 0.51959   4
  -7   3   0 1.75658 0.44343   5
   6  -3   0 4.33623 0.51633   3
   6  -3   0 4.99485 0.90656   1
   6  -3   0 3.39563 0.83221   1
  -6   3   0 4.70303 0.60352   5
  -6   3   0 3.76024 0.50412   4
   5  -3   0 121.205 4.27847   5
   5  -3   0 126.718 4.89240   1
   5  -3   0 130.906 4.24683   3
   5  -3   0 125.823 4.89938   1
  -5   3   0 119.290 4.21743   3
  -5   3   0 118.497 4.25794   4
  -5   3   0 125.452 4.29580   5
   4  -3   0 22.0944 0.79472   6
   4  -3   0 23.0073 0.98736   5
   4  -3   0 24.8681 0.97515   3
   4  -3   0 24.6590 1.49196   1
  -4   3   0 23.2872 0.94430   3
  -4   3   0 23.4329 0.98642   4
  -4   3   0 24.8895 1.03423   5
   3  -3   0 70.6000 2.38196   3
   3  -3   0 70.6401 2.84424   1
   3  -3   0 67.4803 2.40102   5
   3  -3   0 63.7621 2.28258   6
  -3   3   0 67.1308 2.36916   4
  -3   3   0 70.9538 2.41722   5
  -3   3   0 70.0986 2.37284   3
   2  -3   0 33.2429 1.21066   3
   2  -3   0 31.5172 1.13553   6
   2  -3   0 34.4342 1.59942   1
   2  -3   0 32.7731 1.22520   5
  -2   3   0 32.8524 1.17563   4
  -2   3   0 33.7882 1.23382   5
   1  -3   0 891.262 30.5290   1
  -1   3   0 948.801 30.5501   1
   0  -3   0 81.0773 2.60607   7
   0  -3   0 80.0411 2.66498   5
   0  -3   0 76.8684 2.92046   1
   0  -3   0 81.3912 2.66481   3
   0  -3   0 75.1167 2.64625   6
   0   3   0 79.1218 2.93590   1
   0   3   0 75.7220 2.65728   3
   0   3   0 79.0690 2.66778   5
  -1  -3   0 270.076 8.89717   1
  -1  -3   0 256.331 8.87644   1
   1   3   0 263.539 8.91340   1
  -2  -3   0 145.224 4.78592   1
  -2  -3   0 143.674 4.75149   3
  -2  -3   0 143.848 4.78496   1
  -2  -3   0 138.427 4.74186   6
  -2  -3   0 139.330 4.67208   4
   2   3   0 141.612 4.74179   3
   2   3   0 137.020 4.73035   5
   2   3   0 140.457 4.68199   7
   2   3   0 144.920 4.87041   1
  -3  -3   0 6.57778 0.34594   4
  -3  -3   0 6.68949 0.43542   6
   3   3   0 6.97005 0.41008   5
   3   3   0 6.74107 0.41767   3
  -4  -3   0 111.037 3.77391   4
  -4  -3   0 110.837 3.82997   6
   4   3   0 113.568 3.82787   3
   4   3   0 112.617 3.81548   5
  -5  -3   0 432.709 13.9653   4
  -5  -3   0 418.231 13.9998   6
   5   3   0 419.747 13.9929   5
   5   3   0 418.330 13.9986   3
  -6  -3   0 5.81768 0.57380   6
  -6  -3   0 6.21467 0.57804   4
   6   3   0 6.64565 0.57887   3
   6   3   0 5.85703 0.52999   3
   6   3   0 5.91688 0.53972   5
  -7  -3   0 15.2756 0.87122   4
   7   3   0 13.8890 0.82746   3
  -8  -3   0 -0.8085 0.43401   4
   8   3   0 0.39169 0.34424   3
   8   3   0 0.32292 0.39695   7
   7  -4   0 0.04656 0.33067   3
   7  -4   0 0.54137 1.16850   1
  -7   4   0 -0.0772 0.41374   5
   6  -4   0 0.26585 0.28760   3
   6  -4   0 1.05281 0.86087   1
   6  -4   0 -0.7567 0.77967   1
  -6   4   0 -0.1384 0.38888   4
  -6   4   0 0.20461 0.38544   5
   5  -4   0 3.36748 0.38929   3
   5  -4   0 2.64021 0.75401   1
   5  -4   0 1.75152 0.77062   1
  -5   4   0 3.66069 0.48896   5
  -5   4   0 2.42193 0.30320   3
  -5   4   0 3.04987 0.42358   4
   4  -4   0 40.7658 1.44525   6
   4  -4   0 46.6995 1.63251   3
   4  -4   0 44.9871 2.27884   1
   4  -4   0 40.6951 1.64141   5
  -4   4   0 43.5727 1.61579   4
  -4   4   0 44.1574 1.67478   5
  -4   4   0 43.3527 1.60474   3
   3  -4   0 1038.48 34.7324   1
   2  -4   0 115.377 3.91827   5
   2  -4   0 117.765 3.84111   6
   2  -4   0 117.717 4.42496   1
  -2   4   0 111.093 3.89130   3
  -2   4   0 114.088 3.92478   5
  -2   4   0 114.153 3.85090   4
   1  -4   0 2490.79 87.2688   2
  -1   4   0 2434.89 86.8574   2
   0  -4   0 17.2738 0.73809   5
   0  -4   0 18.7287 0.64773   7
   0  -4   0 18.4441 0.75452   3
   0  -4   0 20.4374 1.09669   1
   0  -4   0 17.7724 0.72539   6
   0  -4   0 18.0534 0.62190   4
   0   4   0 17.5345 1.03676   1
   0   4   0 17.6929 0.74314   3
   0   4   0 17.7944 0.74792   5
  -1  -4   0 20.6750 0.83469   5
  -1  -4   0 21.0122 1.08747   1
  -1  -4   0 19.7339 0.83836   6
  -1  -4   0 20.2659 1.07304   1
  -1  -4   0 20.9889 0.86002   3
   1   4   0 21.2946 0.84303   3
   1   4   0 22.0633 0.72460   7
   1   4   0 21.6265 1.11920   1
   1   4   0 21.3141 0.84550   5
  -2  -4   0 128.483 4.34402   1
  -2  -4   0 116.747 4.08193   4
  -2  -4   0 126.438 4.33870   1
  -2  -4   0 122.690 4.20069   3
  -2  -4   0 115.937 4.18722   6
   2   4   0 121.954 4.18675   3
   2   4   0 135.377 4.19544   5
   2   4   0 121.900 4.41007   1
   2   4   0 125.662 4.09944   7
  -3  -4   0 119.935 4.03342   3
  -3  -4   0 116.351 3.91965   4
  -3  -4   0 117.368 4.02742   6
   3   4   0 118.736 4.01883   3
   3   4   0 115.847 4.00297   5
   3   4   0 119.065 3.93519   7
  -4  -4   0 10.9404 0.51480   4
  -4  -4   0 10.4382 0.66595   6
   4   4   0 10.8059 0.61664   3
   4   4   0 11.4453 0.53415   7
   4   4   0 9.88023 0.59710   5
   4   4   0 10.5432 0.57612   5
  -5  -4   0 80.6230 2.89315   6
  -5  -4   0 80.4246 2.79492   4
   5   4   0 82.2454 2.81586   7
   5   4   0 77.8396 2.86075   3
   5   4   0 76.4351 2.84326   5
   5   4   0 87.8728 2.87408   5
  -6  -4   0 20.9339 1.03012   6
  -6  -4   0 21.2603 0.94798   4
   6   4   0 20.8400 0.99119   5
   6   4   0 20.5093 0.95100   7
  -7  -4   0 20.8461 1.11351   6
  -7  -4   0 22.5017 1.06757   4
   7   4   0 22.6332 1.11400   3
   7   4   0 22.8310 1.07818   7
   7   4   0 23.3630 1.09493   5
   8   4   0 5.68910 0.64913   5
   8   4   0 4.21180 0.51891   7
   8   4   0 6.12173 0.59274   3
   7  -5   0 4.24092 0.48413   3
  -7   5   0 3.45234 0.58009   5
   6  -5   0 21.2962 2.27555   1
   6  -5   0 23.4277 1.08166   3
   6  -5   0 23.8024 2.57157   1
  -6   5   0 22.1925 1.17959   5
   5  -5   0 -0.4867 0.79172   1
   5  -5   0 0.28966 0.28278   3
   5  -5   0 0.41691 0.76642   1
  -5   5   0 -0.0844 0.35683   5
  -5   5   0 0.29820 0.25278   3
   4  -5   0 0.56400 0.67864   1
   4  -5   0 0.58535 0.32393   3
   4  -5   0 0.43765 0.63095   1
  -4   5   0 0.19532 0.35256   5
  -4   5   0 0.18199 0.25837   3
   3  -5   0 160.007 5.61477   5
   3  -5   0 163.709 6.27812   1
   3  -5   0 161.736 5.48894   6
   3  -5   0 173.797 5.60580   3
  -3   5   0 157.235 5.57439   3
  -3   5   0 174.563 5.64925   5
   2  -5   0 180.408 6.41450   5
   2  -5   0 192.762 6.35773   7
   2  -5   0 195.166 6.41637   3
   2  -5   0 195.901 7.04174   1
   2  -5   0 187.898 6.34362   6
  -2   5   0 186.287 6.40037   3
  -2   5   0 196.921 6.44399   5
   1  -5   0 87.8820 3.26708   5
   1  -5   0 94.2133 3.79323   1
   1  -5   0 97.0751 3.19228   7
   1  -5   0 102.264 3.28813   3
   1  -5   0 95.3916 3.23443   6
  -1   5   0 97.1279 3.29412   5
  -1   5   0 90.5403 3.25757   3
   0  -5   0 151.868 5.48919   1
   0  -5   0 150.260 5.03937   5
   0  -5   0 151.532 5.49449   1
   0  -5   0 145.025 4.90721   4
   0  -5   0 153.076 4.93473   7
   0  -5   0 145.923 5.01755   6
   0  -5   0 147.962 5.04227   3
   0   5   0 147.105 5.49819   1
   0   5   0 154.793 5.05150   5
   0   5   0 144.834 5.02781   3
  -1  -5   0 72.6743 2.84225   1
  -1  -5   0 63.1848 2.78833   1
  -1  -5   0 70.9583 2.48521   6
  -1  -5   0 72.9749 2.48652   5
  -1  -5   0 70.5246 2.49765   3
   1   5   0 73.1129 2.49377   5
   1   5   0 74.0413 2.89486   1
   1   5   0 69.6231 2.48108   3
  -2  -5   0 0.94958 0.34222   1
  -2  -5   0 1.06081 0.29589   3
  -2  -5   0 1.04423 0.34960   1
  -2  -5   0 0.88753 0.29602   6
   2   5   0 1.48702 0.28607   5
   2   5   0 1.15674 0.38475   1
   2   5   0 1.07005 0.26537   3
   2   5   0 1.10589 0.11546   7
  -3  -5   0 -0.0713 0.31553   6
  -3  -5   0 0.41390 0.12530   4
  -3  -5   0 -0.1412 0.18521   1
  -3  -5   0 -0.0414 0.20383   1
  -3  -5   0 0.06007 0.29800   3
   3   5   0 0.31614 0.25273   3
   3   5   0 0.11642 0.14078   7
   3   5   0 0.20648 0.27690   5
  -4  -5   0 87.5948 2.99928   4
  -4  -5   0 87.7488 3.15325   6
   4   5   0 82.8924 3.11340   3
   4   5   0 95.6729 3.13332   5
   4   5   0 90.7186 3.01918   7
  -5  -5   0 107.532 3.69697   4
  -5  -5   0 110.648 3.85423   6
   5   5   0 111.988 3.71906   7
   5   5   0 101.229 3.77569   5
   5   5   0 113.891 3.80897   5
  -6  -5   0 6.79898 0.52561   4
  -6  -5   0 7.23886 0.73690   6
   6   5   0 7.14737 0.54449   7
   6   5   0 7.12344 0.62243   5
  -7  -5   0 23.6211 1.23379   6
   7   5   0 25.0327 1.16911   5
   7   5   0 23.9138 1.10548   7
   6  -6   0 3.31049 0.44772   3
   6  -6   0 5.96708 1.69011   1
  -6   6   0 4.59712 0.62323   5
   5  -6   0 2.82175 0.43711   3
   5  -6   0 2.64651 1.04528   1
   5  -6   0 3.31818 1.20676   1
  -5   6   0 3.21686 0.54621   5
   4  -6   0 16.8310 1.79391   1
   4  -6   0 15.8342 0.86871   3
   4  -6   0 15.2973 0.61149   6
   4  -6   0 16.4092 1.70366   1
  -4   6   0 15.4517 0.81014   3
  -4   6   0 16.9364 0.95183   5
   3  -6   0 395.969 13.5011   7
   3  -6   0 405.920 13.4510   6
   3  -6   0 411.576 14.4263   1
   3  -6   0 423.638 13.5690   3
   3  -6   0 418.380 14.4522   1
  -3   6   0 378.214 13.5312   3
  -3   6   0 421.427 13.6090   5
   2  -6   0 15.9283 0.82398   5
   2  -6   0 16.5609 1.46695   1
   2  -6   0 17.0081 0.85570   3
   2  -6   0 15.6890 1.38082   1
   2  -6   0 16.5430 0.72128   7
   2  -6   0 16.9097 0.74398   6
  -2   6   0 16.8689 0.87472   5
  -2   6   0 15.4529 0.81387   3
   1  -6   0 158.220 6.04484   1
   1  -6   0 160.834 5.31417   7
   1  -6   0 159.282 5.38091   6
   1  -6   0 165.384 6.08837   1
   1  -6   0 165.603 5.43388   3
   1  -6   0 152.157 5.42235   5
  -1   6   0 155.169 5.41154   3
  -1   6   0 160.747 5.43995   5
   0  -6   0 36.5460 1.23866   7
   0  -6   0 33.8300 1.18844   4
   0  -6   0 36.6811 1.92608   1
   0  -6   0 35.8408 1.42256   3
   0  -6   0 36.2267 1.38724   6
   0  -6   0 36.3087 1.90929   1
   0  -6   0 34.9260 1.38669   5
   0   6   0 36.1683 1.40710   5
   0   6   0 36.4558 1.39586   3
  -1  -6   0 7.55230 0.52084   5
  -1  -6   0 5.87400 0.72989   1
  -1  -6   0 6.79130 0.83896   1
  -1  -6   0 7.35709 0.58377   3
  -1  -6   0 6.47226 0.54372   6
   1   6   0 6.82521 0.52581   3
   1   6   0 7.35714 0.54364   5
  -2  -6   0 28.4524 1.21722   3
  -2  -6   0 29.1141 1.51514   1
  -2  -6   0 29.0051 1.20990   6
  -2  -6   0 30.8895 1.51152   1
   2   6   0 29.4167 1.19390   5
   2   6   0 27.9905 1.19064   3
  -3  -6   0 3.45202 0.44481   1
  -3  -6   0 4.41816 0.49609   6
  -3  -6   0 3.02357 0.42612   1
   3   6   0 3.79206 0.41188   5
   3   6   0 3.71943 0.23557   7
   3   6   0 3.17255 0.38770   3
  -4  -6   0 9.14085 0.70742   6
   4   6   0 8.54711 0.42985   7
   4   6   0 8.91351 0.65103   5
  -5  -6   0 40.7695 1.75328   6
   5   6   0 43.8887 1.68996   5
   5   6   0 42.7100 1.53424   7
  -6  -6   0 2.13483 0.52421   6
   6   6   0 1.83865 0.38446   5
   6   6   0 1.90731 0.29541   7
  -7  -6   0 17.3855 1.13094   6
   7   6   0 17.5226 0.87975   7
   7   6   0 18.1739 1.00868   5
   6  -7   0 4.10785 0.53469   3
  -6   7   0 3.41232 0.61103   5
   5  -7   0 4.60921 1.49402   1
   5  -7   0 2.17620 1.47635   1
   5  -7   0 2.12487 0.43857   3
  -5   7   0 2.94399 0.56648   5
   4  -7   0 42.4762 1.66226   3
   4  -7   0 37.1287 1.38816   6
   4  -7   0 36.3832 2.59854   1
   4  -7   0 41.3078 2.84707   1
  -4   7   0 39.7988 1.72005   5
   3  -7   0 166.141 6.63751   1
   3  -7   0 161.472 6.59722   1
   3  -7   0 162.792 5.49162   6
   3  -7   0 154.491 5.51869   7
   3  -7   0 170.822 5.63380   3
  -3   7   0 165.043 5.67505   5
   2  -7   0 4.15906 0.91047   1
   2  -7   0 6.97434 1.14470   1
   2  -7   0 6.57076 0.67070   3
   2  -7   0 6.31891 0.52498   6
  -2   7   0 6.15983 0.68038   5
   1  -7   0 21.0938 1.56626   1
   1  -7   0 18.9310 0.90097   6
   1  -7   0 19.9083 0.97567   3
   1  -7   0 19.6653 0.76694   7
   1  -7   0 18.9246 0.71404   4
   1  -7   0 19.6272 1.64826   1
  -1   7   0 20.3031 0.98861   5
  -1   7   0 18.3538 0.93976   3
   0  -7   0 2.60956 0.73122   1
   0  -7   0 2.39382 0.42137   6
   0  -7   0 1.40947 0.66601   1
   0  -7   0 2.51104 0.38151   5
   0  -7   0 2.04056 0.21784   7
   0  -7   0 1.54467 0.39374   3
   0   7   0 3.01154 0.43512   5
   0   7   0 2.28264 0.36019   3
  -1  -7   0 58.3560 2.12432   6
  -1  -7   0 55.7346 2.61616   1
  -1  -7   0 59.5496 2.15277   3
  -1  -7   0 51.9358 2.07693   5
   1   7   0 52.8670 2.08801   3
   1   7   0 59.3751 2.12373   5
  -2  -7   0 46.9853 1.80226   3
  -2  -7   0 40.6564 1.71240   5
  -2  -7   0 44.5296 2.12670   1
  -2  -7   0 46.6246 2.16125   1
  -2  -7   0 45.4517 1.77966   6
   2   7   0 46.0234 1.75875   5
  -3  -7   0 25.5325 1.22902   3
  -3  -7   0 25.4595 1.36020   1
  -3  -7   0 25.9360 1.21893   6
  -3  -7   0 26.0021 1.35877   1
   3   7   0 27.1817 1.19334   5
  -4  -7   0 70.6563 2.65971   6
   4   7   0 68.5922 2.34406   7
   4   7   0 70.6005 2.58053   5
  -5  -7   0 2.00946 0.54182   6
   5   7   0 2.40627 0.45283   5
   5   7   0 1.91375 0.22172   7
  -6  -7   0 1.08343 0.55864   6
   6   7   0 1.33590 0.24968   7
   6   7   0 1.14135 0.42833   5
  -7  -7   0 16.1092 1.14001   6
   7   7   0 14.2340 0.73692   7
   5  -8   0 1.18483 0.43328   3
  -5   8   0 1.06533 0.56995   5
   4  -8   0 48.3638 1.90901   6
   4  -8   0 56.4258 2.15253   3
   4  -8   0 53.4079 3.70822   1
   4  -8   0 52.9960 3.58136   1
  -4   8   0 56.3147 2.22897   5
   3  -8   0 61.9373 2.27717   3
   3  -8   0 57.5466 2.08202   6
   3  -8   0 57.3691 3.51115   1
   3  -8   0 57.7068 3.39123   1
   3  -8   0 52.3658 2.07546   7
  -3   8   0 58.2528 2.30120   5
   2  -8   0 6.62971 0.46666   7
   2  -8   0 7.51444 1.34571   1
   2  -8   0 7.54622 1.26953   1
   2  -8   0 7.41346 0.74800   3
   2  -8   0 6.35315 0.60794   6
  -2   8   0 6.04884 0.75252   5
   1  -8   0 3.50130 0.97142   1
   1  -8   0 2.79452 0.49041   3
   1  -8   0 3.95274 0.21496   4
   1  -8   0 2.51187 0.94558   1
   1  -8   0 3.76136 0.31984   7
   1  -8   0 3.69888 0.46860   6
  -1   8   0 3.27523 0.50973   5
   0  -8   0 1.67213 0.78173   1
   0  -8   0 2.00809 0.18189   7
   0  -8   0 0.53999 0.69256   1
   0  -8   0 2.15809 0.47871   3
   0  -8   0 2.25139 0.46269   6
   0   8   0 0.95763 0.39753   5
  -1  -8   0 3.84350 0.53364   6
  -1  -8   0 4.67853 0.55508   3
  -1  -8   0 4.94279 0.82964   1
  -1  -8   0 3.24341 0.79887   1
   1   8   0 5.18398 0.55884   5
  -2  -8   0 -0.0299 0.40268   3
  -2  -8   0 0.62329 0.59668   1
  -2  -8   0 0.75258 0.46605   6
  -2  -8   0 -0.2941 0.56733   1
   2   8   0 0.59332 0.37582   5
  -3  -8   0 0.25415 0.51782   1
  -3  -8   0 -0.2150 0.45937   6
  -3  -8   0 1.25953 0.45377   3
  -3  -8   0 1.61116 0.57092   1
   3   8   0 0.81370 0.40169   5
  -4  -8   0 2.33372 0.58680   6
   4   8   0 2.14367 0.45260   5
  -5  -8   0 5.69161 0.75329   6
   5   8   0 6.11412 0.68166   5
  -6  -8   0 13.5698 1.10100   6
   6   8   0 14.1920 0.93028   5
   4  -9   0 56.4169 4.62773   1
   4  -9   0 59.4033 4.86748   1
   4  -9   0 62.7217 2.49028   3
  -4   9   0 65.5177 2.57212   5
   3  -9   0 19.1236 1.11001   3
   3  -9   0 18.1766 0.80404   4
   3  -9   0 18.2557 0.89764   6
   3  -9   0 15.8282 2.07153   1
   3  -9   0 19.2834 2.27605   1
  -3   9   0 18.4384 1.17518   5
   2  -9   0 5.93460 0.35361   4
   2  -9   0 5.38357 0.61992   6
   2  -9   0 7.18413 1.49568   1
   2  -9   0 3.46315 1.41672   1
   2  -9   0 6.67475 0.79060   3
   2  -9   0 5.64178 0.43008   7
  -2   9   0 7.18907 0.70862   5
   1  -9   0 9.38355 0.82160   3
   1  -9   0 8.13512 0.41808   7
   1  -9   0 7.30594 1.32573   1
   1  -9   0 10.1312 0.77778   6
   1  -9   0 10.5717 1.49826   1
  -1   9   0 9.63231 0.81165   5
   0  -9   0 6.46685 1.22994   1
   0  -9   0 9.66082 0.88001   3
   0  -9   0 11.4383 1.43586   1
   0  -9   0 9.45803 0.83474   6
   0   9   0 10.1771 0.83348   5
  -1  -9   0 0.16639 0.84366   1
  -1  -9   0 0.95352 0.52089   6
  -1  -9   0 1.28831 0.84793   1
  -1  -9   0 0.81247 0.47692   3
   1   9   0 0.51574 0.44316   5
  -2  -9   0 46.8925 1.96626   3
  -2  -9   0 47.5603 2.87594   1
  -2  -9   0 45.7738 1.97039   6
  -2  -9   0 44.1894 2.59210   1
   2   9   0 47.8508 1.92793   5
  -3  -9   0 12.1880 0.97630   3
  -3  -9   0 12.9557 1.42919   1
  -3  -9   0 14.8435 1.04453   6
   3   9   0 13.0404 0.91187   5
  -4  -9   0 0.97225 0.59067   6
   4   9   0 1.03110 0.43989   5
  -5  -9   0 0.44527 0.60708   6
   5   9   0 0.76229 0.43002   5
   2 -10   0 2.06789 2.39400   1
   2 -10   0 4.42505 0.56004   6
  -2  10   0 5.85763 0.68651   5
   1 -10   0 3.12136 1.57883   1
   1 -10   0 3.07528 0.59827   3
  -1  10   0 4.61326 0.64860   5
   0 -10   0 0.28452 1.27234   1
   0 -10   0 -0.1446 0.47630   3
   0 -10   0 -0.3980 0.51686   6
   0  10   0 0.02832 0.46902   5
  -1 -10   0 0.51286 0.50442   3
  -1 -10   0 -0.3890 1.17952   1
  -1 -10   0 2.11967 0.64400   6
   1  10   0 1.11603 0.50584   5
  -2 -10   0 3.23737 1.26339   1
  -2 -10   0 6.70309 0.83337   3
  -2 -10   0 5.77788 0.79129   6
   2  10   0 5.07692 0.61439   5
  -3 -10   0 0.88195 0.66574   6
  -3 -10   0 0.76332 0.48925   3
  -3 -10   0 1.29683 1.08513   1
   3  10   0 1.41930 0.46885   5
   3  10  -1 3.95194 0.59608   5
  -3 -10   1 5.28954 0.67773   3
  -3 -10   1 6.29137 1.34297   1
  -3 -10   1 5.39444 0.77998   6
   2  10  -1 -0.2098 0.42921   5
  -2 -10   1 0.21898 0.48958   3
  -2 -10   1 0.22216 0.62105   6
  -2 -10   1 0.49163 1.53269   1
   1  10  -1 11.3163 0.94676   5
  -1 -10   1 8.63201 1.81189   1
  -1 -10   1 10.2647 1.03104   6
  -1 -10   1 10.1550 0.98822   3
   0  10  -1 0.35898 0.50317   5
   0 -10   1 0.29179 0.51926   3
   0 -10   1 -0.2279 0.56001   6
   0 -10   1 -1.0740 2.01745   1
  -1  10  -1 12.5072 1.04206   5
   1 -10   1 11.6692 0.97711   6
   1 -10   1 13.0143 1.04527   3
  -2  10  -1 4.20553 0.62963   5
   2 -10   1 4.22937 0.66835   3
   2 -10   1 4.69685 0.61936   6
   5   9  -1 0.50593 0.43899   5
  -5  -9   1 -0.2473 0.65213   6
   4   9  -1 0.45407 0.44611   5
  -4  -9   1 0.32692 0.51100   3
  -4  -9   1 0.70855 0.61628   6
   3   9  -1 7.90849 0.80359   5
  -3  -9   1 7.08395 0.82898   3
  -3  -9   1 9.56032 0.96251   6
  -3  -9   1 7.30288 1.03833   1
   2   9  -1 14.2372 0.96392   5
  -2  -9   1 12.5176 1.68922   1
  -2  -9   1 14.7586 1.03866   3
  -2  -9   1 14.9945 1.04447   6
   1   9  -1 24.4201 1.28658   5
  -1  -9   1 25.5454 1.33459   3
  -1  -9   1 24.6950 2.04809   1
  -1  -9   1 23.0568 2.29169   1
  -1  -9   1 24.8919 1.30207   6
   0   9  -1 38.9405 1.71743   5
   0  -9   1 38.9981 1.68628   6
   0  -9   1 37.8542 2.66510   1
   0  -9   1 40.3589 1.73572   3
   0  -9   1 36.9350 2.59683   1
  -1   9  -1 18.3328 1.07974   5
   1  -9   1 17.7519 1.02487   6
   1  -9   1 16.5012 1.96856   1
   1  -9   1 16.8380 0.70928   7
   1  -9   1 18.9076 1.12373   3
   1  -9   1 13.7462 1.74021   1
  -2   9  -1 28.9245 1.43204   5
   2  -9   1 24.5037 2.77316   1
   2  -9   1 25.9098 1.13527   7
   2  -9   1 29.4403 1.29850   6
   2  -9   1 29.0476 1.40639   3
   2  -9   1 31.2805 2.99411   1
  -3   9  -1 8.07295 0.88269   5
   3  -9   1 7.25736 1.92053   1
   3  -9   1 4.26857 1.90105   1
   3  -9   1 7.69129 0.66785   6
   3  -9   1 7.07097 0.88658   3
   6   8  -1 6.99002 0.79466   5
  -6  -8   1 7.54345 0.87360   6
   5   8  -1 0.36844 0.12030   7
   5   8  -1 0.11009 0.40599   5
  -5  -8   1 0.72812 0.60417   6
   4   8  -1 -0.4644 0.37727   5
  -4  -8   1 -0.3801 0.42367   3
  -4  -8   1 -0.2218 0.51484   6
   3   8  -1 9.39473 0.77357   5
  -3  -8   1 7.73072 0.81245   3
  -3  -8   1 8.27468 0.79727   6
  -3  -8   1 6.66175 0.82844   1
  -3  -8   1 6.94108 0.82485   1
   2   8  -1 -0.1358 0.36719   5
  -2  -8   1 0.41904 0.43373   3
  -2  -8   1 -0.0569 0.61984   1
  -2  -8   1 0.44690 0.65101   1
  -2  -8   1 0.04425 0.46112   6
   1   8  -1 4.43615 0.53880   5
  -1  -8   1 3.76043 0.80927   1
  -1  -8   1 5.00784 0.58796   3
  -1  -8   1 4.81675 0.92287   1
  -1  -8   1 4.18773 0.56319   6
   0   8  -1 83.5946 3.02998   5
   0  -8   1 86.1848 3.83987   1
   0  -8   1 82.1629 3.00652   6
   0  -8   1 78.2714 2.77460   7
   0  -8   1 83.0733 3.84142   1
   0  -8   1 83.2897 3.05646   3
  -1   8  -1 11.3002 0.83242   5
   1  -8   1 10.6401 0.75373   6
   1  -8   1 9.69236 1.37298   1
   1  -8   1 8.97317 0.50344   7
   1  -8   1 9.14405 0.83450   3
  -2   8  -1 0.52224 0.44102   5
   2  -8   1 0.82664 0.24499   7
   2  -8   1 1.01181 0.37217   6
   2  -8   1 0.23098 1.04432   1
   2  -8   1 -0.3144 1.02684   1
   2  -8   1 1.09246 0.48693   3
  -3   8  -1 21.6250 1.19336   5
   3  -8   1 22.5016 2.48241   1
   3  -8   1 20.8231 1.15466   3
   3  -8   1 20.7570 2.48289   1
   3  -8   1 19.9990 0.96580   6
  -4   8  -1 3.73360 0.63051   5
   4  -8   1 2.88889 0.53125   3
   4  -8   1 4.54905 1.58508   1
   4  -8   1 3.90652 1.73454   1
   4  -8   1 3.57954 0.43377   6
  -5   8  -1 -0.5101 0.47703   5
   5  -8   1 0.62170 0.42842   3
   6   7  -1 20.2728 0.88028   7
   6   7  -1 21.4258 1.12667   5
  -6  -7   1 20.8974 1.24220   6
   5   7  -1 3.08721 0.48094   5
   5   7  -1 3.18017 0.33494   7
  -5  -7   1 2.84253 0.59689   6
   4   7  -1 8.45136 0.72354   5
   4   7  -1 8.45738 0.41701   7
  -4  -7   1 8.50157 0.79879   6
  -4  -7   1 8.61949 0.76607   3
   3   7  -1 112.078 3.82623   5
   3   7  -1 109.327 3.58329   7
  -3  -7   1 108.206 4.02800   1
  -3  -7   1 108.237 3.83869   3
  -3  -7   1 106.418 3.84123   6
  -3  -7   1 101.675 4.00475   1
   2   7  -1 55.0886 2.12843   5
   2   7  -1 56.6038 2.65472   1
  -2  -7   1 58.2110 2.57205   1
  -2  -7   1 54.7466 2.52944   1
  -2  -7   1 54.2233 2.14628   6
  -2  -7   1 57.0296 2.15020   3
   1   7  -1 24.0220 1.08918   5
   1   7  -1 23.1167 1.63572   1
  -1  -7   1 23.1424 1.07933   6
  -1  -7   1 22.8529 1.11143   3
  -1  -7   1 22.7591 1.56907   1
  -1  -7   1 20.1818 1.43917   1
   0   7  -1 34.4085 2.08042   1
   0   7  -1 34.7979 1.42003   5
   0  -7   1 33.6186 1.44478   3
   0  -7   1 33.8152 1.20638   7
   0  -7   1 32.7285 2.00559   1
   0  -7   1 31.7490 1.99437   1
   0  -7   1 34.5880 1.41251   6
  -1   7  -1 27.4707 1.23192   5
   1  -7   1 26.6604 1.90876   1
   1  -7   1 27.8301 1.24951   3
   1  -7   1 26.0283 1.02335   7
   1  -7   1 25.8232 0.93269   4
   1  -7   1 28.7655 1.94879   1
   1  -7   1 27.2778 1.17187   6
  -2   7  -1 212.023 7.04246   5
   2  -7   1 207.442 7.01644   3
   2  -7   1 211.126 7.94158   1
   2  -7   1 203.012 7.92151   1
   2  -7   1 203.511 6.93322   6
   2  -7   1 198.685 6.88380   7
  -3   7  -1 13.3125 0.89846   5
   3  -7   1 13.0385 0.68841   6
   3  -7   1 11.6065 0.69609   7
   3  -7   1 12.1199 0.88090   3
   3  -7   1 15.0601 1.69437   1
   3  -7   1 15.6359 1.87713   1
  -4   7  -1 56.4889 2.23737   5
   4  -7   1 54.2791 1.95445   6
   4  -7   1 55.2791 3.42706   1
   4  -7   1 55.3221 2.16849   3
   4  -7   1 54.7468 3.35287   1
  -5   7  -1 34.0150 1.57506   5
   5  -7   1 33.5831 3.03274   1
   5  -7   1 32.0775 1.49082   3
   5  -7   1 32.4165 3.18929   1
   7   6  -1 35.2560 1.45726   7
   7   6  -1 34.8661 1.58388   5
  -7  -6   1 39.3666 1.71040   6
   6   6  -1 0.13927 0.25973   7
   6   6  -1 0.34409 0.37876   5
  -6  -6   1 0.13588 0.48411   6
   5   6  -1 0.30028 0.34367   5
  -5  -6   1 0.07646 0.44890   6
   4   6  -1 0.46694 0.18839   7
   4   6  -1 0.33008 0.33577   5
  -4  -6   1 -0.0186 0.35507   3
  -4  -6   1 0.04290 0.40816   6
   3   6  -1 8.62010 0.97528   1
   3   6  -1 10.1084 0.70788   5
   3   6  -1 10.9347 0.46749   7
   3   6  -1 9.89830 0.65323   3
  -3  -6   1 10.2282 0.74010   6
  -3  -6   1 10.9264 0.79256   1
  -3  -6   1 10.3043 0.73583   3
  -3  -6   1 10.5802 0.78514   1
   2   6  -1 12.8999 1.07858   1
   2   6  -1 12.3769 0.74171   5
   2   6  -1 13.0353 0.49583   7
   2   6  -1 11.1680 0.70366   3
  -2  -6   1 12.3660 0.76876   6
  -2  -6   1 10.0982 0.97120   1
  -2  -6   1 12.8284 0.75299   3
  -2  -6   1 12.7468 0.99294   1
   1   6  -1 90.2035 3.68438   1
   1   6  -1 92.5680 3.16530   5
   1   6  -1 85.9822 3.13547   3
  -1  -6   1 90.4177 3.61860   1
  -1  -6   1 88.1506 2.99271   7
  -1  -6   1 90.2778 3.15745   6
  -1  -6   1 85.1914 3.13816   5
  -1  -6   1 94.5345 3.18170   3
   0   6  -1 272.940 9.59408   1
   0   6  -1 274.561 8.98040   5
   0   6  -1 250.813 8.94747   3
   0  -6   1 271.567 8.95680   6
   0  -6   1 254.626 8.95570   5
   0  -6   1 266.646 8.84003   7
   0  -6   1 272.065 9.57068   1
   0  -6   1 279.826 8.98992   3
  -1   6  -1 38.4713 1.46765   5
  -1   6  -1 33.1952 1.41702   3
  -1   6  -1 39.9599 2.13098   1
   1  -6   1 36.4104 1.44837   3
   1  -6   1 35.1261 1.30792   7
   1  -6   1 36.3308 1.39906   6
   1  -6   1 38.4114 2.03128   1
   1  -6   1 33.9746 1.42165   5
  -2   6  -1 0.04318 0.34472   5
  -2   6  -1 0.40532 0.30072   3
   2  -6   1 -0.5182 0.31439   3
   2  -6   1 0.10452 0.21907   7
   2  -6   1 -0.1744 0.25825   6
   2  -6   1 0.40451 0.66725   1
   2  -6   1 0.02959 0.30256   5
  -3   6  -1 6.00376 0.57931   3
  -3   6  -1 7.58702 0.70539   5
   3  -6   1 6.65142 0.67407   3
   3  -6   1 7.58029 1.15572   1
   3  -6   1 7.03159 0.55186   7
   3  -6   1 7.56058 0.50014   6
  -4   6  -1 0.94165 0.42820   5
   4  -6   1 1.60775 0.24151   6
   4  -6   1 1.44751 0.39430   3
   4  -6   1 0.65963 0.83658   1
   4  -6   1 0.87210 0.89957   1
  -5   6  -1 -0.1579 0.43158   5
   5  -6   1 0.52110 0.39250   3
   5  -6   1 0.66142 1.06824   1
   5  -6   1 -0.5469 1.12959   1
  -6   6  -1 0.37734 0.46708   5
   6  -6   1 0.45913 0.40781   3
   6  -6   1 -0.1014 1.51439   1
   7   5  -1 0.84428 0.42435   5
   7   5  -1 -0.4510 0.33076   7
  -7  -5   1 0.36518 0.47161   6
   6   5  -1 29.2427 1.28530   5
   6   5  -1 27.2231 1.16942   7
  -6  -5   1 28.1349 1.32468   6
   5   5  -1 13.1864 0.77791   5
   5   5  -1 13.0131 0.65228   7
  -5  -5   1 13.1229 0.84869   6
   4   5  -1 192.545 6.12592   7
   4   5  -1 171.415 6.20022   3
   4   5  -1 185.037 6.22706   5
  -4  -5   1 185.025 6.25197   6
   3   5  -1 263.638 9.06455   1
   3   5  -1 255.947 8.76777   3
   3   5  -1 261.040 8.66827   7
   3   5  -1 272.891 8.78871   5
  -3  -5   1 264.193 8.79407   3
  -3  -5   1 263.288 8.82367   1
  -3  -5   1 254.744 8.79039   6
  -3  -5   1 263.292 8.81979   1
   2   5  -1 1.52892 0.29982   3
   2   5  -1 1.40424 0.30912   5
   2   5  -1 1.66090 0.17163   7
  -2  -5   1 1.23369 0.38654   1
  -2  -5   1 0.68481 0.34256   6
  -2  -5   1 1.02941 0.37203   1
  -2  -5   1 1.02073 0.31703   3
   1   5  -1 3.61082 0.40767   3
   1   5  -1 3.54248 0.41501   5
   1   5  -1 3.68729 0.24289   7
  -1  -5   1 3.92540 0.24608   7
  -1  -5   1 3.20161 0.39083   5
  -1  -5   1 3.77237 0.39641   3
  -1  -5   1 3.80259 0.54372   1
  -1  -5   1 4.69466 0.46178   6
   0   5  -1 107.707 3.57941   5
   0   5  -1 97.8579 3.54955   3
   0   5  -1 102.703 4.05508   1
   0  -5   1 103.201 4.03914   1
   0  -5   1 105.632 3.46817   7
   0  -5   1 101.919 3.57151   3
   0  -5   1 111.063 3.55899   6
   0  -5   1 99.2135 3.55646   5
  -1   5  -1 1.79724 0.31318   3
  -1   5  -1 1.78278 0.56940   1
  -1   5  -1 1.75418 0.31937   5
   1  -5   1 2.22737 0.23236   7
   1  -5   1 2.48397 0.34113   3
   1  -5   1 1.71262 0.57383   1
   1  -5   1 2.28030 0.30312   6
   1  -5   1 1.65481 0.30275   5
  -2   5  -1 894.263 30.2869   1
   2  -5   1 906.992 30.3152   1
  -3   5  -1 17.6024 0.76669   4
  -3   5  -1 16.1063 0.81304   3
  -3   5  -1 17.5663 0.90977   5
   3  -5   1 18.0926 0.89253   3
   3  -5   1 16.7825 0.78679   7
   3  -5   1 17.2149 0.85446   5
   3  -5   1 17.3640 0.72355   6
   3  -5   1 17.2404 1.53485   1
  -4   5  -1 150.019 5.01245   4
  -4   5  -1 153.442 5.10890   5
  -4   5  -1 143.616 5.04408   3
   4  -5   1 154.323 5.07298   3
   4  -5   1 142.630 4.91424   6
   4  -5   1 141.109 5.03226   7
   4  -5   1 147.517 5.86841   1
  -5   5  -1 9.00023 0.66957   4
  -5   5  -1 9.02144 0.74817   5
   5  -5   1 9.36174 0.70188   3
   5  -5   1 8.79266 1.26363   1
   5  -5   1 6.12537 1.14350   1
  -6   5  -1 12.7055 0.89176   5
   6  -5   1 9.30869 1.49943   1
   6  -5   1 13.2674 0.82768   3
  -7   5  -1 3.87603 0.57211   5
   7  -5   1 5.31056 0.64284   3
   8   4  -1 1.82480 0.46051   5
   8   4  -1 1.68254 0.38938   3
   8   4  -1 1.81528 0.45741   7
   7   4  -1 72.7917 2.70698   3
   7   4  -1 75.6039 2.75214   5
   7   4  -1 75.0132 2.70846   7
  -7  -4   1 71.9684 2.73202   6
   6   4  -1 26.4362 1.13375   7
   6   4  -1 27.1965 1.19758   5
  -6  -4   1 26.0473 1.20293   6
   5   4  -1 46.5001 1.72903   5
   5   4  -1 45.7287 1.66139   7
   5   4  -1 43.9256 1.70978   5
   5   4  -1 44.1634 1.69364   3
  -5  -4   1 44.4303 1.74539   6
   4   4  -1 0.60953 0.26297   1
   4   4  -1 0.36247 0.21023   7
   4   4  -1 0.49789 0.26439   3
   4   4  -1 0.40060 0.28047   5
   3   4  -1 520.739 17.4166   3
   3   4  -1 534.802 17.6137   1
   2   4  -1 0.55159 0.31209   1
   2   4  -1 0.71114 0.23377   3
   2   4  -1 1.26779 0.15420   7
  -2  -4   1 0.51710 0.26532   1
  -2  -4   1 0.69500 0.25265   3
  -2  -4   1 0.62469 0.26945   6
  -2  -4   1 0.61403 0.26334   1
   1   4  -1 1717.00 61.7522   2
  -1  -4   1 1727.62 61.3733   2
   0  -4   1 0.67649 0.32064   1
  -1   4  -1 17.1159 1.16547   1
  -1   4  -1 16.0024 0.61364   4
  -1   4  -1 17.1210 0.74067   3
  -1   4  -1 17.5442 0.76003   5
   1  -4   1 16.5936 0.70002   6
   1  -4   1 17.3141 0.74770   3
   1  -4   1 16.2243 0.66280   7
   1  -4   1 17.7423 1.17601   1
   1  -4   1 15.6394 0.73104   5
  -2   4  -1 67.8682 2.39831   4
  -2   4  -1 68.4490 2.46054   3
  -2   4  -1 73.5202 2.49400   5
  -2   4  -1 72.1623 2.96997   1
   2  -4   1 72.0488 2.41377   6
   2  -4   1 69.3160 2.42908   7
   2  -4   1 73.5901 2.48292   3
   2  -4   1 67.7906 2.46899   5
   2  -4   1 70.0817 2.96922   1
  -3   4  -1 24.4803 1.01316   3
  -3   4  -1 23.6950 0.96618   4
  -3   4  -1 24.6444 1.06284   5
   3  -4   1 24.6192 1.04400   3
   3  -4   1 23.0737 1.02218   5
   3  -4   1 23.3645 0.90215   6
   3  -4   1 26.4065 1.61207   1
  -4   4  -1 0.20041 0.32162   5
  -4   4  -1 0.46896 0.30861   4
  -4   4  -1 0.29887 0.26320   3
   4  -4   1 0.18896 0.14822   6
   4  -4   1 -0.1778 0.56562   1
   4  -4   1 0.38123 0.28065   5
   4  -4   1 0.20574 0.29405   3
  -5   4  -1 11.1524 0.66102   3
  -5   4  -1 12.8173 0.76058   4
  -5   4  -1 10.6228 0.74781   5
   5  -4   1 11.0994 0.43490   6
   5  -4   1 11.3687 1.40386   1
   5  -4   1 13.2400 0.74306   3
  -6   4  -1 0.11320 0.39968   4
  -6   4  -1 0.27241 0.39080   5
   6  -4   1 0.17729 0.32710   3
   6  -4   1 2.08895 0.93016   1
   6  -4   1 -0.5174 0.81781   1
  -7   4  -1 18.3604 1.11615   4
  -7   4  -1 19.6909 1.08581   5
   7  -4   1 18.1291 0.99249   3
   7  -4   1 17.6705 2.37423   1
   8   3  -1 18.5944 0.96282   3
   8   3  -1 19.5288 1.09839   7
   7   3  -1 24.4341 1.15307   7
   7   3  -1 24.8840 1.09251   3
  -7  -3   1 21.8527 1.08228   6
   6   3  -1 0.64114 0.32516   7
   6   3  -1 0.85043 0.26748   3
  -6  -3   1 0.88275 0.32743   4
  -6  -3   1 0.48070 0.33538   6
   5   3  -1 28.0110 1.16694   5
   5   3  -1 29.0312 1.14341   7
   5   3  -1 27.3365 1.12846   3
  -5  -3   1 28.6374 1.18075   6
  -5  -3   1 28.2243 1.10870   4
   4   3  -1 251.445 8.28513   7
   4   3  -1 249.488 8.30520   3
   4   3  -1 257.320 8.29441   1
   4   3  -1 244.205 8.31818   5
  -4  -3   1 249.559 8.25856   4
  -4  -3   1 243.544 8.31683   6
   3   3  -1 179.235 5.81183   5
   3   3  -1 169.718 5.79127   3
   3   3  -1 175.742 5.88899   1
   3   3  -1 168.274 5.75623   7
  -3  -3   1 173.006 5.80794   6
  -3  -3   1 176.349 5.80578   3
  -3  -3   1 170.098 5.73214   4
   2   3  -1 833.441 27.2109   1
  -2  -3   1 823.234 27.1246   1
  -2  -3   1 811.712 27.1191   1
   1   3  -1 771.337 25.4636   1
  -1  -3   1 764.171 25.4368   1
   0   3  -1 50.7725 1.80923   5
   0   3  -1 51.9288 1.80814   3
   0   3  -1 53.3670 1.75855   7
   0   3  -1 52.8133 2.10314   1
   0  -3   1 51.3045 1.79989   6
   0  -3   1 51.8231 2.09414   1
   0  -3   1 53.5881 1.75827   7
   0  -3   1 49.4755 1.80741   3
   0  -3   1 53.0026 1.81188   5
  -1   3  -1 855.497 28.3761   1
   1  -3   1 850.439 28.3837   1
  -2   3  -1 1378.36 45.7768   1
   2  -3   1 1386.53 45.7931   1
  -3   3  -1 17.2360 0.73525   4
  -3   3  -1 18.1226 0.79219   5
  -3   3  -1 17.4738 1.16450   1
  -3   3  -1 17.0900 0.74772   3
   3  -3   1 17.0827 0.76732   5
   3  -3   1 17.8572 0.78157   3
   3  -3   1 16.0586 0.64807   6
   3  -3   1 16.3345 1.18362   1
  -4   3  -1 6.11759 0.53443   5
  -4   3  -1 5.59196 0.45088   3
   4  -3   1 5.82267 0.49176   5
   4  -3   1 5.20691 0.29114   6
   4  -3   1 4.45081 0.70693   1
   4  -3   1 4.83718 0.49604   3
  -5   3  -1 90.8925 2.98262   4
  -5   3  -1 77.1041 2.92281   3
  -5   3  -1 87.3884 2.99209   5
   5  -3   1 78.7830 2.78644   6
   5  -3   1 80.9335 2.95643   5
   5  -3   1 86.6800 3.61080   1
   5  -3   1 85.2465 2.96223   3
  -6   3  -1 2.21684 0.46321   4
  -6   3  -1 2.08192 0.40347   5
   6  -3   1 2.80839 0.82850   1
   6  -3   1 2.34761 0.77261   1
   6  -3   1 2.58085 0.41323   3
  -7   3  -1 3.45400 0.49349   5
  -7   3  -1 3.42616 0.56268   4
   7  -3   1 3.60217 1.08032   1
   7  -3   1 4.37637 0.49636   3
   8   2  -1 7.49772 0.63401   3
   8   2  -1 9.06020 0.82725   7
   7   2  -1 4.19757 0.49830   3
   7   2  -1 3.79895 0.47638   3
  -7  -2   1 3.83066 0.50549   4
   6   2  -1 0.19689 0.27391   5
   6   2  -1 0.02404 0.24542   3
   6   2  -1 0.03663 0.26853   3
  -6  -2   1 0.33010 0.29288   6
  -6  -2   1 -0.2362 0.32305   4
   5   2  -1 82.2581 2.92123   5
   5   2  -1 81.4586 2.88003   3
  -5  -2   1 85.4629 2.89057   4
  -5  -2   1 83.1786 2.88794   6
   4   2  -1 161.013 5.53480   5
   4   2  -1 166.985 5.51371   3
  -4  -2   1 161.359 5.51795   6
  -4  -2   1 168.932 5.50105   4
   3   2  -1 1104.51 36.2633   1
   2   2  -1 56.9734 2.04562   7
   2   2  -1 61.9420 2.15483   1
   2   2  -1 59.9281 2.06851   3
  -2  -2   1 66.0171 2.06268   1
  -2  -2   1 57.2250 2.07156   6
  -2  -2   1 59.2061 2.02607   4
  -2  -2   1 62.4594 2.05693   1
  -2  -2   1 60.5701 2.07594   3
   1   2  -1 4091.22 137.423   2
  -1  -2   1 4149.92 137.197   2
   0   2  -1 1271.15 42.5790   2
   0  -2   1 1126.42 42.2531   2
   1  -2   1 848.104 28.1013   1
  -2   2  -1 495.022 16.5140   1
   2  -2   1 488.901 16.5175   1
  -3   2  -1 34.9418 1.26685   3
  -3   2  -1 34.7131 1.26240   4
  -3   2  -1 36.1550 1.61267   1
  -3   2  -1 33.9155 1.27411   5
   3  -2   1 33.3773 1.26789   5
   3  -2   1 33.2051 1.19444   6
   3  -2   1 37.1551 1.65789   1
   3  -2   1 34.2841 1.27967   3
  -4   2  -1 4.60847 0.39328   3
  -4   2  -1 4.14652 0.38946   4
  -4   2  -1 4.65673 0.43085   5
   4  -2   1 4.58954 0.62867   1
   4  -2   1 4.90946 0.44619   3
   4  -2   1 5.62003 0.27992   6
   4  -2   1 4.38514 0.40638   5
  -5   2  -1 94.8485 3.23299   5
  -5   2  -1 91.6027 3.22943   4
   5  -2   1 95.7664 3.74130   1
   5  -2   1 86.7270 3.20693   5
   5  -2   1 88.7837 3.08190   6
   5  -2   1 96.0514 3.21994   3
  -6   2  -1 0.22439 0.31562   5
  -6   2  -1 0.15193 0.38725   4
   6  -2   1 1.16384 0.60503   1
   6  -2   1 0.76810 0.13890   6
   6  -2   1 0.81529 0.33039   3
   6  -2   1 0.55152 0.31599   5
  -7   2  -1 43.5669 1.81385   4
  -7   2  -1 44.3378 1.76487   5
   7  -2   1 39.9682 2.42712   1
   7  -2   1 44.9724 1.72765   3
  -8   2  -1 0.59810 0.40903   5
  -8   2  -1 0.49558 0.51228   4
   8  -2   1 0.35503 0.35992   3
   8   1  -1 9.40412 0.63422   3
   7   1  -1 36.7683 1.38121   3
   7   1  -1 31.9398 1.35723   3
  -7  -1   1 35.6608 1.49232   4
   6   1  -1 1.69652 0.34499   5
   6   1  -1 2.14303 0.30769   3
   6   1  -1 1.15578 0.30469   1
   6   1  -1 1.67282 0.31759   1
   6   1  -1 2.43689 0.31013   3
  -6  -1   1 1.69756 0.38831   4
   5   1  -1 103.571 3.58616   3
   5   1  -1 108.709 3.67326   1
   5   1  -1 103.538 3.63067   5
   5   1  -1 109.396 3.66993   1
   5   1  -1 105.589 3.58710   3
  -5  -1   1 100.635 3.56543   6
  -5  -1   1 105.414 3.61675   4
   4   1  -1 18.9838 0.77001   3
   4   1  -1 20.8608 0.82868   1
   4   1  -1 18.9155 0.81902   5
   4   1  -1 18.4370 0.76320   3
  -4  -1   1 19.7480 0.79784   4
  -4  -1   1 18.5158 0.76350   6
   3   1  -1 19.8304 0.78235   5
   3   1  -1 20.1121 0.78238   1
   3   1  -1 18.9995 0.74390   3
  -3  -1   1 17.5517 0.73814   6
  -3  -1   1 22.4009 0.76483   4
   2   1  -1 1801.93 60.0890   2
   1   1  -1 5974.48 198.545   2
  -1  -1   1 6072.02 198.382   2
   0   1  -1 109.167 3.75052   1
   0  -1   1 109.500 3.74805   1
  -1   1  -1 5722.66 190.282   2
   1  -1   1 5740.65 190.381   2
  -2   1  -1 3.34301 0.40141   1
  -2   1  -1 2.86806 0.24026   4
  -2   1  -1 3.34689 0.23754   5
  -2   1  -1 3.25298 0.24934   3
   2  -1   1 3.18302 0.26029   3
   2  -1   1 3.14754 0.23634   5
   2  -1   1 3.65727 0.43903   1
  -3   1  -1 33.7153 1.25050   3
  -3   1  -1 35.4749 1.26082   4
  -3   1  -1 35.3570 1.25870   5
   3  -1   1 34.1864 1.25225   5
   3  -1   1 35.7187 1.26598   3
   3  -1   1 36.3272 1.52597   1
   3  -1   1 33.6328 1.20163   6
   4  -1   1 462.220 15.8082   5
   4  -1   1 496.820 16.1689   1
  -5   1  -1 0.27049 0.33346   4
  -5   1  -1 0.08901 0.25824   5
   5  -1   1 0.35495 0.26065   5
   5  -1   1 -0.1749 0.27188   3
   5  -1   1 0.78360 0.40125   1
   5  -1   1 0.13847 0.16518   6
  -6   1  -1 32.4960 1.33032   5
  -6   1  -1 33.0535 1.38215   4
   6  -1   1 34.8299 1.76816   1
   6  -1   1 30.9849 1.30965   5
   6  -1   1 31.7329 1.16954   6
   6  -1   1 32.9757 1.32265   3
  -7   1  -1 1.16571 0.46727   4
  -7   1  -1 0.45655 0.34585   5
   7  -1   1 0.75833 0.18122   6
   7  -1   1 0.63829 0.67332   1
   7  -1   1 1.04754 0.63784   1
   7  -1   1 1.47312 0.38998   3
  -8   1  -1 -0.1541 0.48652   4
   8  -1   1 0.13241 0.94085   1
   8  -1   1 -0.0786 0.32086   3
   8   0  -1 7.83711 0.81511   1
   8   0  -1 7.41737 0.57089   3
   7   0  -1 3.71598 0.60521   1
   7   0  -1 4.37819 0.60135   1
   7   0  -1 4.36671 0.45182   3
   7   0  -1 4.89933 0.47885   3
  -7   0   1 5.47499 0.59060   4
   6   0  -1 174.284 6.09024   1
   6   0  -1 165.713 5.88369   5
   6   0  -1 168.568 5.81764   3
   6   0  -1 173.290 6.10102   1
   6   0  -1 183.717 5.82739   3
  -6   0   1 172.239 5.87999   4
   5   0  -1 4.87446 0.45743   5
   5   0  -1 5.51776 0.61498   1
   5   0  -1 6.11017 0.41887   3
   5   0  -1 4.79353 0.59562   1
  -5   0   1 4.97907 0.49691   5
  -5   0   1 5.57300 0.52334   4
   4   0  -1 1078.98 35.6355   1
   4   0  -1 1081.42 35.6372   1
   3   0  -1 38.6123 1.31340   3
   3   0  -1 37.8916 1.35805   5
   3   0  -1 38.8053 1.46259   1
  -3   0   1 36.5236 1.35531   5
  -3   0   1 38.4378 1.34324   4
  -3   0   1 36.7487 1.29671   6
   2   0  -1 1015.60 33.9165   2
  -2   0   1 973.125 33.2885   2
  -2   0   1 957.113 33.3073   2
   1   0  -1 788.190 27.1923   2
  -1   0   1 803.064 27.1017   2
   0   0  -1 1.20556 0.06118   4
   0   0   1 1.45940 0.08422   7
   1   0   1 2904.32 96.6290   2
  -2   0  -1 1223.83 42.7649   2
   2   0   1 1275.66 43.2502   2
   3   0   1 231.774 7.76863   1
   3   0   1 229.830 7.60428   3
   3   0   1 226.555 7.58728   5
  -4   0  -1 144.135 4.98289   4
  -4   0  -1 146.128 4.97368   5
   4   0   1 150.925 5.20015   1
   4   0   1 154.332 4.99092   3
   4   0   1 145.977 4.97062   5
  -5   0  -1 41.5112 1.57273   4
  -5   0  -1 41.0077 1.55052   5
   5   0   1 42.9164 1.80688   1
   5   0   1 42.7729 1.56797   3
   5   0   1 40.3401 1.53872   5
  -6   0  -1 5.57316 0.52961   5
  -6   0  -1 5.98555 0.64203   4
   6   0   1 5.98656 0.76771   1
   6   0   1 4.97531 0.49446   5
   6   0   1 5.23786 0.53851   3
  -7   0  -1 32.9718 1.47955   4
   7   0   1 35.1511 1.42033   3
   7   0   1 33.4090 1.76182   1
   7   0   1 34.9394 1.80479   1
   7   0   1 34.4386 1.27016   6
  -8   0  -1 7.32602 0.84146   4
   8   0   1 6.66674 0.49625   6
   8   0   1 7.06098 0.92544   1
   8   0   1 7.60063 0.66966   3
   8  -1  -1 0.29800 0.27333   3
   8  -1  -1 -0.2406 0.81904   1
   7  -1  -1 16.0727 0.78182   3
   7  -1  -1 16.7343 1.36942   1
   7  -1  -1 17.7006 0.80281   3
   7  -1  -1 16.9878 1.34453   1
  -7   1   1 15.9291 0.92672   5
  -7   1   1 16.8492 0.94994   4
   6  -1  -1 31.8251 1.69686   1
   6  -1  -1 34.4065 1.27881   3
   6  -1  -1 31.6890 1.69764   1
   6  -1  -1 31.4549 1.13191   6
   6  -1  -1 32.0302 1.41638   5
  -6   1   1 35.7510 1.40091   4
  -6   1   1 34.4209 1.39081   5
   5  -1  -1 5.91361 0.43426   3
   5  -1  -1 5.96585 0.49315   5
   5  -1  -1 7.13826 0.76022   1
   5  -1  -1 6.17529 0.76654   1
  -5   1   1 7.55025 0.53811   4
  -5   1   1 6.11582 0.55562   5
   4  -1  -1 0.49543 0.23472   5
   4  -1  -1 0.17653 0.30037   1
   4  -1  -1 -0.0264 0.30378   1
   4  -1  -1 0.07374 0.16453   3
  -4   1   1 0.25097 0.25802   4
  -4   1   1 0.43859 0.25752   5
   3  -1  -1 868.923 29.0951   1
   3  -1  -1 889.360 29.1027   1
   2  -1  -1 183.275 6.24667   1
   1  -1  -1 3308.85 110.467   2
  -1   1   1 3306.71 110.415   2
   0  -1  -1 3.64459 0.15124   5
   0  -1  -1 3.52301 0.15434   3
   0  -1  -1 3.55958 0.24877   1
   0   1   1 3.61033 0.24889   1
   0   1   1 3.45934 0.15273   3
   0   1   1 3.80706 0.15334   5
  -1  -1  -1 2036.50 67.6794   2
   1   1   1 2038.40 67.8257   2
   2   1   1 430.724 14.2007   1
  -3  -1  -1 147.038 5.19447   6
  -3  -1  -1 162.075 5.20848   4
   3   1   1 161.166 5.27657   1
   3   1   1 155.280 5.19379   5
   3   1   1 156.246 5.21818   3
   4   1   1 683.842 22.5960   1
  -5  -1  -1 31.9752 1.26620   4
   5   1   1 31.8761 1.22880   5
   5   1   1 31.7789 1.26094   3
   5   1   1 32.9259 1.36671   1
  -6  -1  -1 184.749 6.29175   4
   6   1   1 182.399 6.27997   3
   6   1   1 180.908 6.26030   5
   6   1   1 191.010 6.43179   1
   6   1   1 189.282 6.42073   1
  -7  -1  -1 2.17164 0.47643   4
   7   1   1 1.19470 0.38617   1
   7   1   1 0.86381 0.41578   1
   7   1   1 1.59619 0.37441   3
  -8  -1  -1 1.73000 0.52352   4
   8   1   1 1.80753 0.40735   3
   8  -2  -1 -1.5815 1.07547   1
   8  -2  -1 0.61949 0.28734   3
  -8   2   1 0.60246 0.41420   5
   7  -2  -1 24.4074 1.03954   3
   7  -2  -1 25.0560 1.83010   1
  -7   2   1 24.0093 1.20042   5
   6  -2  -1 147.330 5.56754   1
   6  -2  -1 148.049 4.92997   3
   6  -2  -1 142.425 5.50838   1
  -6   2   1 145.818 5.03875   5
  -6   2   1 144.229 5.01529   4
   5  -2  -1 0.27220 0.21489   3
   5  -2  -1 0.59188 0.47053   1
   5  -2  -1 -0.1769 0.40164   1
   5  -2  -1 0.22055 0.27122   5
  -5   2   1 -0.0575 0.29430   5
  -5   2   1 0.43905 0.32479   4
   4  -2  -1 685.164 22.8929   1
   4  -2  -1 680.500 22.9003   1
   3  -2  -1 88.5282 3.38880   1
   3  -2  -1 86.9540 3.06599   5
   3  -2  -1 93.4169 3.40444   1
   3  -2  -1 92.8773 3.02392   3
  -3   2   1 91.3828 3.04997   4
  -3   2   1 89.5436 3.01698   3
  -3   2   1 85.8928 3.07339   5
   2  -2  -1 1011.77 33.4989   1
   2  -2  -1 1013.23 33.5044   1
   1  -2  -1 479.304 15.7781   1
   1  -2  -1 467.032 15.7756   1
   0   2   1 1131.47 39.7002   2
  -1  -2  -1 1010.35 32.7691   1
   1   2   1 982.788 32.7785   1
  -2  -2  -1 97.4107 3.21950   4
  -2  -2  -1 97.9769 3.25167   6
   2   2   1 96.0319 3.28820   1
   2   2   1 96.0230 3.22499   5
   2   2   1 96.0690 3.25395   3
   3   2   1 485.267 15.9792   1
   4   2   1 472.248 15.5610   1
  -5  -2  -1 0.23690 0.28084   4
   5   2   1 -0.0861 0.25934   3
   5   2   1 0.38614 0.21294   5
   5   2   1 0.28298 0.26708   3
  -6  -2  -1 32.6218 1.35443   4
   6   2   1 33.8040 1.34390   3
   6   2   1 32.9264 1.33341   3
   6   2   1 31.5788 1.28612   5
  -7  -2  -1 17.9060 0.96869   4
   7   2   1 16.9595 0.90979   3
  -8  -2  -1 16.7100 1.04506   4
   8   2   1 18.4392 0.99400   3
   8  -3  -1 0.53260 0.27809   3
  -8   3   1 1.43790 0.50536   5
   7  -3  -1 15.6828 0.75896   3
   7  -3  -1 11.0335 1.40727   1
  -7   3   1 14.5745 0.93157   5
   6  -3  -1 2.07367 0.74386   1
   6  -3  -1 1.31616 0.28388   3
   6  -3  -1 1.90440 0.72684   1
  -6   3   1 2.52972 0.47712   5
   5  -3  -1 122.766 4.74003   1
   5  -3  -1 120.412 4.70444   1
   5  -3  -1 112.002 4.11835   5
   5  -3  -1 121.261 4.05267   3
  -5   3   1 121.947 4.15004   5
  -5   3   1 117.053 4.10885   4
   4  -3  -1 7.44052 0.89255   1
   4  -3  -1 4.63474 0.46828   5
   4  -3  -1 4.62185 0.40009   3
  -4   3   1 5.82494 0.45698   4
  -4   3   1 4.93592 0.36724   3
  -4   3   1 4.90720 0.50879   5
   3  -3  -1 266.695 9.10369   5
   3  -3  -1 282.785 9.06115   3
   3  -3  -1 276.312 9.54051   1
   3  -3  -1 273.417 9.53652   1
  -3   3   1 273.555 9.05551   3
  -3   3   1 269.842 9.07028   4
   2  -3  -1 1426.74 48.0516   1
   2  -3  -1 1480.12 48.0618   1
   1  -3  -1 0.50010 0.17985   5
   1  -3  -1 0.18478 0.11358   6
   1  -3  -1 0.56845 0.31630   1
   1  -3  -1 0.19326 0.14464   3
   1  -3  -1 0.40982 0.31414   1
  -1   3   1 0.27103 0.14518   3
  -1   3   1 0.54576 0.19410   5
   0  -3  -1 284.033 9.43479   1
   0  -3  -1 271.262 9.41487   1
  -1  -3  -1 252.432 8.62909   1
  -1  -3  -1 259.180 8.63938   1
  -2  -3  -1 164.245 5.65536   6
  -2  -3  -1 168.707 5.66470   3
  -2  -3  -1 177.935 5.70939   1
  -2  -3  -1 171.871 5.70256   1
  -2  -3  -1 169.271 5.60008   4
   2   3   1 163.464 5.65546   3
   2   3   1 171.920 5.77615   1
   3   3   1 1009.76 33.2113   1
  -4  -3  -1 49.0436 1.72251   4
  -4  -3  -1 47.2448 1.76766   6
   4   3   1 49.2116 1.77805   3
   4   3   1 48.8965 1.73142   5
  -5  -3  -1 24.3390 1.04667   6
  -5  -3  -1 24.4007 1.00771   4
   5   3   1 24.1146 0.99206   5
   5   3   1 24.4763 1.04575   3
  -6  -3  -1 145.291 4.99446   4
   6   3   1 148.047 5.03315   3
   6   3   1 145.824 4.98886   5
  -7  -3  -1 9.52944 0.76293   4
   7   3   1 9.51740 0.72186   3
  -8  -3  -1 2.34791 0.53721   4
   8   3   1 3.73238 0.49097   3
   7  -4  -1 85.2866 4.32756   1
   7  -4  -1 89.0844 3.17768   3
  -7   4   1 95.6161 3.37873   5
   6  -4  -1 1.33947 0.28942   3
   6  -4  -1 1.36361 0.85695   1
   6  -4  -1 0.01789 0.81064   1
  -6   4   1 1.12986 0.43090   5
   5  -4  -1 3.29790 0.82168   1
   5  -4  -1 3.17660 0.80832   1
   5  -4  -1 3.93024 0.43345   3
  -5   4   1 3.86150 0.47195   5
  -5   4   1 3.11555 0.37062   3
   4  -4  -1 140.406 5.25768   1
   4  -4  -1 128.643 4.60124   5
   4  -4  -1 134.181 5.24060   1
   4  -4  -1 131.315 4.54275   3
  -4   4   1 137.565 4.62488   5
  -4   4   1 134.569 4.53844   3
   3  -4  -1 15.4803 0.57177   6
   3  -4  -1 18.8763 1.31528   1
   3  -4  -1 16.2729 0.78506   5
   3  -4  -1 17.3995 1.26124   1
   3  -4  -1 18.2498 0.73578   3
  -3   4   1 15.9875 0.80493   5
  -3   4   1 15.1377 0.70414   3
   2  -4  -1 449.454 15.3264   1
   2  -4  -1 448.949 15.3262   1
   1  -4  -1 558.873 19.1626   1
   1  -4  -1 579.862 19.1772   1
   0  -4  -1 0.71768 0.30740   1
   0  -4  -1 1.11483 0.19571   6
   0  -4  -1 0.97027 0.10705   4
   0  -4  -1 1.00326 0.19850   5
   0  -4  -1 1.08597 0.11609   7
   0  -4  -1 0.37814 0.30442   1
   0   4   1 0.55912 0.19177   3
   0   4   1 0.65959 0.19959   5
  -1  -4  -1 108.116 3.67879   6
  -1  -4  -1 105.522 3.59320   4
  -1  -4  -1 111.365 3.67169   5
  -1  -4  -1 112.319 3.94662   1
  -1  -4  -1 95.8459 3.89634   1
  -1  -4  -1 113.025 3.69642   3
   1   4   1 109.182 3.68255   3
   1   4   1 115.614 3.67997   5
  -2  -4  -1 245.787 8.30750   1
  -2  -4  -1 240.390 8.17208   6
  -2  -4  -1 239.157 8.30371   1
  -2  -4  -1 259.367 8.18879   3
  -2  -4  -1 241.495 8.08382   4
   2   4   1 247.771 8.17318   3
  -3  -4  -1 -0.0632 0.13948   4
  -3  -4  -1 0.09510 0.26605   6
   3   4   1 0.28347 0.20294   5
   3   4   1 0.30862 0.12995   7
   3   4   1 0.17643 0.21922   3
  -4  -4  -1 116.704 3.93273   4
  -4  -4  -1 116.702 4.02121   6
   4   4   1 112.256 3.96503   5
   4   4   1 116.158 4.00995   3
   4   4   1 122.078 3.98103   5
  -5  -4  -1 -0.0032 0.34879   6
  -5  -4  -1 0.06211 0.25513   4
   5   4   1 0.33879 0.29544   3
   5   4   1 0.28043 0.25543   5
   5   4   1 0.29662 0.24547   5
  -6  -4  -1 8.94390 0.70681   6
  -6  -4  -1 7.72534 0.61475   4
   6   4   1 8.12021 0.57755   5
   6   4   1 8.74725 0.60736   5
  -7  -4  -1 28.5398 1.27146   4
   7   4   1 28.6971 1.31583   3
   7   4   1 29.4533 1.25136   5
  -8  -4  -1 1.69522 0.47626   4
   8   4   1 2.47461 0.41731   5
   8   4   1 1.87320 0.44194   7
   8   4   1 2.20006 0.44666   3
   7  -5  -1 4.32918 0.43768   3
  -7   5   1 2.98100 0.57318   5
   6  -5  -1 30.2236 2.45162   1
   6  -5  -1 32.4243 2.49240   1
   6  -5  -1 32.5500 1.32174   3
  -6   5   1 34.2493 1.51120   5
  -6   5   1 30.5653 1.26764   3
   5  -5  -1 39.9008 1.50275   3
   5  -5  -1 37.4498 2.43410   1
   5  -5  -1 39.3675 2.39743   1
  -5   5   1 38.9773 1.62910   5
  -5   5   1 37.0191 1.46614   3
   4  -5  -1 -0.1294 0.59225   1
   4  -5  -1 -0.6180 0.60636   1
   4  -5  -1 0.29168 0.26871   3
  -4   5   1 0.22896 0.35821   5
  -4   5   1 0.21487 0.23149   3
   3  -5  -1 33.4359 1.25793   3
   3  -5  -1 31.3146 1.90825   1
   3  -5  -1 30.9283 1.29675   5
   3  -5  -1 34.1068 1.90004   1
   3  -5  -1 31.2424 1.11407   6
  -3   5   1 32.1085 1.33431   5
  -3   5   1 31.4150 1.23117   3
   2  -5  -1 141.298 4.55630   6
   2  -5  -1 140.382 5.23433   1
   2  -5  -1 135.793 4.62073   3
   2  -5  -1 140.000 5.24990   1
   2  -5  -1 126.046 4.63508   5
  -2   5   1 140.833 4.66830   5
  -2   5   1 131.966 4.60902   3
   1  -5  -1 34.9201 1.30323   6
   1  -5  -1 35.2566 1.35703   5
   1  -5  -1 37.0681 1.35644   3
   1  -5  -1 35.9836 1.84562   1
   1  -5  -1 36.6869 1.81687   1
  -1   5   1 36.1456 1.34389   3
  -1   5   1 36.5518 1.37595   5
   0  -5  -1 0.46804 0.22826   3
   0  -5  -1 0.55961 0.38352   1
   0  -5  -1 0.49899 0.10624   4
   0  -5  -1 0.62081 0.23320   5
   0  -5  -1 0.46195 0.08862   7
   0  -5  -1 0.26063 0.33122   1
   0   5   1 0.20329 0.20078   3
   0   5   1 0.36332 0.22241   5
  -1  -5  -1 370.456 12.2917   1
  -1  -5  -1 346.630 11.8171   4
   1   5   1 364.476 11.9379   3
  -2  -5  -1 151.654 5.32265   1
  -2  -5  -1 146.110 5.32033   1
  -2  -5  -1 148.496 5.10392   6
  -2  -5  -1 150.677 4.97539   4
  -2  -5  -1 152.590 5.11665   3
  -2  -5  -1 149.207 5.07463   5
   2   5   1 148.160 5.09618   3
   2   5   1 159.768 5.09055   5
  -3  -5  -1 337.310 11.1762   1
  -3  -5  -1 343.102 11.1777   1
  -3  -5  -1 336.438 11.1920   6
  -3  -5  -1 325.501 11.0571   4
   3   5   1 336.899 11.0480   7
   3   5   1 336.880 11.1783   3
  -4  -5  -1 9.80400 0.65403   6
  -4  -5  -1 9.27684 0.46651   4
   4   5   1 8.58177 0.44918   7
   4   5   1 8.68126 0.56408   5
   4   5   1 9.23687 0.59555   3
  -5  -5  -1 88.5932 3.06542   4
  -5  -5  -1 90.9364 3.19681   6
   5   5   1 84.3614 3.11438   5
   5   5   1 90.7500 3.06539   7
   5   5   1 91.8299 3.13587   5
  -6  -5  -1 34.3525 1.34118   4
  -6  -5  -1 33.6070 1.46705   6
   6   5   1 34.7334 1.33860   7
   6   5   1 35.2652 1.38736   5
   6   5   1 31.6706 1.63400   5
  -7  -5  -1 12.2573 0.89030   6
  -7  -5  -1 10.6682 0.77030   4
   7   5   1 11.0224 0.84792   3
   7   5   1 12.0341 0.76184   5
   7   5   1 11.6534 0.74814   7
  -8  -5  -1 33.7363 1.46306   4
   8   5   1 34.0841 1.45120   7
   8   5   1 32.1455 1.42992   5
   8   5   1 33.7012 1.52841   3
   6  -6  -1 22.4660 1.08248   3
   6  -6  -1 24.4210 2.79442   1
  -6   6   1 23.9432 1.28286   5
   5  -6  -1 18.6380 2.06834   1
   5  -6  -1 23.6828 1.00585   3
   5  -6  -1 18.6582 2.11342   1
  -5   6   1 18.5550 0.93124   3
  -5   6   1 21.5976 1.12029   5
   4  -6  -1 37.4403 2.36534   1
   4  -6  -1 33.2163 2.16413   1
   4  -6  -1 34.6646 1.38109   3
  -4   6   1 34.4241 1.48119   5
  -4   6   1 32.2744 1.33972   3
   3  -6  -1 1.22558 0.34421   3
   3  -6  -1 1.72663 0.21577   6
   3  -6  -1 2.14032 0.78031   1
   3  -6  -1 2.42117 0.81878   1
  -3   6   1 1.50365 0.30140   3
   2  -6  -1 321.034 11.1593   1
   2  -6  -1 296.588 10.4167   5
   2  -6  -1 310.383 10.3995   3
   2  -6  -1 316.512 11.1530   1
   2  -6  -1 317.029 10.3333   6
  -2   6   1 306.487 10.3891   3
  -2   6   1 318.118 10.4448   5
   1  -6  -1 23.8258 0.93948   6
   1  -6  -1 23.2556 1.00000   3
   1  -6  -1 22.9596 1.55874   1
   1  -6  -1 22.0273 0.98941   5
   1  -6  -1 24.2878 0.85678   7
   1  -6  -1 21.5240 1.51765   1
  -1   6   1 22.6110 0.97879   3
  -1   6   1 23.2862 1.01672   5
   0  -6  -1 75.8434 2.72620   5
   0  -6  -1 76.7439 2.70636   6
   0  -6  -1 80.5457 2.57354   7
   0  -6  -1 80.5166 3.27905   1
   0  -6  -1 81.0770 3.27418   1
   0  -6  -1 78.0115 2.73741   3
   0  -6  -1 75.0606 2.57940   4
   0   6   1 73.7160 2.71287   3
   0   6   1 77.2832 2.73319   5
  -1  -6  -1 4.33180 0.63611   1
  -1  -6  -1 4.72153 0.17954   4
  -1  -6  -1 4.70892 0.43941   5
  -1  -6  -1 4.79950 0.48950   6
  -1  -6  -1 4.44448 0.47398   3
   1   6   1 4.64761 0.44886   3
   1   6   1 4.64129 0.45604   5
  -2  -6  -1 42.5187 1.52273   4
  -2  -6  -1 45.2440 1.69980   5
  -2  -6  -1 47.4376 2.03537   1
  -2  -6  -1 47.9363 1.76327   3
  -2  -6  -1 44.0863 1.99592   1
  -2  -6  -1 46.1108 1.74463   6
   2   6   1 46.8373 1.72746   3
   2   6   1 47.9050 1.71962   5
  -3  -6  -1 11.8335 0.77070   6
  -3  -6  -1 11.6039 0.47963   4
  -3  -6  -1 12.9534 0.80398   1
  -3  -6  -1 12.9620 0.80389   1
  -3  -6  -1 12.2779 0.74643   3
   3   6   1 14.0288 0.70976   3
   3   6   1 12.2473 0.44345   7
   3   6   1 12.3515 0.68545   5
  -4  -6  -1 6.84459 0.69039   6
  -4  -6  -1 6.99303 0.38125   4
   4   6   1 6.84698 0.35840   7
   4   6   1 7.28413 0.55842   5
  -5  -6  -1 0.21502 0.42994   6
  -5  -6  -1 0.48643 0.22724   4
   5   6   1 0.21478 0.28724   5
   5   6   1 0.03430 0.23544   5
   5   6   1 0.04835 0.18724   7
  -6  -6  -1 3.41038 0.36449   4
  -6  -6  -1 3.18955 0.55917   6
   6   6   1 2.39429 0.39247   5
   6   6   1 2.67724 0.31423   7
  -7  -6  -1 20.8041 1.22090   6
  -7  -6  -1 21.1061 1.00592   4
   7   6   1 22.8781 1.07405   5
   7   6   1 20.5276 0.97045   7
   6  -7  -1 24.8776 1.18589   3
  -6   7   1 26.4327 1.37439   5
   5  -7  -1 0.31216 0.33366   3
   5  -7  -1 1.47381 1.37965   1
   5  -7  -1 -0.4244 1.26360   1
  -5   7   1 0.38538 0.46887   5
   4  -7  -1 12.9990 0.80441   3
   4  -7  -1 14.6505 1.91268   1
   4  -7  -1 11.6036 1.52003   1
  -4   7   1 13.6029 0.92882   5
   3  -7  -1 17.5846 0.76271   6
   3  -7  -1 17.4104 0.82447   7
   3  -7  -1 18.8970 0.95793   3
   3  -7  -1 18.2012 1.88805   1
   3  -7  -1 21.8708 1.87875   1
  -3   7   1 20.6200 1.03370   5
  -3   7   1 16.5704 0.89784   3
   2  -7  -1 5.07187 0.40023   7
   2  -7  -1 5.40979 1.01851   1
   2  -7  -1 5.93668 0.62369   3
   2  -7  -1 5.48666 0.47800   6
   2  -7  -1 4.54948 0.98771   1
  -2   7   1 4.54579 0.52269   3
  -2   7   1 6.93766 0.62848   5
   1  -7  -1 1.09437 0.60307   1
   1  -7  -1 1.40049 0.36281   3
   1  -7  -1 1.56897 0.35917   5
   1  -7  -1 2.36188 0.35091   6
   1  -7  -1 1.01917 0.62079   1
   1  -7  -1 2.24337 0.21306   7
   1  -7  -1 1.87275 0.20094   4
  -1   7   1 2.83876 0.43163   5
  -1   7   1 1.92842 0.35947   3
   0  -7  -1 20.4341 1.47915   1
   0  -7  -1 19.8988 0.94330   3
   0  -7  -1 20.2508 0.91404   6
   0  -7  -1 18.5073 0.67276   4
   0  -7  -1 17.8625 0.90381   5
   0  -7  -1 19.3703 0.66068   7
   0  -7  -1 17.7498 1.41836   1
   0   7   1 20.1988 0.94538   5
   0   7   1 18.7276 0.90036   3
  -1  -7  -1 125.097 4.25530   6
  -1  -7  -1 120.848 4.76010   1
  -1  -7  -1 116.912 4.22627   5
  -1  -7  -1 127.596 4.27579   3
   1   7   1 126.130 4.24990   5
   1   7   1 119.493 4.24114   3
  -2  -7  -1 48.9662 1.95849   5
  -2  -7  -1 55.2361 2.03858   3
  -2  -7  -1 53.5768 2.37044   1
  -2  -7  -1 54.0599 2.02583   6
  -2  -7  -1 54.8323 2.42148   1
   2   7   1 53.8904 1.99119   5
   2   7   1 49.7559 2.02184   3
  -3  -7  -1 82.4855 2.94249   3
  -3  -7  -1 79.7928 2.94394   6
  -3  -7  -1 78.8441 3.08990   1
  -3  -7  -1 80.6140 3.10450   1
   3   7   1 80.1289 2.87390   5
  -4  -7  -1 16.7018 1.01106   6
   4   7   1 16.9884 0.89116   5
  -5  -7  -1 34.1132 1.54470   6
   5   7   1 34.1312 1.22592   7
   5   7   1 35.8335 1.45647   5
  -6  -7  -1 1.66067 0.57171   6
   6   7   1 1.92861 0.42569   5
   6   7   1 1.22481 0.23022   7
  -7  -7  -1 0.64976 0.58949   6
   7   7   1 -0.0475 0.35386   5
   7   7   1 0.15759 0.23758   7
   5  -8  -1 36.4360 3.91852   1
   5  -8  -1 43.7317 1.81426   3
  -5   8   1 46.2868 1.97665   5
   4  -8  -1 3.09196 1.30605   1
   4  -8  -1 2.82116 0.46824   3
   4  -8  -1 4.22501 1.49168   1
  -4   8   1 2.89515 0.56355   5
   3  -8  -1 3.12448 0.33139   7
   3  -8  -1 5.18171 1.33843   1
   3  -8  -1 2.71800 0.45748   3
   3  -8  -1 4.29726 1.22747   1
   3  -8  -1 3.68108 0.40860   6
  -3   8   1 3.59618 0.54905   5
   2  -8  -1 104.957 4.72043   1
   2  -8  -1 98.7116 3.50247   7
   2  -8  -1 105.367 3.58261   6
   2  -8  -1 108.230 3.69572   3
   2  -8  -1 99.3760 4.63961   1
   2  -8  -1 100.467 3.49330   4
  -2   8   1 104.479 3.72228   5
   1  -8  -1 49.7441 1.84906   6
   1  -8  -1 47.8737 1.91670   3
   1  -8  -1 47.5811 1.66144   4
   1  -8  -1 49.7860 2.75204   1
   1  -8  -1 46.7931 1.66935   7
   1  -8  -1 46.1514 2.70940   1
  -1   8   1 51.1067 1.95020   5
   0  -8  -1 50.5354 1.94445   3
   0  -8  -1 48.1141 1.88349   6
   0  -8  -1 48.6156 2.61960   1
   0  -8  -1 47.1217 2.60304   1
   0   8   1 49.3500 1.92401   5
  -1  -8  -1 5.13702 0.64014   6
  -1  -8  -1 4.93311 0.53910   3
  -1  -8  -1 3.13969 0.77531   1
  -1  -8  -1 3.23167 0.74897   1
   1   8   1 4.06339 0.47990   5
  -2  -8  -1 -0.3803 0.51525   1
  -2  -8  -1 0.64122 0.41029   3
  -2  -8  -1 0.13494 0.44001   6
  -2  -8  -1 0.46476 0.55199   1
   2   8   1 0.28143 0.35328   5
  -3  -8  -1 12.4895 0.91467   6
  -3  -8  -1 11.9824 0.88230   3
  -3  -8  -1 10.4149 1.08197   1
  -3  -8  -1 10.7954 1.09556   1
   3   8   1 12.0837 0.78906   5
  -4  -8  -1 11.4418 0.89955   6
   4   8   1 11.6656 0.79613   5
  -5  -8  -1 1.57526 0.58275   6
   5   8   1 1.74189 0.40750   5
  -6  -8  -1 4.73600 0.73371   6
   6   8   1 3.32262 0.47037   5
   4  -9  -1 3.64710 2.02858   1
   4  -9  -1 2.95886 0.52668   3
   4  -9  -1 0.41960 1.86955   1
  -4   9   1 2.14385 0.58599   5
   3  -9  -1 0.47261 0.26431   4
   3  -9  -1 1.04930 1.53565   1
   3  -9  -1 0.47963 1.47081   1
   3  -9  -1 0.58487 0.29426   6
   3  -9  -1 0.46049 0.29202   7
   3  -9  -1 0.59975 0.47105   3
  -3   9   1 0.39387 0.50317   5
   2  -9  -1 2.40506 0.51546   3
   2  -9  -1 2.49727 0.42816   6
   2  -9  -1 1.57944 1.27742   1
   2  -9  -1 2.52541 0.25957   4
   2  -9  -1 2.47994 0.26575   7
   2  -9  -1 2.52957 1.25352   1
  -2   9   1 1.99407 0.51316   5
   1  -9  -1 -0.2832 0.44293   3
   1  -9  -1 -0.1001 0.95486   1
   1  -9  -1 -0.2921 0.39731   6
   1  -9  -1 -0.1243 0.99456   1
   1  -9  -1 0.04980 0.12332   7
  -1   9   1 0.31952 0.45131   5
   0  -9  -1 16.4027 0.96787   6
   0  -9  -1 15.1018 0.99695   3
   0  -9  -1 13.6537 1.76884   1
   0  -9  -1 13.3693 1.73845   1
   0   9   1 16.5293 0.96627   5
  -1  -9  -1 47.3663 2.71205   1
  -1  -9  -1 52.6681 2.08676   3
  -1  -9  -1 52.2359 2.04670   6
  -1  -9  -1 48.0874 2.75452   1
   1   9   1 50.6211 2.02382   5
  -2  -9  -1 4.61987 0.60770   3
  -2  -9  -1 2.68863 0.59252   6
  -2  -9  -1 3.65252 0.87845   1
  -2  -9  -1 3.08949 0.85899   1
   2   9   1 2.84184 0.49031   5
  -3  -9  -1 49.3675 2.06295   6
  -3  -9  -1 49.0948 2.05925   3
  -3  -9  -1 47.2339 2.38489   1
   3   9   1 49.5383 1.97908   5
  -4  -9  -1 0.61058 0.57648   6
   4   9   1 0.08542 0.40286   5
  -5  -9  -1 12.9423 1.13718   6
   5   9   1 15.8395 0.94218   5
   3 -10  -1 9.07176 0.61678   6
   3 -10  -1 10.9275 0.91285   3
   3 -10  -1 9.92835 0.55076   4
  -3  10   1 9.80665 0.93258   5
   2 -10  -1 0.51691 0.40244   6
   2 -10  -1 -0.8556 1.59706   1
   2 -10  -1 0.59643 0.45670   3
  -2  10   1 -0.0546 0.45545   5
   1 -10  -1 42.6706 1.87823   3
   1 -10  -1 38.2746 3.21464   1
   1 -10  -1 42.7723 1.77724   6
  -1  10   1 42.2196 1.87070   5
   0 -10  -1 11.3629 1.60686   1
   0 -10  -1 12.5053 1.01009   3
   0 -10  -1 14.0415 0.98599   6
   0  10   1 13.2414 1.00614   5
  -1 -10  -1 4.12019 0.70131   6
  -1 -10  -1 2.82675 1.22343   1
  -1 -10  -1 3.91958 0.64050   3
   1  10   1 3.76657 0.58471   5
  -2 -10  -1 8.90100 0.95759   6
  -2 -10  -1 6.00416 1.25042   1
  -2 -10  -1 7.81336 0.89076   3
   2  10   1 8.00645 0.80930   5
  -3 -10  -1 2.34457 1.01632   1
  -3 -10  -1 2.96067 0.58827   3
  -3 -10  -1 4.12403 0.73824   6
   3  10   1 3.41000 0.51947   5
  -4 -10  -1 11.3538 1.11805   6
   4  10   1 10.5112 0.87625   5
   0 -11  -1 16.9621 1.19212   3
   0 -11  -1 17.5528 1.17027   6
   0  11   1 17.5905 1.15166   5
  -1 -11  -1 4.75593 0.77303   6
   1  11   1 5.68219 0.72483   5
   2  10  -2 14.3161 1.07416   5
  -2 -10   2 14.7147 1.16975   6
  -2 -10   2 13.9696 1.08946   3
   1  10  -2 18.8910 1.15869   5
  -1 -10   2 18.2282 1.24586   3
  -1 -10   2 19.4840 1.26876   6
   0  10  -2 0.87055 0.50088   5
   0 -10   2 0.21132 0.51449   3
   0 -10   2 1.13319 0.59072   6
  -1  10  -2 18.3621 1.18219   5
   1 -10   2 19.1304 1.17595   6
   1 -10   2 17.1452 1.19644   3
   4   9  -2 21.5113 1.19927   5
  -4  -9   2 21.6142 1.35186   6
  -4  -9   2 21.3434 1.28949   3
   3   9  -2 0.58710 0.44466   5
  -3  -9   2 0.21251 0.92126   1
  -3  -9   2 0.13411 0.56210   6
  -3  -9   2 -0.2426 0.45090   3
   2   9  -2 9.67040 0.84753   5
  -2  -9   2 9.13393 0.97245   6
  -2  -9   2 10.6097 0.94429   3
  -2  -9   2 10.4683 1.36864   1
   1   9  -2 22.1889 1.22874   5
  -1  -9   2 23.5072 1.26052   6
  -1  -9   2 21.8807 1.28455   3
  -1  -9   2 20.3015 2.17939   1
   0   9  -2 -0.0192 0.41826   5
   0  -9   2 0.16862 0.46863   3
   0  -9   2 0.40436 1.13883   1
   0  -9   2 0.50316 0.52470   6
   0  -9   2 -0.0070 0.15430   7
  -1   9  -2 59.3001 2.42020   5
   1  -9   2 60.8751 4.15108   1
   1  -9   2 62.0340 3.68229   1
   1  -9   2 54.0697 2.09920   7
   1  -9   2 60.7374 2.36331   6
   1  -9   2 64.8514 2.46215   3
  -2   9  -2 0.78895 0.46573   5
   2  -9   2 0.26723 0.49117   3
   2  -9   2 0.60570 1.47085   1
   2  -9   2 1.18653 1.65822   1
   2  -9   2 0.30731 0.47270   6
  -3   9  -2 0.84007 0.50376   5
   3  -9   2 2.04626 2.61611   1
   3  -9   2 -0.2809 1.97426   1
   3  -9   2 0.18653 0.47292   3
   3  -9   2 0.03569 0.37032   6
   5   8  -2 2.98244 0.28862   7
   5   8  -2 3.58563 0.57687   5
  -5  -8   2 1.95283 0.65788   6
   4   8  -2 0.03643 0.12706   7
   4   8  -2 0.27098 0.40082   5
  -4  -8   2 0.36805 0.45904   3
  -4  -8   2 -0.1304 0.55294   6
   3   8  -2 12.7489 0.87624   5
  -3  -8   2 11.1109 1.26690   1
  -3  -8   2 13.5650 1.00049   6
  -3  -8   2 12.6048 0.94394   3
  -3  -8   2 10.7093 1.29031   1
   2   8  -2 40.2017 1.65602   5
   2   8  -2 33.1702 2.25443   1
  -2  -8   2 39.9673 1.70374   6
  -2  -8   2 35.2465 2.18363   1
  -2  -8   2 34.0297 2.13246   1
  -2  -8   2 40.0193 1.68786   3
   1   8  -2 21.5637 1.11837   5
   1   8  -2 17.4063 1.77004   1
  -1  -8   2 20.6341 1.11977   3
  -1  -8   2 17.4548 1.69360   1
  -1  -8   2 21.7476 1.12745   6
  -1  -8   2 21.5589 1.73706   1
   0   8  -2 0.83468 0.43435   5
   0   8  -2 0.60241 0.85334   1
   0  -8   2 0.58355 0.44604   3
   0  -8   2 0.66994 0.18981   7
   0  -8   2 0.68484 0.47748   6
   0  -8   2 1.32363 0.86689   1
   0  -8   2 0.67105 0.86940   1
  -1   8  -2 2.13699 0.48957   5
   1  -8   2 1.75546 0.26391   7
   1  -8   2 2.35154 1.07125   1
   1  -8   2 4.16797 1.12005   1
   1  -8   2 2.89914 0.55409   3
   1  -8   2 2.23633 0.48181   6
  -2   8  -2 28.6021 1.43288   5
   2  -8   2 31.8657 1.47258   3
   2  -8   2 32.2911 1.34634   6
   2  -8   2 27.8700 1.19278   7
   2  -8   2 31.2360 2.49333   1
  -3   8  -2 13.9423 0.99189   5
   3  -8   2 14.6330 0.99627   3
   3  -8   2 16.3784 2.00106   1
   3  -8   2 11.2257 1.82693   1
   3  -8   2 14.3779 0.81993   6
  -4   8  -2 18.7059 1.13746   5
   4  -8   2 15.7008 2.32890   1
   4  -8   2 17.8270 1.11044   3
   4  -8   2 17.3471 0.84552   6
   4  -8   2 18.5182 2.34085   1
   6   7  -2 7.87722 0.82652   5
   6   7  -2 6.95156 0.52555   7
  -6  -7   2 8.41211 0.87689   6
   5   7  -2 22.9935 0.94246   7
   5   7  -2 24.5083 1.22406   5
  -5  -7   2 22.8594 1.29628   6
   4   7  -2 25.2789 1.23963   5
   4   7  -2 24.9920 0.97717   7
  -4  -7   2 26.6498 1.26015   3
  -4  -7   2 25.9068 1.31838   6
   3   7  -2 53.0837 2.05740   5
   3   7  -2 52.8915 2.58152   1
   3   7  -2 53.4644 1.82005   7
  -3  -7   2 53.7004 2.09766   3
  -3  -7   2 52.1782 2.30052   1
  -3  -7   2 51.7919 2.08545   6
  -3  -7   2 50.0603 2.29977   1
   2   7  -2 41.1456 2.34240   1
   2   7  -2 45.4553 1.78671   5
  -2  -7   2 44.8114 1.81051   3
  -2  -7   2 45.3744 1.82025   6
  -2  -7   2 41.8523 2.22050   1
  -2  -7   2 43.1721 2.20861   1
   1   7  -2 120.090 4.89471   1
   1   7  -2 120.169 4.20677   5
  -1  -7   2 116.593 4.78377   1
  -1  -7   2 115.781 4.00419   7
  -1  -7   2 123.600 4.23337   3
  -1  -7   2 121.772 4.21594   6
   0   7  -2 0.04568 0.63679   1
   0   7  -2 0.21621 0.35336   5
   0  -7   2 0.49768 0.41834   6
   0  -7   2 0.22585 0.18564   7
   0  -7   2 -0.4966 0.60402   1
   0  -7   2 0.43552 0.39113   3
  -1   7  -2 98.2554 4.36745   1
  -1   7  -2 100.463 3.61062   5
   1  -7   2 98.5124 3.44377   7
   1  -7   2 102.439 3.57050   6
   1  -7   2 104.701 4.44825   1
   1  -7   2 101.836 3.61757   3
  -2   7  -2 20.3512 1.08008   5
   2  -7   2 21.2221 1.08553   3
   2  -7   2 19.9418 0.97817   6
   2  -7   2 18.2391 0.87582   7
   2  -7   2 19.5584 1.92041   1
  -3   7  -2 2.47923 0.48751   5
   3  -7   2 2.14398 0.48863   3
   3  -7   2 1.94593 1.04952   1
   3  -7   2 2.05888 0.36359   6
  -4   7  -2 0.35099 0.45900   5
   4  -7   2 -0.0112 0.25996   6
   4  -7   2 -0.2504 1.11718   1
   4  -7   2 -0.0793 0.41729   3
   4  -7   2 -1.2039 1.18033   1
  -5   7  -2 1.19459 0.48430   5
   5  -7   2 -1.1734 1.70284   1
   5  -7   2 0.95958 0.46647   3
   7   6  -2 0.47598 0.43068   5
   7   6  -2 0.21185 0.31275   7
  -7  -6   2 -0.2846 0.54581   6
   6   6  -2 73.4130 2.64520   7
   6   6  -2 74.2744 2.79688   5
  -6  -6   2 75.0915 2.84523   6
   5   6  -2 1.40570 0.41289   5
   5   6  -2 2.38616 0.30626   7
  -5  -6   2 1.76749 0.51215   6
   4   6  -2 9.88078 0.74492   5
   4   6  -2 9.36414 0.99327   1
   4   6  -2 9.41086 0.51510   7
  -4  -6   2 9.56053 0.79593   6
  -4  -6   2 9.34200 0.74562   3
   3   6  -2 55.3879 2.06046   5
   3   6  -2 48.4402 2.17582   3
   3   6  -2 54.3781 1.86984   7
   3   6  -2 53.0945 2.44440   1
  -3  -6   2 55.3107 2.20831   1
  -3  -6   2 53.3138 2.07644   6
  -3  -6   2 52.9353 2.21194   1
  -3  -6   2 55.5170 2.06690   3
   2   6  -2 5.81331 0.53699   3
   2   6  -2 6.22464 0.60659   5
   2   6  -2 5.64790 0.35339   7
   2   6  -2 5.31458 0.76771   1
  -2  -6   2 5.90221 0.61781   6
  -2  -6   2 5.15046 0.64176   3
  -2  -6   2 4.45457 0.67729   1
  -2  -6   2 4.73883 0.67553   1
   1   6  -2 3.24289 0.42886   5
   1   6  -2 1.93175 0.34523   3
   1   6  -2 2.21466 0.63945   1
  -1  -6   2 2.75136 0.44647   6
  -1  -6   2 2.77652 0.23566   7
  -1  -6   2 2.90996 0.38054   5
  -1  -6   2 2.20482 0.56442   1
  -1  -6   2 2.18567 0.39809   3
   0   6  -2 84.1829 2.98155   5
   0   6  -2 84.4600 3.62354   1
   0   6  -2 81.8192 2.96238   3
   0  -6   2 86.2364 2.84645   7
   0  -6   2 82.5219 2.98261   3
   0  -6   2 81.9964 3.53752   1
   0  -6   2 78.5275 2.95894   5
   0  -6   2 88.5820 2.97898   6
  -1   6  -2 2.87605 0.41970   5
  -1   6  -2 2.55655 0.37918   3
  -1   6  -2 4.32473 0.83793   1
   1  -6   2 3.18861 0.35589   7
   1  -6   2 2.63865 0.70725   1
   1  -6   2 3.21822 0.40572   5
   1  -6   2 4.11022 0.44959   6
   1  -6   2 3.74683 0.46130   3
  -2   6  -2 5.96951 1.03290   1
  -2   6  -2 6.37749 0.64224   5
  -2   6  -2 6.42327 0.65908   3
   2  -6   2 6.22997 0.48551   7
   2  -6   2 6.09773 0.62563   3
   2  -6   2 5.00311 0.97450   1
   2  -6   2 6.43966 0.54237   6
  -3   6  -2 128.975 4.40097   5
   3  -6   2 126.977 4.38837   3
   3  -6   2 126.088 5.24802   1
   3  -6   2 122.822 4.29854   7
   3  -6   2 122.168 4.27413   6
  -4   6  -2 0.35589 0.41109   5
   4  -6   2 0.20094 0.39291   3
   4  -6   2 0.76374 0.25784   6
   4  -6   2 0.06194 0.77786   1
  -5   6  -2 0.83432 0.44416   5
   5  -6   2 0.50876 0.19081   6
   5  -6   2 0.70286 0.43206   3
   5  -6   2 0.30059 1.07169   1
  -6   6  -2 24.0020 1.27528   5
   6  -6   2 25.0967 1.26918   3
   7   5  -2 0.10344 0.40604   5
   7   5  -2 0.43084 0.35835   7
  -7  -5   2 0.11197 0.46239   6
   6   5  -2 29.5483 1.35731   5
   6   5  -2 29.2818 1.23197   7
  -6  -5   2 29.1583 1.37096   6
   5   5  -2 1.84404 0.39162   5
   5   5  -2 2.59387 0.32043   7
  -5  -5   2 2.92024 0.49184   6
   4   5  -2 37.7774 1.43013   7
   4   5  -2 38.6891 1.76703   1
   4   5  -2 39.9989 1.57004   5
   4   5  -2 36.8908 1.50323   3
  -4  -5   2 41.3373 1.56457   3
  -4  -5   2 38.9430 1.57765   6
   3   5  -2 116.366 4.23572   1
   3   5  -2 108.743 3.85476   3
   3   5  -2 98.8176 3.67910   4
   3   5  -2 114.596 3.89180   5
   3   5  -2 114.101 3.77242   7
  -3  -5   2 112.991 3.98303   1
  -3  -5   2 117.413 3.90035   3
  -3  -5   2 113.996 3.90701   6
  -3  -5   2 111.509 3.97652   1
   2   5  -2 1111.31 36.6190   1
  -2  -5   2 1088.65 36.4831   1
   1   5  -2 0.40019 0.42283   1
   1   5  -2 0.55480 0.27376   3
  -1  -5   2 0.50858 0.34526   6
  -1  -5   2 0.50820 0.31912   3
  -1  -5   2 0.63524 0.35853   1
  -1  -5   2 0.83260 0.17286   7
  -1  -5   2 0.53098 0.26675   5
   0   5  -2 16.7943 1.24704   1
   0   5  -2 17.9158 0.76951   3
   0   5  -2 15.6670 0.77611   5
   0  -5   2 16.1466 0.75697   6
   0  -5   2 15.2811 1.13473   1
   0  -5   2 14.6130 0.74574   5
   0  -5   2 15.4502 0.64900   7
  -1   5  -2 35.3639 1.41234   3
  -1   5  -2 37.8314 1.96141   1
  -1   5  -2 39.2577 1.44491   5
   1  -5   2 35.2827 1.41006   5
   1  -5   2 36.0387 1.39302   6
   1  -5   2 38.1430 1.44684   3
   1  -5   2 35.4983 1.95784   1
   1  -5   2 36.4936 1.33545   7
  -2   5  -2 17.0104 1.44936   1
  -2   5  -2 18.5688 0.88443   5
  -2   5  -2 16.1855 0.82917   3
  -2   5  -2 16.0490 0.68882   4
   2  -5   2 15.7782 1.43261   1
   2  -5   2 16.9778 0.78923   6
   2  -5   2 16.5070 0.83871   5
   2  -5   2 16.4167 0.75696   7
   2  -5   2 19.2025 0.89955   3
  -3   5  -2 0.04289 0.60381   1
  -3   5  -2 0.01288 0.24381   4
  -3   5  -2 0.10314 0.32632   5
   3  -5   2 0.31638 0.27883   7
   3  -5   2 -0.0562 0.34783   3
   3  -5   2 0.23484 0.31102   5
   3  -5   2 0.00979 0.66023   1
   3  -5   2 0.03742 0.24612   6
  -4   5  -2 1.73444 0.37400   4
  -4   5  -2 2.29260 0.44494   5
   4  -5   2 2.80795 0.94433   1
   4  -5   2 2.00993 0.42559   3
   4  -5   2 2.46010 0.29797   6
  -5   5  -2 1.79637 0.43809   5
  -5   5  -2 2.43257 0.42325   4
   5  -5   2 1.76796 0.21862   6
   5  -5   2 1.76848 1.01659   1
   5  -5   2 1.85509 0.42225   3
  -6   5  -2 1.30641 0.43811   4
  -6   5  -2 1.02565 0.42974   5
   6  -5   2 -2.3753 1.13842   1
   6  -5   2 0.75737 0.38542   3
  -7   5  -2 1.46138 0.51846   5
   7  -5   2 0.61615 0.38561   3
   7   4  -2 47.7639 1.88969   7
   7   4  -2 50.4766 1.96211   5
   7   4  -2 45.3488 1.84331   3
  -7  -4   2 47.4165 1.91433   6
   6   4  -2 23.2971 1.05923   7
   6   4  -2 24.2541 1.14672   3
   6   4  -2 23.8516 1.13877   5
  -6  -4   2 21.8476 1.13009   6
   5   4  -2 31.6643 1.23138   7
   5   4  -2 28.7729 1.21891   3
   5   4  -2 31.2739 1.30455   5
   5   4  -2 30.3767 1.25698   1
  -5  -4   2 31.1735 1.31486   6
   4   4  -2 65.5269 2.29916   5
   4   4  -2 62.9064 2.20794   7
   4   4  -2 62.7773 2.41573   1
   4   4  -2 60.0481 2.23752   3
  -4  -4   2 63.1635 2.29435   6
   3   4  -2 6.68833 0.48264   3
   3   4  -2 6.91482 0.68709   1
   3   4  -2 7.08499 0.55262   5
   3   4  -2 6.53451 0.42385   7
  -3  -4   2 6.45255 0.47799   1
  -3  -4   2 6.31348 0.56244   6
  -3  -4   2 6.68354 0.52504   3
  -3  -4   2 8.05410 0.49423   1
   2   4  -2 2.94581 0.46823   1
   2   4  -2 2.08442 0.21394   7
   2   4  -2 2.05144 0.31181   5
   2   4  -2 1.76415 0.27649   3
  -2  -4   2 1.87332 0.34251   6
  -2  -4   2 1.22514 0.34479   1
  -2  -4   2 2.17262 0.32436   3
   1   4  -2 196.522 6.87993   1
   1   4  -2 204.402 6.50451   5
   1   4  -2 193.553 6.48309   3
  -1  -4   2 180.714 6.48498   3
  -1  -4   2 190.770 6.48698   5
  -1  -4   2 190.872 6.49159   6
  -1  -4   2 200.045 6.42094   7
   0   4  -2 195.993 6.64164   3
   0   4  -2 195.160 6.64878   5
   0   4  -2 200.669 7.09122   1
   0  -4   2 199.456 6.64575   5
   0  -4   2 191.202 6.64782   3
   0  -4   2 202.891 7.08439   1
   0  -4   2 206.647 6.58741   7
   0  -4   2 197.981 6.63928   6
  -1   4  -2 4.50392 0.24424   4
  -1   4  -2 5.45792 0.70402   1
  -1   4  -2 4.77147 0.41595   5
  -1   4  -2 4.75430 0.40315   3
   1  -4   2 4.49576 0.44105   3
   1  -4   2 4.00918 0.32619   7
   1  -4   2 4.19307 0.39804   5
   1  -4   2 4.28358 0.37201   6
   1  -4   2 3.80467 0.58586   1
  -2   4  -2 118.809 4.45125   1
  -2   4  -2 106.482 3.84747   3
  -2   4  -2 108.971 3.77654   4
  -2   4  -2 117.617 3.87339   5
   2  -4   2 115.268 3.82264   7
   2  -4   2 108.764 3.84915   5
   2  -4   2 117.259 4.45456   1
   2  -4   2 114.017 3.87070   3
   2  -4   2 108.748 3.80984   6
  -3   4  -2 17.9999 1.34362   1
  -3   4  -2 15.6558 0.69609   4
  -3   4  -2 15.3891 0.76051   3
  -3   4  -2 16.3238 0.79659   5
   3  -4   2 15.1142 1.33013   1
   3  -4   2 14.6461 0.72297   7
   3  -4   2 14.8080 0.75033   5
   3  -4   2 14.1779 0.66163   6
   3  -4   2 14.7192 0.80527   3
  -4   4  -2 62.8622 2.37301   3
  -4   4  -2 71.2924 2.42158   5
  -4   4  -2 65.0994 2.34275   4
   4  -4   2 68.1267 3.13847   1
   4  -4   2 68.4593 2.40827   3
   4  -4   2 62.0259 2.36559   7
   4  -4   2 64.6808 2.37803   5
   4  -4   2 63.9274 2.26540   6
  -5   4  -2 12.9339 0.79898   5
  -5   4  -2 11.4892 0.76374   4
   5  -4   2 13.8274 1.49561   1
   5  -4   2 12.1800 0.53730   6
   5  -4   2 12.7928 0.79672   3
  -6   4  -2 51.8873 2.02450   4
  -6   4  -2 55.5921 2.04481   5
   6  -4   2 49.3023 2.00501   3
   6  -4   2 48.2558 2.92765   1
  -7   4  -2 2.36952 0.45430   5
  -7   4  -2 2.70709 0.54408   4
   7  -4   2 1.84973 0.42569   3
   8   3  -2 9.26562 0.66838   3
   7   3  -2 7.01689 0.71686   7
   7   3  -2 7.29325 0.59603   3
  -7  -3   2 5.61303 0.64212   6
   6   3  -2 0.89292 0.27323   3
   6   3  -2 0.72129 0.32359   7
  -6  -3   2 1.15008 0.36394   6
   5   3  -2 20.0996 0.92795   5
   5   3  -2 18.9218 0.85574   3
   5   3  -2 20.0934 0.90427   7
  -5  -3   2 19.6439 0.92864   6
   4   3  -2 32.2834 1.28616   1
   4   3  -2 30.7743 1.22217   5
   4   3  -2 30.8686 1.18068   7
   4   3  -2 29.5156 1.16999   3
   3   3  -2 2.75076 0.32294   5
   3   3  -2 3.64577 0.46164   1
   3   3  -2 2.94965 0.32187   3
   3   3  -2 2.77862 0.31558   7
   2   3  -2 2351.74 80.9915   2
  -2  -3   2 2341.02 79.9988   2
   1   3  -2 1394.00 49.9743   2
  -1  -3   2 1370.15 49.5238   2
   0   3  -2 224.985 7.54767   4
   0   3  -2 235.880 7.99765   1
   0   3  -2 223.958 7.63172   3
   0  -3   2 235.722 7.98614   1
  -1   3  -2 5.86424 0.39172   5
  -1   3  -2 5.08892 0.66900   1
  -1   3  -2 5.73289 0.27742   4
  -1   3  -2 5.68453 0.40423   3
   1  -3   2 5.85366 0.36158   6
   1  -3   2 5.82956 0.38194   5
   1  -3   2 6.11883 0.33630   7
   1  -3   2 6.29515 0.71184   1
   1  -3   2 6.15078 0.42097   3
  -2   3  -2 0.66699 0.21935   3
  -2   3  -2 0.42296 0.22462   5
  -2   3  -2 0.65135 0.18111   4
  -2   3  -2 0.75102 0.37464   1
   2  -3   2 0.39609 0.21505   5
   2  -3   2 0.52404 0.20081   7
   2  -3   2 1.12898 0.26637   3
   2  -3   2 0.12228 0.36902   1
  -3   3  -2 27.0335 1.49621   1
  -3   3  -2 26.3026 1.02012   5
  -3   3  -2 23.2297 1.00160   3
  -3   3  -2 24.4202 0.97567   4
   3  -3   2 25.9480 1.04472   3
   3  -3   2 24.2797 1.48784   1
   3  -3   2 24.4610 0.93583   6
   3  -3   2 24.8622 1.00644   7
   3  -3   2 25.0148 1.01029   5
  -4   3  -2 33.1844 1.32423   3
  -4   3  -2 32.5495 1.31102   4
  -4   3  -2 36.7442 1.35825   5
   4  -3   2 32.8874 1.88580   1
   4  -3   2 35.8554 1.37099   3
   4  -3   2 32.8404 1.21977   6
   4  -3   2 32.7854 1.31754   5
  -5   3  -2 51.0640 1.94140   4
  -5   3  -2 52.0866 1.94542   5
  -5   3  -2 48.9151 1.91916   3
   5  -3   2 54.9886 1.97038   3
   5  -3   2 50.7869 1.79059   6
   5  -3   2 50.2150 1.92028   5
   5  -3   2 54.6129 2.64790   1
  -6   3  -2 6.18747 0.59342   4
  -6   3  -2 6.99081 0.62878   5
   6  -3   2 5.51467 0.31198   6
   6  -3   2 5.26931 0.62250   3
   6  -3   2 4.39539 0.96997   1
  -7   3  -2 5.85341 0.67249   5
  -7   3  -2 6.34960 0.68658   4
   7  -3   2 3.69901 0.49182   3
   7  -3   2 4.71024 1.15058   1
   8   2  -2 4.97935 0.53420   3
   8   2  -2 4.62971 0.60682   7
   7   2  -2 87.2389 3.04324   7
   7   2  -2 80.2868 2.90721   3
   7   2  -2 84.3473 2.91725   3
  -7  -2   2 79.2304 2.91023   6
   6   2  -2 52.9307 1.97882   7
   6   2  -2 49.8134 1.88416   3
   6   2  -2 54.1906 1.90394   3
  -6  -2   2 51.7041 1.91452   6
   5   2  -2 22.1237 0.96637   7
   5   2  -2 20.5490 0.88994   3
   5   2  -2 22.1046 0.89480   1
   5   2  -2 21.6037 0.98436   5
  -5  -2   2 22.3395 0.94350   6
   4   2  -2 24.1128 0.96298   7
   4   2  -2 23.0391 0.92468   3
   4   2  -2 23.3256 0.98414   5
   4   2  -2 25.2382 1.00139   1
  -4  -2   2 23.7448 0.95367   6
   3   2  -2 452.560 15.0304   1
   2   2  -2 5.49001 0.32524   7
   2   2  -2 5.15417 0.32000   3
   2   2  -2 5.41148 0.45713   1
  -2  -2   2 5.56482 0.35791   6
  -2  -2   2 4.88836 0.40357   1
  -2  -2   2 5.25263 0.34007   3
   1   2  -2 1939.91 67.2257   2
  -1  -2   2 1954.77 67.0424   2
   0   2  -2 65.3476 2.19488   7
   0   2  -2 64.2571 2.21653   5
   0   2  -2 63.5056 2.15715   4
   0   2  -2 62.1889 2.21366   3
   0   2  -2 65.8939 2.48141   1
   0  -2   2 62.3914 2.45537   1
   0  -2   2 65.3419 2.21583   5
   0  -2   2 68.3767 2.22632   3
   0  -2   2 64.5455 2.21551   6
   0  -2   2 69.3346 2.19821   7
  -1   2  -2 18.1016 0.68656   5
  -1   2  -2 18.2305 0.96197   1
  -1   2  -2 15.9550 0.62785   4
  -1   2  -2 17.6617 0.69972   3
   1  -2   2 17.5061 0.67401   6
   1  -2   2 16.8430 0.70282   3
   1  -2   2 16.8450 0.67206   5
   1  -2   2 17.8070 0.96691   1
   1  -2   2 18.0782 0.66945   7
  -2   2  -2 655.588 22.3340   1
   2  -2   2 681.355 22.3698   1
  -3   2  -2 701.451 23.4775   1
   3  -2   2 701.072 23.5152   1
  -4   2  -2 11.1191 0.60284   5
  -4   2  -2 11.2572 0.61838   4
  -4   2  -2 11.0020 0.59226   3
  -4   2  -2 12.0141 0.95050   1
   4  -2   2 10.8737 0.50168   6
   4  -2   2 11.3464 0.65057   3
   4  -2   2 11.1406 0.99496   1
   4  -2   2 10.8279 0.58469   5
  -5   2  -2 145.862 5.17371   3
  -5   2  -2 155.066 5.19229   4
  -5   2  -2 157.245 5.18366   5
   5  -2   2 150.194 5.73845   1
   5  -2   2 145.659 5.07737   6
   5  -2   2 149.405 5.16465   5
   5  -2   2 162.635 5.20861   3
  -6   2  -2 60.8869 2.24536   4
  -6   2  -2 62.5739 2.21284   5
   6  -2   2 63.7785 2.23591   3
   6  -2   2 57.5667 2.04519   6
   6  -2   2 54.8044 2.79957   1
   6  -2   2 56.3028 2.17483   5
  -7   2  -2 48.1560 1.85544   5
  -7   2  -2 46.3485 1.90536   4
   7  -2   2 46.0550 1.85924   3
  -8   2  -2 19.0862 1.15759   4
  -8   2  -2 17.7517 0.98821   5
   8  -2   2 16.9075 1.00409   3
   8   1  -2 0.40828 0.44658   7
   8   1  -2 0.53153 0.27176   3
   7   1  -2 27.0797 1.13961   3
   7   1  -2 30.2956 1.16684   3
   7   1  -2 28.9821 1.35646   7
   6   1  -2 36.8554 1.39803   3
   6   1  -2 38.4928 1.53383   1
   6   1  -2 39.9706 1.41348   3
   6   1  -2 37.1152 1.52000   1
  -6  -1   2 35.3019 1.38563   6
   5   1  -2 342.542 11.3894   3
   5   1  -2 352.016 11.3925   3
   5   1  -2 353.564 11.5290   1
   5   1  -2 337.570 11.4628   5
  -5  -1   2 336.118 11.3926   6
   4   1  -2 44.3799 1.65016   1
   4   1  -2 42.6587 1.58961   5
   4   1  -2 43.5766 1.51734   3
  -4  -1   2 42.1330 1.54203   4
  -4  -1   2 42.5600 1.52745   6
   3   1  -2 676.883 22.3524   1
   2   1  -2 7.39878 0.39728   5
   2   1  -2 7.02779 0.45593   1
   2   1  -2 8.48368 0.33662   3
   2   1  -2 6.66936 0.37241   7
  -2  -1   2 7.04709 0.34254   3
  -2  -1   2 7.29216 0.41975   1
  -2  -1   2 7.67141 0.37075   6
   1   1  -2 2329.39 78.2135   2
  -1  -1   2 2292.86 78.0034   2
   0   1  -2 615.112 23.0776   2
   0  -1   2 617.426 23.0420   2
  -1   1  -2 50.7451 1.80762   3
  -1   1  -2 57.4561 2.05125   1
  -1   1  -2 52.5709 1.79154   5
  -1   1  -2 51.1762 1.78131   4
   1  -1   2 51.1254 1.81214   3
   1  -1   2 52.3859 1.79678   6
   1  -1   2 52.2072 1.79002   5
   1  -1   2 55.6365 2.04694   1
   1  -1   2 54.9928 1.80380   7
  -2   1  -2 445.316 14.9857   1
   2  -1   2 449.134 15.0044   1
  -3   1  -2 2.63322 0.31725   3
  -3   1  -2 3.06038 0.29170   5
   3  -1   2 2.72179 0.27989   5
   3  -1   2 2.17010 0.41071   1
   3  -1   2 2.30563 0.25331   6
   3  -1   2 3.62052 0.35933   3
  -4   1  -2 5.57393 0.43026   3
  -4   1  -2 6.23212 0.42187   5
  -4   1  -2 6.09530 0.47520   4
   4  -1   2 5.26875 0.47053   3
   4  -1   2 6.97000 0.41517   5
   4  -1   2 6.80535 0.73757   1
   4  -1   2 5.71733 0.35808   6
  -5   1  -2 124.762 4.24578   5
  -5   1  -2 126.132 4.27564   4
   5  -1   2 123.826 4.23732   5
   5  -1   2 125.391 4.27363   3
   5  -1   2 119.273 4.17857   6
   5  -1   2 128.282 4.72179   1
  -6   1  -2 24.3039 1.10328   4
  -6   1  -2 23.0386 1.03653   5
   6  -1   2 25.0431 1.08879   3
   6  -1   2 22.3229 0.91297   6
   6  -1   2 22.9482 1.01115   5
   6  -1   2 24.2995 1.51712   1
  -7   1  -2 9.64099 0.68604   5
  -7   1  -2 8.98001 0.81995   4
   7  -1   2 9.69584 0.74835   3
   7  -1   2 9.30719 0.49148   6
   7  -1   2 9.27560 1.70389   1
  -8   1  -2 3.30002 0.61315   4
   8  -1   2 3.54609 1.15496   1
   8  -1   2 1.89743 0.39573   3
   8   0  -2 16.2661 1.23633   1
   8   0  -2 16.8718 0.78413   3
   8   0  -2 18.2439 1.12528   7
   7   0  -2 0.77109 0.46455   1
   7   0  -2 0.74534 0.24677   3
   7   0  -2 0.24545 0.44798   1
   7   0  -2 0.40750 0.22138   3
   6   0  -2 96.7865 3.63800   1
   6   0  -2 100.746 3.32925   3
   6   0  -2 95.5914 3.62748   1
   6   0  -2 95.8319 3.32396   3
   5   0  -2 0.59282 0.33825   1
   5   0  -2 0.24512 0.31409   1
   5   0  -2 0.05017 0.18690   3
   5   0  -2 0.23034 0.18305   3
   5   0  -2 0.15526 0.26085   5
  -5   0   2 0.03902 0.29317   4
  -5   0   2 0.64207 0.17995   6
   4   0  -2 130.642 4.33455   3
   4   0  -2 130.865 4.33435   3
   4   0  -2 132.306 4.57258   1
   4   0  -2 127.579 4.40977   5
  -4   0   2 133.144 4.42267   5
  -4   0   2 125.297 4.32705   6
  -4   0   2 129.922 4.38400   4
   3   0  -2 270.337 8.86385   1
   3   0  -2 255.551 8.71985   5
   2   0  -2 682.234 22.0115   1
  -2   0   2 649.815 21.9602   1
  -1   0   2 83.1062 2.89738   1
   0   0  -2 642.495 22.9942   2
   0   0   2 626.037 22.9430   2
  -1   0  -2 69.5350 2.41322   4
  -1   0  -2 72.4211 2.43016   3
  -1   0  -2 73.7828 2.58989   1
  -1   0  -2 72.5750 2.42445   7
   1   0   2 72.9033 2.43135   3
   1   0   2 70.9155 2.42141   6
   1   0   2 70.4533 2.42156   7
   1   0   2 77.6107 2.60813   1
  -2   0  -2 1.36673 0.25022   1
  -2   0  -2 1.53239 0.17655   4
  -2   0  -2 1.97489 0.23527   3
   2   0   2 1.60818 0.19687   3
   2   0   2 1.83475 0.15895   5
   2   0   2 1.12464 0.24188   1
  -3   0  -2 1615.60 53.3916   1
   3   0   2 1630.71 53.4522   1
  -4   0  -2 -0.0137 0.23061   4
  -4   0  -2 0.19901 0.17206   5
   4   0   2 -0.1329 0.26531   1
   4   0   2 -0.0119 0.22030   3
   4   0   2 -0.2339 0.15786   5
   5   0   2 515.967 17.4542   5
   5   0   2 536.277 17.5011   3
   5   0   2 535.613 17.8188   1
  -6   0  -2 57.4012 2.02654   5
  -6   0  -2 54.3465 2.07429   4
   6   0   2 53.5496 1.96394   6
   6   0   2 58.3058 2.07581   3
   6   0   2 56.9569 2.41949   1
   6   0   2 52.8197 2.00723   5
  -7   0  -2 71.3311 2.63003   4
   7   0   2 72.4442 2.59377   3
   7   0   2 66.9342 2.61826   5
   7   0   2 70.0906 2.97537   1
   7   0   2 70.5471 2.46102   6
  -8   0  -2 1.50591 0.56695   4
   8   0   2 1.10478 0.26057   6
   8   0   2 1.64130 0.84040   1
   8   0   2 0.55676 0.36818   3
   8  -1  -2 9.13156 0.54676   3
   8  -1  -2 9.78717 1.11177   1
   7  -1  -2 8.24983 1.07469   1
   7  -1  -2 8.01201 0.49280   3
   7  -1  -2 7.15537 0.87931   1
   7  -1  -2 7.01850 0.46847   3
   6  -1  -2 2.41502 0.27382   3
   6  -1  -2 1.16123 0.48752   1
   6  -1  -2 1.64684 0.55127   1
   6  -1  -2 2.43718 0.26385   3
  -6   1   2 2.15496 0.42499   5
   5  -1  -2 429.503 14.3196   1
   5  -1  -2 408.474 13.9941   5
   5  -1  -2 431.486 14.3282   1
  -5   1   2 417.653 14.0041   5
   4  -1  -2 185.529 6.17144   5
   4  -1  -2 188.662 6.08047   3
   4  -1  -2 181.213 6.42982   1
  -4   1   2 182.967 6.17477   5
  -4   1   2 178.978 6.13924   4
   3  -1  -2 322.702 10.9075   1
   2  -1  -2 1344.75 46.5481   2
  -2   1   2 1288.88 46.0272   2
   1  -1  -2 40.9522 1.38370   7
   1  -1  -2 41.7991 1.56068   1
   1  -1  -2 39.1976 1.38809   5
  -1   1   2 41.8492 1.39412   5
  -1   1   2 39.5290 1.35560   6
   0  -1  -2 326.233 11.0518   1
   0   1   2 337.561 11.0617   1
  -1  -1  -2 89.1562 2.93672   1
  -1  -1  -2 82.4521 2.79000   4
   1   1   2 84.3640 2.93587   1
   1   1   2 80.3049 2.78661   7
  -2  -1  -2 1877.93 64.8215   2
   2   1   2 1961.96 65.3000   2
  -3  -1  -2 13.5602 0.56822   4
  -3  -1  -2 13.2109 0.60691   1
   3   1   2 12.4067 0.51231   5
   3   1   2 13.2367 0.58856   3
   3   1   2 13.4508 0.69122   1
  -4  -1  -2 318.225 10.3971   4
   4   1   2 303.494 10.4083   3
   4   1   2 307.908 10.3580   5
   4   1   2 325.267 10.5817   1
  -5  -1  -2 55.1431 2.05651   4
   5   1   2 59.5072 2.25770   1
   5   1   2 54.3637 1.99774   5
   5   1   2 58.0597 2.07028   3
  -6  -1  -2 33.5316 1.36005   4
   6   1   2 30.7127 1.25004   5
   6   1   2 32.2276 1.51580   1
   6   1   2 32.8172 1.34302   3
  -7  -1  -2 0.28159 0.41251   4
   7   1   2 -0.0585 0.46530   1
   7   1   2 -0.0103 0.42175   1
   7   1   2 0.15194 0.33411   3
   7   1   2 -0.0585 0.23802   5
  -8  -1  -2 23.5952 1.24005   4
   8   1   2 22.8408 0.99604   6
   8   1   2 23.3661 1.15377   3
   8   1   2 22.9790 1.42378   1
   8  -2  -2 0.68790 0.23968   3
   8  -2  -2 -0.0401 1.08827   1
   7  -2  -2 52.1955 2.65729   1
   7  -2  -2 54.2684 1.89703   3
   7  -2  -2 50.9414 1.88607   3
  -7   2   2 54.1872 2.10662   5
   6  -2  -2 2.20376 0.65460   1
   6  -2  -2 2.34567 0.27583   3
   6  -2  -2 1.98888 0.61334   1
  -6   2   2 2.29336 0.42270   5
   5  -2  -2 62.1825 2.67642   1
   5  -2  -2 59.0174 2.24047   5
   5  -2  -2 63.3969 2.13137   3
   5  -2  -2 61.2135 2.67613   1
  -5   2   2 61.7695 2.26296   5
   4  -2  -2 157.869 5.49126   1
   4  -2  -2 142.321 5.07613   5
   4  -2  -2 151.890 4.99121   3
   4  -2  -2 148.976 5.45659   1
  -4   2   2 149.548 5.09214   5
   3  -2  -2 17.6502 0.75673   5
   3  -2  -2 17.5037 1.02299   1
   3  -2  -2 18.6089 0.65996   3
  -3   2   2 17.1975 0.64923   3
  -3   2   2 18.2231 0.76927   5
   2  -2  -2 411.960 13.8599   1
   1  -2  -2 1674.99 54.9290   2
  -1   2   2 1441.53 54.3527   2
   0  -2  -2 100.380 3.33129   4
   0  -2  -2 101.302 3.34095   3
   0  -2  -2 98.6661 3.54034   1
   0  -2  -2 98.4270 3.33824   6
   0   2   2 100.734 3.31814   7
   0   2   2 103.413 3.34089   3
   0   2   2 101.046 3.54949   1
  -1  -2  -2 185.365 6.13736   1
  -1  -2  -2 177.487 5.99165   6
   1   2   2 180.588 6.14738   1
  -2  -2  -2 1586.73 53.5038   2
   2   2   2 1574.86 54.0791   2
  -3  -2  -2 221.808 7.22212   4
  -3  -2  -2 208.412 7.23340   6
   3   2   2 221.924 7.33244   1
   3   2   2 219.221 7.19586   5
  -4  -2  -2 196.500 6.47073   4
   4   2   2 198.929 6.57151   1
   4   2   2 186.229 6.43426   5
   4   2   2 193.587 6.49940   3
  -5  -2  -2 384.194 12.8442   4
   5   2   2 374.707 12.8028   5
   5   2   2 386.484 12.8689   3
   5   2   2 404.497 12.9425   1
  -6  -2  -2 39.7985 1.56583   4
   6   2   2 39.6916 1.59193   1
   6   2   2 39.7378 1.57405   3
   6   2   2 38.8551 1.48861   5
   6   2   2 40.7340 1.58839   3
  -7  -2  -2 6.77339 0.66768   4
   7   2   2 5.85073 0.63064   3
   7   2   2 4.28632 0.46213   5
  -8  -2  -2 7.24500 0.83154   4
   8   2   2 7.59263 0.74315   3
  -8   3   2 39.7154 1.78542   5
   7  -3  -2 1.21010 0.25035   3
   7  -3  -2 -0.2307 0.89476   1
  -7   3   2 0.97005 0.44272   5
   6  -3  -2 52.7189 2.75539   1
   6  -3  -2 56.9116 2.77697   1
   6  -3  -2 56.8798 1.98010   3
  -6   3   2 56.2924 2.15374   5
   5  -3  -2 61.6150 2.81775   1
   5  -3  -2 57.9015 2.23767   5
   5  -3  -2 61.7358 2.11718   3
   5  -3  -2 60.6773 2.79159   1
  -5   3   2 61.9351 2.27522   5
   4  -3  -2 171.709 6.18325   1
   4  -3  -2 171.837 5.57180   3
   4  -3  -2 171.851 6.17738   1
   4  -3  -2 158.702 5.65705   5
  -4   3   2 166.308 5.67546   5
  -4   3   2 163.934 5.56458   3
   3  -3  -2 9.07581 0.85558   1
   3  -3  -2 9.91802 0.54487   5
   3  -3  -2 9.81715 0.43441   3
   3  -3  -2 10.6380 0.89674   1
  -3   3   2 9.39840 0.42709   3
  -3   3   2 9.84638 0.55587   5
   2  -3  -2 106.781 3.53137   3
   2  -3  -2 103.082 3.58650   5
   2  -3  -2 106.764 3.94982   1
  -2   3   2 106.281 3.59578   5
  -2   3   2 106.352 3.53167   3
   1  -3  -2 1.57525 0.33780   1
   1  -3  -2 2.05475 0.21201   3
   1  -3  -2 1.84639 0.16669   6
   1  -3  -2 2.09134 0.25499   5
  -1   3   2 2.28786 0.27254   5
  -1   3   2 1.96148 0.20341   3
   0  -3  -2 0.52700 0.13587   5
   0  -3  -2 0.19369 0.23396   1
   0  -3  -2 0.77822 0.14670   3
   0  -3  -2 0.79880 0.11620   4
   0  -3  -2 0.84995 0.07708   7
   0  -3  -2 0.58291 0.14431   6
   0   3   2 1.50119 0.31902   1
   0   3   2 0.49590 0.13495   3
  -1  -3  -2 997.422 33.0490   1
   1   3   2 1004.81 33.0659   1
  -2  -3  -2 541.012 18.0962   1
  -2  -3  -2 550.476 18.1022   1
   2   3   2 549.341 18.1641   1
  -3  -3  -2 110.453 3.70804   4
  -3  -3  -2 105.740 3.74737   6
   3   3   2 111.841 3.76358   3
   3   3   2 112.253 3.70164   5
   3   3   2 112.362 3.85017   1
  -4  -3  -2 208.711 6.79812   4
  -4  -3  -2 200.417 6.83036   6
   4   3   2 206.633 6.87517   1
   4   3   2 202.459 6.77820   5
   4   3   2 204.520 6.84537   3
   4   3   2 200.630 6.77708   5
  -5  -3  -2 46.3352 1.71249   4
   5   3   2 46.0206 1.68739   1
   5   3   2 46.4496 1.75267   3
   5   3   2 45.7315 1.74997   3
   5   3   2 46.0721 1.66726   5
  -6  -3  -2 36.5526 1.42085   4
   6   3   2 35.9071 1.46938   3
   6   3   2 33.6301 1.34716   5
  -7  -3  -2 49.1078 1.87918   4
   7   3   2 50.0186 1.91281   3
   7   3   2 44.3990 1.77870   5
  -8  -3  -2 1.01503 0.48112   4
   8   3   2 0.02103 0.37818   3
   8   3   2 0.57257 0.30327   5
   7  -4  -2 11.2086 1.53908   1
   7  -4  -2 12.9514 0.65377   3
  -7   4   2 12.6295 0.94349   5
   6  -4  -2 32.2336 2.18754   1
   6  -4  -2 30.1522 1.18918   3
   6  -4  -2 28.9416 2.18176   1
  -6   4   2 31.1753 1.42815   5
   5  -4  -2 72.8236 3.31332   1
   5  -4  -2 73.6331 2.49943   3
   5  -4  -2 77.2762 3.35801   1
  -5   4   2 70.9468 2.63866   5
  -5   4   2 66.1875 2.47606   3
   4  -4  -2 5.83449 0.83123   1
   4  -4  -2 7.21078 0.92631   1
   4  -4  -2 7.18439 0.58348   5
   4  -4  -2 7.76308 0.46075   3
  -4   4   2 7.72993 0.62207   5
  -4   4   2 8.29692 0.43747   3
   3  -4  -2 49.1688 1.71707   3
   3  -4  -2 50.9108 2.33120   1
   3  -4  -2 49.4290 2.32123   1
   3  -4  -2 47.8095 1.79447   5
  -3   4   2 48.3960 1.80472   5
  -3   4   2 48.2277 1.71168   3
   2  -4  -2 61.7985 2.56053   1
   2  -4  -2 59.4589 1.99972   6
   2  -4  -2 59.8714 2.55080   1
   2  -4  -2 58.1265 2.10508   5
   2  -4  -2 59.8102 2.05538   3
  -2   4   2 60.1362 2.12069   5
  -2   4   2 58.9659 2.05403   3
   1  -4  -2 334.041 11.2674   1
   1  -4  -2 321.227 11.2424   1
   0  -4  -2 167.031 5.95378   1
   0  -4  -2 166.718 5.52245   7
   0  -4  -2 165.907 5.55094   4
   0  -4  -2 170.087 5.96217   1
   0  -4  -2 170.795 5.59410   6
   0  -4  -2 166.107 5.60472   3
   0  -4  -2 170.118 5.60378   5
   0   4   2 167.693 5.59922   3
  -1  -4  -2 8.91962 0.45901   3
  -1  -4  -2 8.10039 0.44172   6
  -1  -4  -2 9.18651 0.67724   1
  -1  -4  -2 8.07836 0.34726   4
  -1  -4  -2 8.69723 0.41411   5
   1   4   2 7.92386 0.44545   3
   1   4   2 9.64269 0.68684   1
   1   4   2 8.01648 0.40903   5
  -2  -4  -2 421.385 14.2037   1
  -2  -4  -2 433.822 14.2124   1
   2   4   2 420.147 14.2692   1
  -3  -4  -2 37.8170 1.33794   4
  -3  -4  -2 37.1447 1.42859   6
   3   4   2 38.0518 1.35871   5
   3   4   2 38.3765 1.56776   1
   3   4   2 38.0675 1.42501   3
  -4  -4  -2 310.316 10.4823   6
  -4  -4  -2 318.586 10.4152   4
   4   4   2 287.255 10.4102   5
   4   4   2 320.379 10.4899   3
   4   4   2 334.999 10.5682   1
   4   4   2 316.724 10.4201   5
  -5  -4  -2 105.082 3.57453   4
  -5  -4  -2 103.255 3.64154   6
   5   4   2 103.252 3.56303   5
   5   4   2 106.215 3.56755   5
   5   4   2 102.744 3.64420   3
  -6  -4  -2 -0.6758 0.33954   4
   6   4   2 0.04989 0.25039   5
   6   4   2 0.00129 0.22988   5
   6   4   2 0.33608 0.36172   3
  -7  -4  -2 1.52388 0.46167   4
   7   4   2 1.54926 0.42722   3
   7   4   2 1.51010 0.34391   5
  -8  -4  -2 -0.3118 0.48588   4
   8   4   2 -0.0393 0.30542   5
   8   4   2 0.35445 0.39919   3
   7  -5  -2 2.38451 0.31740   3
  -7   5   2 2.68754 0.55580   5
   6  -5  -2 52.0123 3.13171   1
   6  -5  -2 54.5922 1.97858   3
   6  -5  -2 51.4808 3.11971   1
  -6   5   2 57.4670 2.22375   5
   5  -5  -2 8.74783 1.17987   1
   5  -5  -2 10.3813 1.29755   1
   5  -5  -2 10.1872 0.58266   3
  -5   5   2 9.85657 0.53922   3
  -5   5   2 10.4112 0.75975   5
   4  -5  -2 115.836 4.81370   1
   4  -5  -2 115.606 4.80788   1
   4  -5  -2 120.508 3.98836   3
  -4   5   2 113.422 3.97608   3
  -4   5   2 119.029 4.10046   5
   3  -5  -2 13.3333 0.72308   5
   3  -5  -2 14.7796 1.24106   1
   3  -5  -2 12.7825 1.20076   1
   3  -5  -2 13.7433 0.65365   3
  -3   5   2 13.5768 0.64002   3
  -3   5   2 13.3616 0.75115   5
   2  -5  -2 1.83053 0.29310   5
   2  -5  -2 2.06612 0.57204   1
   2  -5  -2 1.63071 0.53046   1
   2  -5  -2 2.42677 0.23710   6
  -2   5   2 2.22393 0.25492   3
  -2   5   2 2.44450 0.33907   5
   1  -5  -2 29.2852 1.56259   1
   1  -5  -2 27.6914 1.02312   6
   1  -5  -2 28.2266 1.54984   1
   1  -5  -2 26.0940 1.06830   5
  -1   5   2 27.9924 1.09262   5
  -1   5   2 27.0716 1.04691   3
   0  -5  -2 110.862 3.75476   4
   0  -5  -2 115.871 3.84334   3
   0  -5  -2 114.776 4.27479   1
   0  -5  -2 110.072 3.71823   7
   0  -5  -2 111.754 3.83320   5
   0  -5  -2 117.630 4.28120   1
   0  -5  -2 111.919 3.81985   6
   0  -5  -2 114.642 3.72002   7
   0   5   2 110.046 3.82772   3
   0   5   2 112.849 3.84052   5
  -1  -5  -2 326.893 10.7042   6
  -1  -5  -2 323.936 11.0587   1
   1   5   2 317.399 10.6983   3
  -2  -5  -2 280.008 9.61061   5
  -2  -5  -2 294.408 9.66899   3
  -2  -5  -2 291.608 9.66157   6
  -2  -5  -2 306.680 9.91252   1
  -2  -5  -2 283.611 9.55099   4
  -2  -5  -2 291.698 9.89622   1
   2   5   2 283.424 9.65122   3
  -3  -5  -2 101.247 3.51909   1
  -3  -5  -2 97.8025 3.48820   6
  -3  -5  -2 101.772 3.37711   4
  -3  -5  -2 101.686 3.51897   1
   3   5   2 98.5748 3.48210   3
   3   5   2 103.394 3.43563   5
   3   5   2 99.4125 3.33855   7
  -4  -5  -2 93.5282 3.17364   4
  -4  -5  -2 92.2627 3.29523   6
   4   5   2 91.0880 3.27762   3
   4   5   2 96.3612 3.21950   5
  -5  -5  -2 16.0331 0.72373   4
  -5  -5  -2 14.5019 0.84993   6
   5   5   2 14.2488 0.71018   5
   5   5   2 14.8599 0.72552   5
  -6  -5  -2 10.1399 0.66245   4
  -6  -5  -2 10.5522 0.81477   6
   6   5   2 10.9577 0.64157   5
   6   5   2 10.0011 0.61725   5
  -7  -5  -2 47.7691 1.85395   4
   7   5   2 46.7812 1.82690   7
   7   5   2 48.7272 1.97269   3
   7   5   2 47.5809 1.82050   5
  -8  -5  -2 17.6775 1.00450   4
   8   5   2 17.4529 1.06181   3
   8   5   2 13.9930 0.89868   7
   8   5   2 15.1042 0.85081   5
   6  -6  -2 34.0773 3.05195   1
   6  -6  -2 39.5141 1.50424   3
  -6   6   2 36.4936 1.55175   3
  -6   6   2 40.6147 1.75329   5
   5  -6  -2 0.03707 0.98942   1
   5  -6  -2 -0.9263 0.93488   1
  -5   6   2 0.24276 0.21077   3
  -5   6   2 0.26556 0.44911   5
   4  -6  -2 17.9094 1.63071   1
   4  -6  -2 19.5326 1.76244   1
   4  -6  -2 17.0011 0.82213   3
  -4   6   2 17.6176 0.99358   5
  -4   6   2 16.8230 0.78996   3
   3  -6  -2 34.5544 2.02674   1
   3  -6  -2 29.8118 1.94109   1
   3  -6  -2 28.2192 1.47761   5
   3  -6  -2 32.9229 1.24764   3
  -3   6   2 32.5485 1.35604   5
  -3   6   2 30.0356 1.22309   3
   2  -6  -2 151.077 5.49746   5
   2  -6  -2 164.011 5.47360   3
   2  -6  -2 170.983 6.23329   1
   2  -6  -2 161.922 6.20372   1
   2  -6  -2 164.310 5.40449   6
  -2   6   2 167.008 5.53047   5
  -2   6   2 155.023 5.45596   3
   1  -6  -2 -0.0273 0.39287   1
   1  -6  -2 0.34213 0.16413   4
   1  -6  -2 0.51836 0.25534   3
   1  -6  -2 0.56661 0.25118   5
   1  -6  -2 0.53935 0.23134   6
   1  -6  -2 0.28337 0.49404   1
  -1   6   2 0.36993 0.28251   5
  -1   6   2 0.63899 0.23475   3
   0  -6  -2 26.2562 1.06530   3
   0  -6  -2 24.3978 1.03807   5
   0  -6  -2 25.4558 0.87500   7
   0  -6  -2 25.9212 0.92142   4
   0  -6  -2 28.7784 1.56525   1
   0  -6  -2 27.3467 1.55640   1
   0  -6  -2 25.4592 1.03535   6
   0   6   2 25.1322 1.04400   3
  -1  -6  -2 12.2768 0.66662   3
  -1  -6  -2 12.2840 0.99346   1
  -1  -6  -2 11.7949 0.61957   5
  -1  -6  -2 13.5564 0.68981   6
  -1  -6  -2 11.7954 0.46597   4
   1   6   2 11.9272 0.63921   5
   1   6   2 12.0371 0.64766   3
  -2  -6  -2 14.4070 1.01845   1
  -2  -6  -2 14.5159 0.70974   5
  -2  -6  -2 14.4042 0.56961   4
  -2  -6  -2 15.3541 0.79411   3
  -2  -6  -2 14.7046 0.79643   6
  -2  -6  -2 16.0848 1.03053   1
   2   6   2 16.5503 0.73289   5
   2   6   2 14.9541 0.75395   3
  -3  -6  -2 177.193 5.97914   1
  -3  -6  -2 168.981 5.69794   4
  -3  -6  -2 175.122 5.97225   1
  -3  -6  -2 172.732 5.86549   6
   3   6   2 163.655 5.83501   3
   3   6   2 174.000 5.79871   5
  -4  -6  -2 70.7185 2.42775   4
  -4  -6  -2 69.3382 2.60712   6
   4   6   2 72.7330 2.52081   5
   4   6   2 70.4570 2.38479   7
  -5  -6  -2 0.18865 0.23630   4
  -5  -6  -2 0.66062 0.43365   6
   5   6   2 0.33080 0.22936   5
   5   6   2 0.25255 0.27455   5
   5   6   2 0.21196 0.18682   7
  -6  -6  -2 10.2839 0.63517   4
  -6  -6  -2 9.95114 0.87422   6
   6   6   2 9.97311 0.58036   7
   6   6   2 10.7171 0.67921   5
  -7  -6  -2 0.72790 0.38798   4
   7   6   2 0.73113 0.31119   7
   7   6   2 -0.3360 0.45711   3
   7   6   2 0.48790 0.31660   5
   6  -7  -2 9.73570 0.71450   3
  -6   7   2 13.1636 1.00847   5
   5  -7  -2 41.7513 3.02469   1
   5  -7  -2 42.1749 3.08549   1
   5  -7  -2 43.6495 1.69112   3
  -5   7   2 43.2986 1.88654   5
   4  -7  -2 1.44239 0.95389   1
   4  -7  -2 2.85380 1.04523   1
   4  -7  -2 2.64531 0.38091   3
  -4   7   2 2.24559 0.49605   5
  -4   7   2 2.44114 0.33301   3
   3  -7  -2 64.5639 2.24466   6
   3  -7  -2 65.8985 3.35095   1
   3  -7  -2 64.3516 3.35559   1
   3  -7  -2 65.9072 2.39658   3
  -3   7   2 64.3903 2.37444   3
  -3   7   2 68.9585 2.49058   5
   2  -7  -2 6.24224 1.03831   1
   2  -7  -2 6.86328 0.47688   6
   2  -7  -2 6.90896 0.58504   3
  -2   7   2 6.21334 0.55550   3
  -2   7   2 7.04052 0.64035   5
   1  -7  -2 37.1560 1.42002   3
   1  -7  -2 36.1886 1.35569   6
   1  -7  -2 34.8739 1.22789   7
   1  -7  -2 34.1733 2.01044   1
   1  -7  -2 31.9810 1.38794   5
   1  -7  -2 34.5900 1.25495   4
   1  -7  -2 36.2388 2.10167   1
  -1   7   2 33.8895 1.37593   3
  -1   7   2 36.0342 1.44244   5
   0  -7  -2 98.3522 4.09823   1
   0  -7  -2 103.954 3.50491   3
   0  -7  -2 95.5414 3.32512   4
   0  -7  -2 101.331 4.11556   1
   0  -7  -2 94.5703 3.47401   5
   0  -7  -2 103.345 3.47554   6
   0   7   2 104.206 3.50799   5
   0   7   2 96.6149 3.47243   3
  -1  -7  -2 39.1619 1.50329   5
  -1  -7  -2 39.7961 2.02527   1
  -1  -7  -2 36.3930 1.31095   4
  -1  -7  -2 38.9190 1.52752   6
  -1  -7  -2 39.5474 1.53906   3
   1   7   2 40.2098 1.52048   5
   1   7   2 37.7999 1.50671   3
  -2  -7  -2 271.628 9.19922   4
  -2  -7  -2 269.866 9.35234   5
  -2  -7  -2 287.184 9.81470   1
  -2  -7  -2 281.296 9.79096   1
  -2  -7  -2 289.565 9.42141   3
  -2  -7  -2 285.064 9.41052   6
   2   7   2 265.711 9.37807   3
   2   7   2 290.254 9.37326   5
  -3  -7  -2 0.31054 0.42005   6
  -3  -7  -2 0.97371 0.14762   4
  -3  -7  -2 0.96656 0.41063   1
  -3  -7  -2 1.28412 0.44295   1
  -4  -7  -2 103.860 3.70220   6
  -4  -7  -2 98.9220 3.45472   4
   4   7   2 106.551 3.60905   5
  -5  -7  -2 9.39173 0.84483   6
  -5  -7  -2 8.27401 0.48042   4
   5   7   2 7.71487 0.37061   7
   5   7   2 8.79506 0.39420   7
   5   7   2 8.22126 0.62037   5
  -6  -7  -2 2.11664 0.58466   6
  -6  -7  -2 1.45973 0.31419   4
   6   7   2 1.02661 0.22168   7
   6   7   2 0.95451 0.32828   5
   6   7   2 1.40187 0.21251   7
  -7  -7  -2 1.81960 0.36588   4
  -7  -7  -2 1.93054 0.65447   6
   7   7   2 1.71081 0.27484   7
   7   7   2 1.49925 0.37610   5
   5  -8  -2 12.6754 2.23003   1
   5  -8  -2 13.4333 0.84836   3
  -5   8   2 13.2805 1.02959   5
   4  -8  -2 2.35283 1.17587   1
   4  -8  -2 2.74093 1.29681   1
   3  -8  -2 -1.0485 0.88685   1
   3  -8  -2 -0.0695 0.19347   6
   3  -8  -2 -0.0153 0.34885   3
   3  -8  -2 0.21469 0.21246   7
   3  -8  -2 0.31156 0.85126   1
  -3   8   2 0.09811 0.41527   5
   2  -8  -2 36.0997 1.48752   3
   2  -8  -2 35.0398 2.44244   1
   2  -8  -2 34.7451 1.31651   4
   2  -8  -2 35.8560 1.37297   6
   2  -8  -2 33.3995 1.28758   7
   2  -8  -2 35.5897 2.30250   1
  -2   8   2 36.4032 1.52955   5
   1  -8  -2 2.02951 0.22417   4
   1  -8  -2 1.06287 0.80615   1
   1  -8  -2 1.37859 0.77172   1
   1  -8  -2 1.95249 0.17780   7
   1  -8  -2 1.64041 0.37680   6
   1  -8  -2 1.47993 0.39371   3
  -1   8   2 1.68563 0.42037   5
   0  -8  -2 18.0703 1.58721   1
   0  -8  -2 20.7499 1.02427   3
   0  -8  -2 19.9669 0.98084   6
   0  -8  -2 18.6504 1.56786   1
   0  -8  -2 18.2272 0.70362   4
   0   8   2 20.6463 1.01805   5
  -1  -8  -2 5.32088 0.67021   3
  -1  -8  -2 5.70955 0.59377   6
  -1  -8  -2 4.03751 0.84396   1
   1   8   2 5.17554 0.58910   5
  -2  -8  -2 70.4958 3.09283   1
  -2  -8  -2 71.9169 2.67437   6
  -2  -8  -2 70.5443 2.67091   3
  -2  -8  -2 72.0136 3.11965   1
   2   8   2 72.9081 2.62464   5
  -3  -8  -2 45.0797 2.13613   1
  -3  -8  -2 48.1862 1.89425   3
  -3  -8  -2 45.3805 2.13408   1
  -3  -8  -2 46.6974 1.92424   6
   3   8   2 46.9257 1.82225   5
  -4  -8  -2 0.33561 0.49447   6
   4   8   2 0.00150 0.31642   5
  -5  -8  -2 23.1821 1.30085   6
   5   8   2 23.3284 1.11132   5
  -6  -8  -2 3.01500 0.70532   6
   6   8   2 3.87721 0.50587   5
   4  -9  -2 21.3192 1.11711   3
   4  -9  -2 17.4994 2.54179   1
   4  -9  -2 18.4017 2.28646   1
  -4   9   2 21.2237 1.25701   5
   3  -9  -2 2.04458 0.29243   7
   3  -9  -2 3.17724 1.50238   1
   3  -9  -2 2.42579 0.34622   4
   3  -9  -2 3.09579 1.57171   1
   3  -9  -2 3.47801 0.38167   6
   3  -9  -2 3.82903 0.52992   3
  -3   9   2 2.91649 0.55186   5
   2  -9  -2 12.2383 0.71698   6
   2  -9  -2 10.9893 0.54590   7
   2  -9  -2 12.0709 1.69090   1
   2  -9  -2 12.8850 1.74997   1
   2  -9  -2 11.4027 0.59131   4
   2  -9  -2 12.2953 0.88183   3
  -2   9   2 13.4724 0.94054   5
   1  -9  -2 41.7967 2.76020   1
   1  -9  -2 44.2643 1.68144   6
   1  -9  -2 41.2709 1.75909   3
   1  -9  -2 40.1100 1.45762   4
   1  -9  -2 39.1079 2.58506   1
  -1   9   2 43.0969 1.76623   5
   0  -9  -2 3.99070 0.56225   6
   0  -9  -2 3.89532 0.99834   1
   0  -9  -2 2.26343 1.00518   1
   0  -9  -2 4.14165 0.57748   3
   0   9   2 4.63423 0.57593   5
  -1  -9  -2 66.6985 2.56960   3
  -1  -9  -2 62.7294 3.20774   1
  -1  -9  -2 69.9483 2.57434   6
   1   9   2 67.6705 2.54609   5
  -2  -9  -2 54.7086 2.85303   1
  -2  -9  -2 57.1797 2.87310   1
  -2  -9  -2 58.3905 2.31304   3
  -2  -9  -2 60.1330 2.33565   6
   2   9   2 62.6451 2.27881   5
  -3  -9  -2 3.62798 0.64175   6
  -3  -9  -2 2.69488 0.74368   1
  -3  -9  -2 4.15017 0.77778   1
   3   9   2 2.42435 0.44664   5
  -4  -9  -2 29.0122 1.47311   6
   4   9   2 27.1115 1.28331   5
  -5  -9  -2 16.7238 1.21700   6
   5   9   2 17.9336 1.00234   5
   3 -10  -2 1.60027 0.27843   7
   3 -10  -2 2.05234 2.80811   1
   3 -10  -2 1.78911 0.51289   3
   3 -10  -2 1.67594 0.30971   4
   3 -10  -2 2.21135 2.13960   1
  -3  10   2 2.30461 0.57773   5
   2 -10  -2 3.18185 0.31862   4
   2 -10  -2 3.23186 0.27754   7
   2 -10  -2 3.85815 2.04085   1
   2 -10  -2 4.30872 0.60811   3
   2 -10  -2 3.49525 0.46160   6
   2 -10  -2 4.23034 1.68261   1
  -2  10   2 2.48877 0.55839   5
   1 -10  -2 2.79700 0.48908   6
   1 -10  -2 3.45953 1.51253   1
   1 -10  -2 2.18695 0.51496   3
   1 -10  -2 3.54731 1.87721   1
  -1  10   2 2.35052 0.52980   5
   0 -10  -2 2.58708 0.54537   3
   0 -10  -2 2.00910 0.53596   6
   0 -10  -2 1.59707 1.25731   1
   0  10   2 2.79223 0.54058   5
  -1 -10  -2 0.71125 1.05589   1
  -1 -10  -2 -0.4388 0.45800   3
  -1 -10  -2 0.49115 0.53094   6
   1  10   2 0.36622 0.44986   5
  -2 -10  -2 51.9943 2.14177   6
  -2 -10  -2 49.2671 2.10993   3
  -2 -10  -2 46.3435 2.89949   1
   2  10   2 50.7239 2.05168   5
  -3 -10  -2 0.92033 0.96851   1
  -3 -10  -2 1.40021 0.62324   6
   3  10   2 0.34163 0.40510   5
  -4 -10  -2 7.43241 0.89637   6
   4  10   2 6.98091 0.76551   5
   1 -11  -2 15.0221 0.99461   6
   1 -11  -2 14.2873 1.08887   3
  -1  11   2 14.5182 1.05456   5
   0 -11  -2 -0.3182 0.54367   6
   0 -11  -2 0.25224 0.49396   3
   0  11   2 0.71718 0.49711   5
  -1 -11  -2 75.8248 2.89992   6
  -1 -11  -2 70.5370 2.90388   3
   1  11   2 72.6896 2.86240   5
  -2 -11  -2 0.20447 0.53205   3
  -2 -11  -2 0.78545 0.66972   6
   2  11   2 0.42998 0.48971   5
   3   9  -3 2.11044 0.54966   5
  -3  -9   3 1.85929 0.67150   6
  -3  -9   3 3.11229 1.13713   1
  -3  -9   3 1.28854 0.54463   3
   2   9  -3 12.6469 0.98196   5
  -2  -9   3 11.1659 1.55682   1
  -2  -9   3 10.9415 0.97374   3
  -2  -9   3 11.8834 1.01126   6
   1   9  -3 45.5945 2.00987   5
  -1  -9   3 46.6050 2.04085   3
  -1  -9   3 45.9142 3.03093   1
  -1  -9   3 49.5959 2.07138   6
   0   9  -3 1.47742 0.51229   5
   0  -9   3 0.85367 1.28641   1
   0  -9   3 0.69497 0.56538   6
   0  -9   3 0.66478 0.52300   3
  -1   9  -3 6.15960 0.71227   5
   1  -9   3 3.30233 1.69843   1
   1  -9   3 5.43761 0.70114   3
   1  -9   3 5.74772 0.74051   6
  -2   9  -3 1.64815 0.51405   5
   2  -9   3 0.05969 1.84880   1
   2  -9   3 2.72525 0.62996   3
   2  -9   3 2.02314 0.55714   6
   5   8  -3 33.2314 1.58396   5
   5   8  -3 29.9587 1.24295   7
  -5  -8   3 34.7341 1.70713   6
   4   8  -3 11.3576 0.54892   7
   4   8  -3 12.1410 0.95823   5
  -4  -8   3 12.2229 0.98894   3
  -4  -8   3 12.7516 1.05915   6
   3   8  -3 8.28516 0.84867   5
   3   8  -3 8.74679 1.23312   1
  -3  -8   3 8.48683 0.88614   3
  -3  -8   3 8.52820 1.04621   1
  -3  -8   3 8.34764 0.89902   6
   2   8  -3 1.26595 0.46016   5
   2   8  -3 0.93608 0.89829   1
  -2  -8   3 0.45510 0.50902   3
  -2  -8   3 0.74386 0.54071   6
  -2  -8   3 -0.2054 1.28724   1
  -2  -8   3 2.15075 0.88416   1
   1   8  -3 4.94409 1.14834   1
   1   8  -3 2.24775 0.49117   5
  -1  -8   3 3.30568 0.62036   6
  -1  -8   3 3.16324 0.94098   1
  -1  -8   3 2.11848 0.94619   1
  -1  -8   3 2.58899 0.25496   7
  -1  -8   3 2.91183 0.54981   3
   0   8  -3 40.1950 1.72602   5
   0   8  -3 41.3993 2.70365   1
   0  -8   3 37.2617 2.64725   1
   0  -8   3 40.4977 1.75015   3
   0  -8   3 42.1800 1.73645   6
   0  -8   3 38.6460 2.59252   1
   0  -8   3 37.4075 1.44740   7
  -1   8  -3 6.49930 0.72739   5
  -1   8  -3 8.39812 1.37962   1
   1  -8   3 5.26817 0.46247   7
   1  -8   3 5.46398 1.32065   1
   1  -8   3 7.19190 0.72225   6
   1  -8   3 6.68026 0.70107   3
  -2   8  -3 5.92969 0.75733   5
   2  -8   3 7.50151 0.84738   3
   2  -8   3 7.74381 0.75318   6
   2  -8   3 6.13533 1.51898   1
  -3   8  -3 4.22169 0.58264   5
   3  -8   3 4.73149 1.62660   1
   3  -8   3 5.52407 0.65219   6
   3  -8   3 5.26564 0.68643   3
   3  -8   3 4.40973 1.43125   1
  -4   8  -3 0.35859 0.46021   5
   4  -8   3 1.01901 2.11615   1
   4  -8   3 -2.3521 1.95023   1
   4  -8   3 0.46326 0.32729   6
   4  -8   3 1.87307 0.56904   3
   6   7  -3 3.54298 0.59299   5
   6   7  -3 4.02509 0.47215   7
  -6  -7   3 3.41086 0.69324   6
   5   7  -3 23.8025 0.98516   7
   5   7  -3 24.0546 1.25651   5
  -5  -7   3 23.4702 1.34567   6
   4   7  -3 13.2077 1.48923   1
   4   7  -3 14.8583 0.69662   7
   4   7  -3 16.4638 1.01119   5
  -4  -7   3 16.2551 0.98575   3
  -4  -7   3 15.1486 1.04311   6
   3   7  -3 1.11741 0.22604   7
   3   7  -3 1.47613 0.47446   5
   3   7  -3 1.02563 0.69539   1
  -3  -7   3 0.85550 0.57750   1
  -3  -7   3 1.37700 0.49722   3
  -3  -7   3 1.50259 0.58472   1
  -3  -7   3 1.35729 0.55266   6
   2   7  -3 156.666 5.25076   7
   2   7  -3 160.433 5.46113   5
   2   7  -3 153.093 6.13192   1
  -2  -7   3 154.509 5.94655   1
  -2  -7   3 160.807 5.98354   1
  -2  -7   3 157.014 5.46574   3
  -2  -7   3 155.898 5.47054   6
   1   7  -3 7.15006 1.07322   1
   1   7  -3 6.22473 0.69777   5
  -1  -7   3 6.49486 0.41631   7
  -1  -7   3 6.51406 0.70664   6
  -1  -7   3 7.10694 0.75107   3
  -1  -7   3 5.47037 0.87454   1
   0   7  -3 33.3993 2.18806   1
   0   7  -3 33.1078 1.44375   5
   0  -7   3 35.4623 2.19217   1
   0  -7   3 31.4432 1.23611   7
   0  -7   3 32.3586 1.45872   3
   0  -7   3 34.3605 1.45945   6
  -1   7  -3 16.0770 1.77305   1
  -1   7  -3 16.9885 0.97154   5
   1  -7   3 16.6639 0.99396   3
   1  -7   3 18.4531 1.76433   1
   1  -7   3 15.2154 0.75245   7
   1  -7   3 16.7963 0.95124   6
  -2   7  -3 0.03941 0.92282   1
  -2   7  -3 0.34142 0.40069   5
   2  -7   3 0.18355 0.36690   6
   2  -7   3 0.27207 0.43308   3
   2  -7   3 0.36599 0.93239   1
   2  -7   3 0.27665 0.25747   7
  -3   7  -3 3.50586 0.52293   5
   3  -7   3 4.73389 0.62588   3
   3  -7   3 4.41601 0.55545   6
   3  -7   3 2.14805 1.07670   1
  -4   7  -3 3.75694 0.55456   5
   4  -7   3 3.67786 1.44193   1
   4  -7   3 3.01830 0.39594   6
   4  -7   3 4.96961 0.64247   3
  -5   7  -3 3.41649 0.56626   5
   5  -7   3 3.10862 0.54226   3
   5  -7   3 3.51257 0.40199   6
   6   6  -3 30.2661 1.25089   7
   6   6  -3 29.5481 1.41377   5
   6   6  -3 28.1090 1.08372   4
  -6  -6   3 31.3977 1.52124   6
   5   6  -3 3.22814 0.65129   1
   5   6  -3 3.49801 0.29070   4
   5   6  -3 4.54505 0.54533   5
   5   6  -3 4.14003 0.46427   7
  -5  -6   3 3.52722 0.58126   6
   4   6  -3 87.6865 2.97909   7
   4   6  -3 80.7897 3.51617   1
   4   6  -3 89.4929 3.15722   5
  -4  -6   3 85.0484 3.16885   6
  -4  -6   3 86.9019 3.12907   3
   3   6  -3 161.888 5.33811   5
   3   6  -3 147.458 5.78395   1
   3   6  -3 157.242 5.16573   7
  -3  -6   3 156.366 5.31806   3
  -3  -6   3 147.922 5.52474   1
  -3  -6   3 152.892 5.54579   1
  -3  -6   3 151.876 5.34235   6
   2   6  -3 63.2990 2.14342   7
   2   6  -3 61.2210 2.30535   5
   2   6  -3 62.0740 2.86062   1
  -2  -6   3 62.5678 2.31216   3
  -2  -6   3 59.4482 2.69380   1
  -2  -6   3 59.7989 2.31275   6
   1   6  -3 16.9602 1.45572   1
   1   6  -3 22.6296 0.82640   7
   1   6  -3 18.6129 0.94763   3
   1   6  -3 20.2927 0.99187   5
  -1  -6   3 19.9668 0.81626   7
  -1  -6   3 19.9020 1.01391   6
  -1  -6   3 20.9557 1.01296   3
   0   6  -3 2.56649 0.72892   1
   0   6  -3 2.02383 0.38580   5
   0   6  -3 1.46619 0.39108   3
   0  -6   3 1.23210 0.34832   5
   0  -6   3 1.51253 0.39313   3
   0  -6   3 1.26503 0.63100   1
   0  -6   3 2.18853 0.26971   7
   0  -6   3 2.24653 0.42038   6
  -1   6  -3 15.2074 1.47912   1
  -1   6  -3 13.6047 0.81277   5
   1  -6   3 14.2519 0.80664   6
   1  -6   3 14.2506 1.33369   1
   1  -6   3 13.8294 0.85466   3
   1  -6   3 12.7846 0.66275   7
  -2   6  -3 12.8323 1.53650   1
  -2   6  -3 14.1618 0.83739   5
   2  -6   3 11.6548 0.68023   7
   2  -6   3 13.5431 0.77256   6
   2  -6   3 12.8708 0.84794   3
   2  -6   3 12.1681 1.41090   1
  -3   6  -3 2.02829 0.44599   5
  -3   6  -3 2.00215 0.89453   1
  -3   6  -3 2.01309 0.29222   4
   3  -6   3 2.11953 0.90397   1
   3  -6   3 3.01345 0.50876   3
   3  -6   3 3.08569 0.42104   6
  -4   6  -3 3.16688 0.50461   5
  -4   6  -3 2.66932 0.37009   4
   4  -6   3 2.47015 0.48523   3
   4  -6   3 0.57637 1.00460   1
   4  -6   3 3.08114 0.38160   6
  -5   6  -3 5.58524 0.61536   4
  -5   6  -3 5.96029 0.73814   5
   5  -6   3 4.48823 0.57789   3
   5  -6   3 7.18777 1.52904   1
   5  -6   3 4.89099 0.42108   6
  -6   6  -3 0.45810 0.44145   5
   6  -6   3 0.13462 0.41494   3
   7   5  -3 8.77412 0.74478   7
   7   5  -3 8.67352 0.87786   5
  -7  -5   3 10.1473 0.91824   6
   6   5  -3 31.1841 1.41768   5
   6   5  -3 29.4908 1.26444   7
  -6  -5   3 28.0928 1.40714   6
   5   5  -3 0.20168 0.35202   5
   5   5  -3 1.87649 0.49409   1
   5   5  -3 0.70363 0.29334   7
  -5  -5   3 1.89337 0.47727   6
   4   5  -3 54.6800 1.97877   4
   4   5  -3 55.4631 2.14271   3
   4   5  -3 59.3406 2.09262   7
   4   5  -3 60.0626 2.52007   1
   4   5  -3 61.1749 2.23308   5
  -4  -5   3 59.3350 2.23691   6
  -4  -5   3 61.2342 2.20516   3
   3   5  -3 24.0232 0.95321   7
   3   5  -3 24.5182 1.03896   3
   3   5  -3 24.0120 1.10099   5
   3   5  -3 22.0536 1.40040   1
  -3  -5   3 24.4459 1.13218   6
  -3  -5   3 24.3768 1.22692   1
  -3  -5   3 22.6646 1.21865   1
  -3  -5   3 23.0690 1.08090   3
   2   5  -3 191.188 6.66786   3
   2   5  -3 209.152 7.20531   1
   2   5  -3 206.257 6.71278   5
   2   5  -3 180.470 6.58322   7
  -2  -5   3 196.343 7.04508   1
  -2  -5   3 207.643 6.70573   3
  -2  -5   3 197.339 6.59024   7
  -2  -5   3 196.726 6.71045   6
   1   5  -3 86.0900 3.03323   5
   1   5  -3 90.2340 3.57885   1
   1   5  -3 87.9140 2.93070   7
   1   5  -3 81.6808 3.00541   3
  -1  -5   3 87.4350 3.03565   3
  -1  -5   3 84.4162 2.92713   7
  -1  -5   3 85.0294 3.03921   6
   0   5  -3 108.524 4.32772   1
   0   5  -3 110.284 3.73738   5
   0   5  -3 103.256 3.71635   3
   0  -5   3 107.789 3.73046   6
   0  -5   3 104.162 3.72028   5
   0  -5   3 108.660 4.30201   1
   0  -5   3 111.668 3.74906   3
   0  -5   3 106.805 3.63957   7
  -1   5  -3 10.2359 0.63980   3
  -1   5  -3 11.3744 1.14133   1
  -1   5  -3 10.6215 0.67447   5
  -1   5  -3 11.1568 0.45675   4
   1  -5   3 11.4377 0.57373   7
   1  -5   3 12.7142 0.71766   3
   1  -5   3 10.4633 0.64484   5
   1  -5   3 13.7907 1.25382   1
   1  -5   3 12.1873 0.67071   6
  -2   5  -3 0.74063 0.19660   4
  -2   5  -3 1.16310 0.58626   1
  -2   5  -3 0.81481 0.32536   3
  -2   5  -3 0.42728 0.31491   5
   2  -5   3 0.15713 0.58820   1
   2  -5   3 0.36458 0.25033   7
   2  -5   3 0.63823 0.31148   5
   2  -5   3 0.62285 0.35680   3
  -3   5  -3 2.43491 0.82742   1
  -3   5  -3 2.87833 0.42618   5
  -3   5  -3 2.76953 0.32680   4
   3  -5   3 2.55301 0.43329   3
   3  -5   3 2.31714 0.37651   5
   3  -5   3 3.56346 0.82163   1
   3  -5   3 2.42522 0.33670   6
  -4   5  -3 10.9234 0.67474   4
  -4   5  -3 11.9857 0.77802   5
  -4   5  -3 12.6430 1.51232   1
   4  -5   3 10.8764 0.62010   6
   4  -5   3 11.8090 0.81306   3
   4  -5   3 11.6426 1.38810   1
  -5   5  -3 11.2517 0.81298   5
  -5   5  -3 11.3263 0.74994   4
   5  -5   3 10.2603 1.49387   1
   5  -5   3 10.5335 0.82720   3
   5  -5   3 10.5833 0.56084   6
  -6   5  -3 3.79467 0.53520   4
  -6   5  -3 2.83078 0.49213   5
   6  -5   3 4.25797 0.58514   3
   7   4  -3 13.5172 0.93325   5
   7   4  -3 12.2586 0.85329   7
  -7  -4   3 13.3225 0.91750   6
   6   4  -3 9.66505 0.69749   7
   6   4  -3 8.37451 0.68645   3
   6   4  -3 10.6678 0.79904   5
  -6  -4   3 10.1833 0.78783   6
   5   4  -3 21.5786 0.96421   7
   5   4  -3 20.4962 0.94110   3
   5   4  -3 21.4380 1.11723   1
   5   4  -3 22.6228 1.06395   5
  -5  -4   3 22.4748 1.04846   6
   4   4  -3 4.45697 0.57595   5
   4   4  -3 4.13958 0.50314   5
   4   4  -3 4.56575 0.44748   3
   4   4  -3 4.58277 0.46235   7
   4   4  -3 5.38530 0.59553   1
  -4  -4   3 4.55889 0.54429   6
  -4  -4   3 5.04139 0.53491   3
   3   4  -3 314.038 10.4580   1
   3   4  -3 294.886 10.0531   7
   3   4  -3 292.910 10.0906   3
   3   4  -3 292.220 9.98325   4
   3   4  -3 319.880 10.1493   5
  -3  -4   3 309.669 10.2355   1
  -3  -4   3 297.755 10.1313   6
  -3  -4   3 307.770 10.1153   3
   2   4  -3 385.769 13.0497   3
   2   4  -3 407.325 13.4759   1
   2   4  -3 366.528 12.9194   4
  -2  -4   3 423.338 13.3893   1
  -2  -4   3 389.963 13.0041   7
   1   4  -3 120.059 4.50530   1
   1   4  -3 122.953 4.08532   5
   1   4  -3 118.414 4.00504   7
   1   4  -3 113.114 4.05063   3
  -1  -4   3 119.733 4.08309   6
  -1  -4   3 119.465 4.07247   3
  -1  -4   3 121.253 4.00706   7
   0   4  -3 175.658 6.15754   3
   0   4  -3 184.415 6.11134   7
   0   4  -3 185.865 6.17203   5
   0   4  -3 189.298 6.68953   1
   0   4  -3 175.231 6.03289   4
   0  -4   3 186.253 6.17705   3
   0  -4   3 180.745 6.16277   5
   0  -4   3 188.366 6.11291   7
   0  -4   3 186.963 6.66736   1
   0  -4   3 183.386 6.16693   6
  -1   4  -3 22.5636 0.83088   4
  -1   4  -3 23.4897 0.97279   5
  -1   4  -3 21.5133 0.96399   3
  -1   4  -3 24.8006 1.46586   1
   1  -4   3 23.5478 1.45815   1
   1  -4   3 22.7441 0.95666   5
   1  -4   3 22.8849 0.90740   7
   1  -4   3 25.1764 1.00692   3
   1  -4   3 23.0139 0.95293   6
  -2   4  -3 161.193 5.35875   4
  -2   4  -3 160.882 6.04593   1
  -2   4  -3 154.804 5.44168   3
  -2   4  -3 167.284 5.45233   5
   2  -4   3 160.235 6.07104   1
   2  -4   3 156.078 5.43031   5
   2  -4   3 166.218 5.46870   3
   2  -4   3 159.817 5.41074   6
   2  -4   3 160.629 5.40824   7
  -3   4  -3 18.6358 1.44424   1
  -3   4  -3 18.5918 0.80109   4
  -3   4  -3 19.7910 0.88370   5
  -3   4  -3 18.3954 0.87579   3
   3  -4   3 20.8304 1.53290   1
   3  -4   3 18.2763 0.85234   7
   3  -4   3 18.2125 0.90849   3
   3  -4   3 18.2806 0.86210   5
   3  -4   3 18.5826 0.80987   6
  -4   4  -3 125.964 4.18456   5
  -4   4  -3 120.995 4.12372   4
  -4   4  -3 124.472 4.89927   1
  -4   4  -3 112.843 4.18576   3
   4  -4   3 123.530 4.20310   3
   4  -4   3 120.318 4.08304   6
   4  -4   3 116.093 4.33758   7
   4  -4   3 116.977 4.14956   5
   4  -4   3 122.292 4.97510   1
  -5   4  -3 7.42764 0.66901   5
  -5   4  -3 7.46526 0.63731   4
   5  -4   3 7.94452 0.47186   6
   5  -4   3 9.06216 0.72906   3
   5  -4   3 6.45938 1.10229   1
  -6   4  -3 1.86813 0.43178   5
  -6   4  -3 1.65047 0.45625   4
   6  -4   3 1.67001 0.22971   6
   6  -4   3 1.20378 1.21089   1
   6  -4   3 1.47874 0.44282   3
  -7   4  -3 -0.0525 0.47092   4
  -7   4  -3 0.14480 0.40464   5
   7  -4   3 -0.1453 0.39627   3
   8   3  -3 59.8737 2.38726   5
   8   3  -3 59.8871 2.35754   7
   8   3  -3 59.8327 2.17595   3
  -8  -3   3 57.3934 2.23304   6
   7   3  -3 -0.1026 0.38044   7
   7   3  -3 0.21175 0.25131   3
   7   3  -3 0.26418 0.28844   3
  -7  -3   3 0.54294 0.40537   6
   6   3  -3 44.3010 1.73777   3
   6   3  -3 48.5800 1.83580   7
  -6  -3   3 49.0862 1.83427   6
   5   3  -3 197.083 6.57582   7
   5   3  -3 192.340 6.53797   3
   5   3  -3 196.550 6.66315   1
  -5  -3   3 193.628 6.59000   6
   4   3  -3 37.0555 1.44056   3
   4   3  -3 39.2687 1.46623   7
   4   3  -3 39.0335 1.51529   5
   4   3  -3 39.4303 1.52753   5
   4   3  -3 41.4273 1.67206   1
  -4  -3   3 39.3045 1.51216   6
   3   3  -3 118.816 4.15564   3
   3   3  -3 124.968 4.43541   1
   3   3  -3 120.755 4.20596   5
   3   3  -3 123.845 4.15571   7
  -3  -3   3 122.390 4.17611   3
  -3  -3   3 129.505 4.25765   1
  -3  -3   3 121.516 4.19718   6
   1   3  -3 170.391 5.96464   1
   1   3  -3 161.808 5.58865   3
   1   3  -3 158.206 5.49887   4
   1   3  -3 173.770 5.61691   5
   1   3  -3 167.530 5.56378   7
  -1  -3   3 169.972 5.60368   3
  -1  -3   3 164.173 5.60832   6
  -1  -3   3 172.622 5.56772   7
   0   3  -3 67.5451 2.17341   5
   0   3  -3 63.0387 2.12665   7
   0   3  -3 59.9289 2.06261   4
   0   3  -3 60.8929 2.54588   1
   0   3  -3 59.7797 2.15674   3
   0  -3   3 57.7421 2.14854   5
   0  -3   3 63.1301 2.55374   1
   0  -3   3 62.5681 2.16559   6
   0  -3   3 62.6178 2.12547   7
  -1   3  -3 498.680 16.7218   1
   1  -3   3 485.988 16.6948   1
  -2   3  -3 131.898 4.60730   3
  -2   3  -3 140.845 5.12745   1
  -2   3  -3 141.417 4.60440   5
  -2   3  -3 133.981 4.54605   4
   2  -3   3 134.241 4.57707   6
   2  -3   3 130.713 4.57982   7
   2  -3   3 137.663 5.14066   1
   2  -3   3 137.901 4.62505   3
   2  -3   3 137.078 4.59206   5
  -3   3  -3 91.3660 3.70771   1
  -3   3  -3 90.3548 3.12619   4
  -3   3  -3 91.1443 3.18118   3
  -3   3  -3 93.5666 3.16420   5
   3  -3   3 91.0039 3.12268   6
   3  -3   3 88.2873 3.14541   5
   3  -3   3 94.0904 3.75375   1
   3  -3   3 94.0165 3.20386   3
   3  -3   3 89.3046 3.15999   7
  -4   3  -3 -0.3195 0.49054   1
  -4   3  -3 0.13287 0.26419   3
  -4   3  -3 -0.0416 0.27290   5
  -4   3  -3 0.02290 0.28164   4
   4  -3   3 -0.0670 0.34408   3
   4  -3   3 0.21108 0.28565   7
   4  -3   3 0.25389 0.26666   5
   4  -3   3 0.15945 0.21219   6
   4  -3   3 0.05995 0.53824   1
  -5   3  -3 19.3766 0.91754   5
  -5   3  -3 18.6313 0.93068   4
   5  -3   3 18.2812 0.87145   5
   5  -3   3 19.3668 0.97999   3
   5  -3   3 18.9247 1.58091   1
   5  -3   3 18.2047 0.78134   6
  -6   3  -3 47.0381 1.81339   5
  -6   3  -3 46.8745 1.85518   4
   6  -3   3 44.0007 1.63956   6
   6  -3   3 48.9016 1.87149   3
   6  -3   3 43.9134 2.66864   1
  -7   3  -3 10.7367 0.78637   5
  -7   3  -3 10.4805 0.86782   4
   7  -3   3 11.3719 0.85316   3
   8   2  -3 13.9448 0.70101   3
   8   2  -3 12.1370 0.96755   7
   7   2  -3 4.85839 0.45357   3
   7   2  -3 4.49025 0.41353   3
   7   2  -3 5.35093 0.59078   7
  -7  -2   3 3.91756 0.43312   6
   6   2  -3 25.1044 1.10929   7
   6   2  -3 21.6227 0.94047   3
   6   2  -3 23.9456 0.97189   3
   6   2  -3 23.5854 0.99732   1
  -6  -2   3 23.1742 1.02749   6
   5   2  -3 57.5390 2.12400   1
   5   2  -3 59.1706 2.06804   7
   5   2  -3 55.1717 2.08199   5
   5   2  -3 52.3262 1.96331   3
  -5  -2   3 55.2248 2.02161   6
   4   2  -3 304.353 9.84846   1
   4   2  -3 283.207 9.64002   3
   4   2  -3 290.780 9.68442   7
   4   2  -3 289.797 9.72093   5
  -4  -2   3 288.463 9.68019   6
   3   2  -3 12.3079 0.72718   1
   3   2  -3 11.6970 0.56579   7
   3   2  -3 11.4108 0.51879   3
   3   2  -3 11.8336 0.60706   5
  -3  -2   3 12.5961 0.57949   1
  -3  -2   3 11.3897 0.57021   6
  -3  -2   3 11.6617 0.54576   3
   2   2  -3 213.668 7.16156   1
   2   2  -3 202.344 6.88549   3
  -2  -2   3 209.186 7.09361   1
  -2  -2   3 213.375 6.89565   7
  -2  -2   3 200.520 6.91146   6
   1   2  -3 11.7946 0.52498   7
   1   2  -3 12.0716 0.77421   1
   1   2  -3 11.7122 0.45013   4
   1   2  -3 12.8305 0.55643   5
   1   2  -3 12.6152 0.53667   3
  -1  -2   3 12.3688 0.55920   6
  -1  -2   3 12.2630 0.52452   7
  -1  -2   3 12.5284 0.54089   3
   0   2  -3 300.146 10.2555   1
  -1   2  -3 306.382 10.8752   1
   1  -2   3 329.844 10.9230   1
  -2   2  -3 131.175 4.52701   3
  -2   2  -3 131.244 4.48291   4
  -2   2  -3 132.998 4.93177   1
  -2   2  -3 135.639 4.50629   5
   2  -2   3 142.973 4.54595   3
   2  -2   3 131.645 4.49812   6
   2  -2   3 133.123 4.51223   7
   2  -2   3 133.166 4.49899   5
   2  -2   3 137.114 4.95601   1
  -3   2  -3 5.50288 0.43840   3
  -3   2  -3 5.79933 0.40144   4
  -3   2  -3 5.57058 0.40669   5
  -3   2  -3 5.46741 0.69167   1
   3  -2   3 5.05858 0.37980   6
   3  -2   3 5.06220 0.43949   7
   3  -2   3 5.35275 0.48931   3
   3  -2   3 5.39097 0.38544   5
  -4   2  -3 413.838 13.9913   3
  -4   2  -3 429.273 14.4699   1
   4  -2   3 420.033 13.9522   5
   4  -2   3 429.059 14.5519   1
   4  -2   3 413.755 13.9244   6
   4  -2   3 416.414 13.9881   7
   4  -2   3 432.347 14.0054   3
  -5   2  -3 1.33338 0.31093   3
  -5   2  -3 1.18847 0.29136   5
  -5   2  -3 1.44856 0.36851   4
   5  -2   3 1.57736 0.28245   5
   5  -2   3 1.66347 0.25518   6
   5  -2   3 1.35385 0.58352   1
   5  -2   3 1.47994 0.37976   3
  -6   2  -3 0.53022 0.40113   4
  -6   2  -3 0.55842 0.29795   5
   6  -2   3 0.67445 0.22981   6
   6  -2   3 0.59127 0.39524   3
   6  -2   3 0.40607 0.28083   5
   6  -2   3 0.43578 0.64668   1
  -7   2  -3 0.65388 0.49544   4
  -7   2  -3 0.10340 0.32871   5
   7  -2   3 -0.0710 0.38114   3
   7  -2   3 0.67070 0.21636   6
  -8   2  -3 1.54715 0.37715   5
  -8   2  -3 1.57122 0.56408   4
   8  -2   3 0.56411 0.41177   3
   8   1  -3 16.0339 0.73016   3
   8   1  -3 17.1499 1.08529   7
   7   1  -3 9.54355 0.53278   3
   7   1  -3 9.43907 0.71651   1
   7   1  -3 8.77096 0.50428   3
   7   1  -3 9.45304 0.79643   7
   7   1  -3 9.31851 0.72585   1
   6   1  -3 1.88791 0.25892   3
   6   1  -3 0.88342 0.38955   7
   6   1  -3 1.26992 0.22347   3
   6   1  -3 2.11906 0.40911   1
   6   1  -3 1.20157 0.36948   1
  -6  -1   3 1.45243 0.28087   6
   5   1  -3 343.554 11.6722   3
   5   1  -3 363.329 11.9109   1
   5   1  -3 348.606 11.7867   5
   5   1  -3 365.832 11.7753   7
   5   1  -3 350.849 11.6770   3
  -5  -1   3 349.413 11.7030   6
   4   1  -3 10.2874 0.47868   3
   4   1  -3 11.2704 0.61584   7
   4   1  -3 10.6483 0.61477   5
   4   1  -3 11.5143 0.71581   1
  -4  -1   3 11.2989 0.53535   6
   3   1  -3 0.41387 0.20131   5
   3   1  -3 0.38608 0.12383   3
   3   1  -3 0.02281 0.19105   1
   3   1  -3 0.06978 0.18569   7
  -3  -1   3 0.65102 0.19157   6
   2   1  -3 0.16573 0.17092   5
   2   1  -3 0.24468 0.20034   1
   2   1  -3 0.57356 0.16896   7
   2   1  -3 0.46646 0.11278   3
  -2  -1   3 0.65325 0.21428   1
   1   1  -3 86.0520 2.79821   7
   1   1  -3 80.3558 2.76162   4
   1   1  -3 87.0664 3.04333   1
   1   1  -3 80.0510 2.77824   3
  -1  -1   3 82.4976 2.78088   3
  -1  -1   3 82.8084 2.80159   6
  -1  -1   3 82.6655 2.79387   7
   0   1  -3 451.466 15.0568   1
   0  -1   3 447.189 15.0462   1
  -1   1  -3 504.460 17.1775   1
   1  -1   3 522.358 17.2000   1
  -2   1  -3 87.8917 2.98615   4
  -2   1  -3 87.4268 2.97585   5
  -2   1  -3 89.2168 3.32754   1
  -2   1  -3 89.2265 3.01818   3
   2  -1   3 86.6509 3.01800   3
   2  -1   3 88.8143 2.99345   6
   2  -1   3 90.8463 2.97485   5
   2  -1   3 89.8617 3.00711   7
   2  -1   3 87.1649 3.34239   1
  -3   1  -3 404.756 13.5114   1
   3  -1   3 402.172 13.5516   1
   3  -1   3 387.446 13.1515   7
  -4   1  -3 42.8972 1.58113   4
  -4   1  -3 44.0553 1.54265   5
  -4   1  -3 41.3444 1.91194   1
  -4   1  -3 42.0880 1.59230   3
   4  -1   3 44.7744 1.61374   3
   4  -1   3 42.8217 1.53366   6
   4  -1   3 42.5934 2.00000   1
   4  -1   3 41.4915 1.53004   5
  -5   1  -3 53.3863 1.98208   4
  -5   1  -3 54.3595 1.92745   5
   5  -1   3 52.4885 1.89492   6
   5  -1   3 53.3862 1.99259   3
   5  -1   3 55.7190 2.47688   1
   5  -1   3 52.0667 1.91064   5
  -6   1  -3 79.9565 2.78085   5
  -6   1  -3 79.4689 2.85040   4
   6  -1   3 76.1654 2.76323   5
   6  -1   3 77.6771 2.72558   6
   6  -1   3 79.2842 2.84733   3
   6  -1   3 80.0066 3.40796   1
  -7   1  -3 0.94052 0.33183   5
  -7   1  -3 1.51736 0.48286   4
   7  -1   3 0.22460 0.38424   3
   7  -1   3 0.49032 0.24270   6
  -8   1  -3 29.2363 1.47727   4
   8   0  -3 0.14992 0.61559   1
   8   0  -3 -0.1862 0.47964   7
   8   0  -3 0.05954 0.17676   3
   7   0  -3 3.19011 0.33236   3
   7   0  -3 2.73759 0.31436   3
   7   0  -3 3.06396 0.56722   1
   7   0  -3 2.10845 0.57336   1
   7   0  -3 3.70614 0.55459   7
   6   0  -3 72.6824 2.66350   7
   6   0  -3 74.1087 2.48161   3
   6   0  -3 69.9538 2.47471   3
   6   0  -3 71.2703 2.84888   1
   6   0  -3 73.2573 2.87199   1
   5   0  -3 -0.3627 0.27813   5
   5   0  -3 -0.3593 0.30651   1
   5   0  -3 0.04066 0.32482   7
   5   0  -3 0.11605 0.15235   3
   5   0  -3 0.26959 0.16632   3
  -5   0   3 0.14205 0.17818   6
   4   0  -3 297.932 9.80325   1
   4   0  -3 286.778 9.58619   5
   4   0  -3 288.229 9.57349   7
   4   0  -3 290.367 9.47761   3
  -4   0   3 275.516 9.49475   6
   3   0  -3 495.614 16.4832   1
  -3   0   3 491.783 16.3807   1
   2   0  -3 5.38881 0.33444   7
   2   0  -3 4.69628 0.32684   5
   2   0  -3 4.80978 0.21445   3
   2   0  -3 4.99794 0.46880   1
  -2   0   3 4.96858 0.22078   3
  -2   0   3 4.90230 0.44994   1
   1   0  -3 740.802 24.5241   1
   0   0  -3 24.6311 0.86127   3
   0   0  -3 24.2671 1.07251   1
   0   0  -3 23.2248 0.85115   4
   0   0  -3 24.9646 0.87164   7
   0   0   3 24.2378 0.86176   3
   0   0   3 25.3959 0.87189   7
   0   0   3 25.4137 1.09230   1
   0   0   3 24.4439 0.87490   6
  -1   0  -3 1504.86 51.8465   2
   1   0   3 1432.32 51.6104   2
  -2   0  -3 0.65399 0.10125   5
  -2   0  -3 0.20016 0.15373   4
   2   0   3 0.78244 0.16826   6
  -3   0  -3 375.846 12.8328   1
   3   0   3 386.043 12.8989   1
  -4   0  -3 238.069 8.10211   4
  -4   0  -3 242.663 8.05808   5
  -4   0  -3 244.500 8.34888   1
   4   0   3 247.639 8.47038   1
   4   0   3 239.112 8.05338   5
   4   0   3 249.678 8.13179   3
   4   0   3 241.296 8.07870   6
  -5   0  -3 30.4347 1.12563   5
  -5   0  -3 28.8829 1.21200   4
   5   0   3 29.5216 1.22353   3
   5   0   3 29.0091 1.55007   1
   5   0   3 28.5209 1.11308   5
   5   0   3 28.7834 1.13134   6
  -6   0  -3 12.0854 0.75058   4
  -6   0  -3 11.4322 0.63067   5
   6   0   3 11.7383 0.61672   5
   6   0   3 12.1053 0.62353   6
   6   0   3 10.2817 1.05714   1
   6   0   3 11.0079 0.76458   3
  -7   0  -3 11.2372 0.83821   4
   7   0   3 12.9463 0.83022   3
   7   0   3 11.1724 1.38711   1
   7   0   3 10.5721 0.63743   5
   7   0   3 10.4564 0.62625   6
  -8   0  -3 0.50029 0.54078   4
   8   0   3 1.90539 0.98831   1
   8   0   3 1.03451 0.29794   6
   8   0   3 0.75412 0.42411   3
   8  -1  -3 13.2613 1.03808   7
   8  -1  -3 10.5429 1.18647   1
   7  -1  -3 3.15003 0.31178   3
   7  -1  -3 3.54718 0.30208   3
   7  -1  -3 2.38354 0.70030   1
   7  -1  -3 4.06096 0.55529   7
   6  -1  -3 12.2229 1.07296   1
   6  -1  -3 10.1406 1.06988   1
   6  -1  -3 10.7859 0.49815   3
   6  -1  -3 11.3752 0.50572   3
  -6   1   3 11.0322 0.75405   5
   5  -1  -3 187.757 6.55037   5
   5  -1  -3 198.884 6.88771   1
   5  -1  -3 198.700 6.40780   3
   5  -1  -3 193.945 6.40599   3
  -5   1   3 188.679 6.55753   5
   4  -1  -3 16.3030 0.76632   5
   4  -1  -3 16.6774 0.60615   3
   4  -1  -3 14.7155 0.99307   1
   4  -1  -3 16.9603 0.60620   3
  -4   1   3 16.2391 0.60211   6
  -4   1   3 17.5009 0.78474   5
   3  -1  -3 45.9025 1.49060   3
   3  -1  -3 45.4604 1.62097   5
   3  -1  -3 44.8426 1.48934   3
   3  -1  -3 46.9284 1.87253   1
  -3   1   3 44.5210 1.62419   5
  -3   1   3 41.6970 1.51108   6
   2  -1  -3 584.852 19.1497   1
  -2   1   3 564.266 19.1065   1
   1  -1  -3 66.4465 2.46104   1
   1  -1  -3 65.8514 2.23445   5
   1  -1  -3 66.0103 2.23081   7
   1  -1  -3 64.4914 2.22085   4
  -1   1   3 66.2392 2.23744   5
  -1   1   3 66.6628 2.45549   1
  -1   1   3 66.2624 2.21124   6
  -1   1   3 67.3916 2.17775   3
  -1   1   3 65.5025 2.22942   7
   0  -1  -3 1776.32 60.7356   2
   0   1   3 1732.92 60.6230   2
  -1  -1  -3 2.86377 0.34660   1
  -1  -1  -3 3.63455 0.21502   7
  -1  -1  -3 3.77530 0.20590   4
   1   1   3 3.63167 0.20758   7
   1   1   3 3.07224 0.35822   1
   1   1   3 3.34478 0.22250   3
  -2  -1  -3 441.945 14.9231   1
   2   1   3 453.291 14.9626   1
  -3  -1  -3 20.1227 0.78725   4
  -3  -1  -3 20.2507 0.93309   1
  -3  -1  -3 19.4088 0.70746   5
   3   1   3 18.7982 0.80958   3
   3   1   3 20.5885 1.00399   1
   3   1   3 20.0072 0.70832   5
  -4  -1  -3 25.5068 0.99315   4
  -4  -1  -3 24.4573 1.07114   1
   4   1   3 25.0586 1.21218   1
   4   1   3 22.9626 0.88995   5
   4   1   3 23.9099 1.00975   3
  -5  -1  -3 192.736 6.52760   4
   5   1   3 185.748 6.45035   5
   5   1   3 201.312 6.83193   1
   5   1   3 195.627 6.54887   3
  -6  -1  -3 6.13728 0.59676   4
   6   1   3 5.41570 0.60666   3
   6   1   3 5.06875 0.42614   5
   6   1   3 6.25453 0.78496   1
  -7  -1  -3 0.13642 0.41568   4
   7   1   3 0.30471 0.23788   5
   7   1   3 0.23528 0.29048   6
   7   1   3 0.67606 0.52637   1
   7   1   3 0.45270 0.38802   3
  -8  -1  -3 2.11875 0.55383   4
   8   1   3 2.47842 0.39380   6
   8   1   3 3.41383 0.53867   3
   8   1   3 2.62229 0.79400   1
   8  -2  -3 5.83487 0.72385   7
   7  -2  -3 35.8343 1.24551   3
   7  -2  -3 35.5648 2.13672   1
   7  -2  -3 33.6662 1.24213   3
  -7   2   3 35.1227 1.55163   5
   6  -2  -3 59.8422 2.10569   3
   6  -2  -3 60.7375 2.80363   1
   6  -2  -3 61.5910 2.78959   1
   6  -2  -3 63.1998 2.10798   3
  -6   2   3 62.3197 2.34492   5
   5  -2  -3 24.5724 0.87576   3
   5  -2  -3 23.7414 1.44907   1
   5  -2  -3 22.6022 1.05209   5
   5  -2  -3 25.3810 1.49586   1
  -5   2   3 24.2309 1.08508   5
   4  -2  -3 16.0211 0.76499   5
   4  -2  -3 16.1124 0.59459   3
   4  -2  -3 15.8216 1.06534   1
  -4   2   3 16.5895 0.80169   5
   3  -2  -3 120.879 4.16505   5
   3  -2  -3 124.801 4.04882   3
   3  -2  -3 127.584 4.52059   1
  -3   2   3 118.614 4.17022   5
   2  -2  -3 92.6257 3.38679   1
   2  -2  -3 87.8797 3.05937   7
   2  -2  -3 92.4719 2.98161   3
   2  -2  -3 91.2971 3.08067   5
  -2   2   3 92.0150 2.98186   3
  -2   2   3 86.8046 2.98991   6
  -2   2   3 91.3764 3.08513   5
   1  -2  -3 140.393 4.58285   7
   1  -2  -3 137.995 4.59583   5
   1  -2  -3 138.847 4.87575   1
  -1   2   3 139.040 4.87101   1
  -1   2   3 136.906 4.55903   6
  -1   2   3 135.133 4.59635   5
   0  -2  -3 87.0124 2.79572   7
   0  -2  -3 81.9993 2.79607   5
   0  -2  -3 87.1048 3.07566   1
   0  -2  -3 86.5764 2.80635   4
   0   2   3 85.4453 3.06966   1
   0   2   3 81.0749 2.79661   5
   0   2   3 81.3434 2.79247   7
   0   2   3 81.7491 2.79962   3
  -1  -2  -3 387.926 12.8794   1
   1   2   3 381.718 12.8907   1
  -2  -2  -3 31.4470 1.30342   1
  -2  -2  -3 31.4946 1.13984   4
   2   2   3 32.4622 1.07682   5
   2   2   3 32.0619 1.07687   5
   2   2   3 32.2196 1.34281   1
   2   2   3 33.0975 1.12961   7
  -3  -2  -3 342.204 11.4268   1
   3   2   3 342.040 11.5299   1
   3   2   3 344.918 11.3624   3
  -4  -2  -3 92.2315 3.10665   4
   4   2   3 88.0111 3.03583   5
   4   2   3 90.0553 3.13849   3
   4   2   3 91.3218 3.30168   1
  -5  -2  -3 47.9786 1.77790   4
   5   2   3 47.1542 1.68417   5
   5   2   3 46.7901 1.80285   3
   5   2   3 49.1177 1.96413   1
  -6  -2  -3 130.209 4.34715   4
   6   2   3 124.302 4.35665   3
   6   2   3 122.064 4.24150   5
   6   2   3 124.241 4.50105   1
  -7  -2  -3 0.35678 0.43968   4
   7   2   3 0.35044 0.23189   5
   7   2   3 0.05498 0.35725   3
   7   2   3 0.09202 0.39371   1
  -8  -2  -3 3.40589 0.59861   4
   8   2   3 3.06388 0.49777   3
   8  -3  -3 40.7382 1.87269   7
   7  -3  -3 2.53720 0.27010   3
   7  -3  -3 2.68980 0.27467   3
   7  -3  -3 1.87006 0.99013   1
   6  -3  -3 11.7177 1.38780   1
   6  -3  -3 9.65907 0.47308   3
   6  -3  -3 10.8460 1.31876   1
  -6   3   3 10.4872 0.80953   5
   5  -3  -3 66.3207 2.97683   1
   5  -3  -3 65.9774 2.24529   3
   5  -3  -3 65.9559 2.97866   1
  -5   3   3 65.8203 2.44646   5
   4  -3  -3 212.354 7.10194   3
   4  -3  -3 205.911 7.23003   5
   4  -3  -3 222.967 7.75954   1
   4  -3  -3 217.570 7.74662   1
  -4   3   3 217.496 7.25374   5
   3  -3  -3 123.689 4.31586   5
   3  -3  -3 129.790 4.76185   1
   3  -3  -3 127.150 4.21088   3
  -3   3   3 127.474 4.32806   5
  -3   3   3 127.428 4.21144   3
   2  -3  -3 197.155 6.79882   5
   2  -3  -3 210.793 6.72929   3
   2  -3  -3 202.549 7.18660   1
  -2   3   3 211.940 6.81368   5
  -2   3   3 197.789 6.70142   6
   1  -3  -3 11.3316 0.77106   1
   1  -3  -3 10.9140 0.49406   5
   1  -3  -3 11.1705 0.46234   7
   1  -3  -3 11.4306 0.45015   3
  -1   3   3 11.4390 0.50686   5
  -1   3   3 11.2029 0.44433   3
  -1   3   3 11.2177 0.76559   1
   0  -3  -3 497.838 17.0169   1
   0   3   3 518.838 17.0374   1
  -1  -3  -3 437.706 14.6094   1
   1   3   3 434.462 14.6247   1
  -2  -3  -3 101.814 3.61663   1
  -2  -3  -3 99.4072 3.45403   6
  -2  -3  -3 101.466 3.41640   4
   2   3   3 101.599 3.38797   5
   2   3   3 104.747 3.46421   3
   2   3   3 102.764 3.39242   7
   2   3   3 102.240 3.66841   1
  -3  -3  -3 18.8573 0.74021   4
  -3  -3  -3 18.4725 0.80092   1
  -3  -3  -3 17.5090 0.77744   6
   3   3   3 18.7706 0.68250   5
   3   3   3 18.9345 0.93726   1
   3   3   3 18.6189 0.79174   3
   3   3   3 18.6993 0.68340   5
  -4  -3  -3 55.0412 1.90576   4
   4   3   3 54.7783 2.07608   1
   4   3   3 51.7863 1.94824   3
   4   3   3 52.1968 1.84402   5
   4   3   3 53.9558 1.84495   5
  -5  -3  -3 125.776 4.19074   4
   5   3   3 120.766 4.11722   5
   5   3   3 123.798 4.23800   3
   5   3   3 122.014 4.23567   3
   5   3   3 123.239 4.31452   1
   5   3   3 118.394 4.11740   5
  -6  -3  -3 23.3826 1.05043   4
   6   3   3 21.0480 0.89975   5
   6   3   3 23.3997 1.08704   3
   6   3   3 20.4950 1.05241   1
  -7  -3  -3 2.03533 0.47773   4
   7   3   3 1.97622 0.29644   5
   7   3   3 1.74037 0.27912   5
   7   3   3 1.63642 0.48320   3
  -8  -3  -3 9.19636 0.88784   4
   8   3   3 10.0572 0.86925   3
   8   3   3 9.74226 0.62195   5
   7  -4  -3 67.4915 2.38076   3
   7  -4  -3 68.3163 3.69346   1
  -7   4   3 73.7543 2.74874   5
   6  -4  -3 10.3918 1.32626   1
   6  -4  -3 9.54906 0.47866   3
   6  -4  -3 8.48592 1.20381   1
  -6   4   3 10.1830 0.78590   5
   5  -4  -3 5.74607 0.35854   3
   5  -4  -3 5.13454 0.87472   1
   5  -4  -3 5.11034 0.92236   1
  -5   4   3 4.95799 0.61517   5
   4  -4  -3 59.5744 2.25389   5
   4  -4  -3 66.6243 2.88318   1
   4  -4  -3 60.1438 2.11276   3
   4  -4  -3 61.5831 2.83288   1
  -4   4   3 61.7254 2.28122   5
  -4   4   3 61.4428 2.11160   3
   3  -4  -3 -0.0799 0.42127   1
   3  -4  -3 -0.1950 0.13681   3
   3  -4  -3 -0.0414 0.23219   5
   3  -4  -3 0.30964 0.47430   1
  -3   4   3 0.00221 0.26064   5
  -3   4   3 0.17299 0.13819   3
   2  -4  -3 27.1900 1.00096   3
   2  -4  -3 27.1277 1.07514   5
   2  -4  -3 27.6392 1.51295   1
  -2   4   3 27.9654 1.00217   3
  -2   4   3 28.5362 1.09304   5
   1  -4  -3 9.15332 0.41020   3
   1  -4  -3 8.52437 0.44477   5
   1  -4  -3 8.51982 0.74576   1
   1  -4  -3 7.97802 0.37381   7
   1  -4  -3 8.56909 0.40363   4
   1  -4  -3 8.24055 0.38006   6
  -1   4   3 7.75651 0.71852   1
  -1   4   3 8.77353 0.45196   5
  -1   4   3 8.38977 0.39811   3
   0  -4  -3 4.91149 0.57223   1
   0  -4  -3 5.07177 0.22718   7
   0  -4  -3 4.71287 0.32891   3
   0  -4  -3 4.97930 0.31791   5
   0  -4  -3 4.68329 0.28223   4
   0  -4  -3 5.05505 0.32119   6
   0   4   3 3.75075 0.51568   1
   0   4   3 4.80134 0.31513   3
   0   4   3 4.89983 0.32317   5
  -1  -4  -3 120.253 4.11316   4
  -1  -4  -3 124.240 4.46904   1
  -1  -4  -3 124.733 4.13315   5
  -1  -4  -3 122.400 4.16455   6
   1   4   3 124.698 4.16734   3
   1   4   3 122.704 4.48554   1
   1   4   3 126.818 4.13805   5
  -2  -4  -3 68.9430 2.43172   6
  -2  -4  -3 71.2701 2.62679   1
  -2  -4  -3 69.0755 2.36345   5
  -2  -4  -3 66.4932 2.36138   4
   2   4   3 71.1699 2.36881   5
   2   4   3 71.7106 2.69763   1
   2   4   3 69.8345 2.43384   3
   2   4   3 70.2547 2.32222   7
  -3  -4  -3 117.152 3.97946   1
  -3  -4  -3 116.695 3.86841   4
  -3  -4  -3 117.990 3.97871   1
  -3  -4  -3 108.286 3.92432   6
   3   4   3 118.437 4.14705   1
   3   4   3 108.491 3.84580   5
   3   4   3 117.675 3.94059   3
   3   4   3 115.462 3.83332   7
  -4  -4  -3 5.87294 0.43500   4
  -4  -4  -3 6.44785 0.54685   6
   4   4   3 5.99248 0.59187   1
   4   4   3 5.73340 0.36764   5
   4   4   3 5.37202 0.51032   3
   4   4   3 5.56740 0.36233   5
  -5  -4  -3 0.56131 0.30963   4
   5   4   3 0.46372 0.30565   3
   5   4   3 0.35353 0.20199   5
   5   4   3 -0.2147 0.26553   1
   5   4   3 0.33538 0.20007   5
  -6  -4  -3 87.7434 3.04602   4
   6   4   3 83.3788 2.96202   5
   6   4   3 83.6841 2.95952   5
   6   4   3 87.8204 3.11113   3
  -7  -4  -3 60.1110 2.22254   4
   7   4   3 60.7832 2.29515   3
   7   4   3 58.2446 2.10308   5
   7   4   3 53.6558 2.09226   5
  -8  -4  -3 1.71480 0.51159   4
   8   4   3 1.59918 0.31042   5
   8   4   3 2.03982 0.48494   3
   7  -5  -3 22.7151 0.94226   3
  -7   5   3 23.6665 1.33721   5
   6  -5  -3 19.1453 2.02998   1
   6  -5  -3 17.5247 2.29025   1
   6  -5  -3 16.2069 0.73192   3
  -6   5   3 18.1681 1.05100   5
   5  -5  -3 1.38732 0.78127   1
   5  -5  -3 0.22291 0.19726   3
   5  -5  -3 -0.5354 0.74293   1
  -5   5   3 0.75879 0.40223   5
  -5   5   3 0.37833 0.16894   3
   4  -5  -3 74.3159 3.44412   1
   4  -5  -3 80.1347 2.62388   3
   4  -5  -3 73.7913 3.43028   1
  -4   5   3 77.6273 2.78287   5
  -4   5   3 73.1875 2.61118   3
   3  -5  -3 267.088 8.75844   3
   3  -5  -3 252.174 8.83863   5
   3  -5  -3 262.643 9.50563   1
   3  -5  -3 262.290 9.49309   1
  -3   5   3 267.363 8.75527   3
  -3   5   3 272.105 8.86911   5
   2  -5  -3 1.83654 0.23721   3
   2  -5  -3 1.68936 0.57222   1
   2  -5  -3 1.65749 0.28753   5
  -2   5   3 2.01871 0.31635   5
  -2   5   3 2.00416 0.23958   3
   1  -5  -3 58.4897 2.02684   6
   1  -5  -3 57.2099 2.07445   5
   1  -5  -3 56.7643 2.54045   1
   1  -5  -3 59.8706 2.59190   1
   1  -5  -3 58.1913 2.05364   3
   1  -5  -3 59.9749 2.02426   4
   1  -5  -3 59.7151 1.99777   7
  -1   5   3 58.1116 2.04476   3
  -1   5   3 60.3177 2.09658   5
   0  -5  -3 109.699 3.71578   4
   0  -5  -3 114.677 3.67066   7
   0  -5  -3 112.834 4.23391   1
   0  -5  -3 112.819 3.77252   5
   0  -5  -3 113.122 4.23635   1
   0  -5  -3 113.722 3.76585   6
   0   5   3 112.692 3.76963   3
   0   5   3 100.628 3.76873   5
  -1  -5  -3 417.336 14.3240   1
   1   5   3 422.342 13.9538   3
   1   5   3 426.641 14.3685   1
  -2  -5  -3 233.089 8.07929   1
  -2  -5  -3 241.335 8.09022   1
  -2  -5  -3 229.512 7.81234   6
  -2  -5  -3 231.402 7.72305   4
  -2  -5  -3 232.204 7.75495   5
   2   5   3 232.414 8.15158   1
   2   5   3 239.877 7.76292   5
   2   5   3 229.662 7.80790   3
  -3  -5  -3 1.36320 0.29842   1
  -3  -5  -3 1.84018 0.23293   4
  -3  -5  -3 2.17451 0.34405   1
   3   5   3 1.56642 0.22364   5
   3   5   3 2.01312 0.31703   3
   3   5   3 2.07432 0.18276   7
   3   5   3 1.66835 0.40534   1
  -4  -5  -3 118.536 4.01763   4
  -4  -5  -3 112.434 4.11055   6
   4   5   3 115.462 3.97213   7
   4   5   3 114.776 4.10829   3
   4   5   3 131.775 4.02940   5
   4   5   3 118.910 4.30490   1
  -5  -5  -3 0.34502 0.28771   4
  -5  -5  -3 0.81610 0.38746   6
   5   5   3 0.20073 0.20538   5
   5   5   3 0.59106 0.22893   5
  -6  -5  -3 40.2690 1.55553   4
   6   5   3 37.1775 1.48022   5
   6   5   3 39.5661 1.48663   5
   6   5   3 41.0270 1.67444   3
  -7  -5  -3 14.2923 0.89256   4
   7   5   3 12.5235 0.70132   5
   7   5   3 15.4434 0.98785   3
   7   5   3 13.8621 0.73030   5
  -8  -5  -3 4.42590 0.57859   4
   8   5   3 7.39194 0.75989   3
   8   5   3 6.05105 0.53073   5
   6  -6  -3 6.80063 1.49520   1
   6  -6  -3 4.69058 0.44959   3
  -6   6   3 5.32325 0.71264   5
   5  -6  -3 20.8325 0.88207   3
   5  -6  -3 20.8314 2.08389   1
   5  -6  -3 20.4197 2.03221   1
  -5   6   3 21.4751 1.11508   5
  -5   6   3 18.8830 0.84192   3
   4  -6  -3 1.43533 0.77118   1
   4  -6  -3 0.98778 0.25510   3
   4  -6  -3 0.65322 0.74947   1
  -4   6   3 1.04095 0.22612   3
  -4   6   3 0.78883 0.41040   5
   3  -6  -3 0.62989 0.25791   3
   3  -6  -3 1.18606 0.72396   1
   3  -6  -3 0.25772 0.66906   1
  -3   6   3 0.44009 0.35714   5
  -3   6   3 0.38523 0.22959   3
   2  -6  -3 4.18715 0.43151   3
   2  -6  -3 3.54740 0.76135   1
   2  -6  -3 4.07240 0.31346   6
   2  -6  -3 3.80416 0.40305   5
   2  -6  -3 2.66811 0.67255   1
  -2   6   3 3.16253 0.40017   3
  -2   6   3 3.79230 0.43580   5
   1  -6  -3 12.4747 0.59764   6
   1  -6  -3 12.3596 0.64967   5
   1  -6  -3 13.1974 0.64245   3
   1  -6  -3 11.6678 1.13402   1
   1  -6  -3 13.2455 1.10971   1
   1  -6  -3 12.9324 0.51394   7
   1  -6  -3 11.7357 0.56275   4
  -1   6   3 13.3470 0.69793   5
  -1   6   3 11.8241 0.60952   3
   0  -6  -3 19.0256 0.85520   3
   0  -6  -3 18.7670 1.26012   1
   0  -6  -3 19.2534 0.82635   6
   0  -6  -3 19.2928 0.73368   4
   0  -6  -3 18.2929 0.82722   5
   0  -6  -3 17.5420 1.28038   1
   0   6   3 19.2996 0.83382   3
   0   6   3 20.3427 0.85218   5
  -1  -6  -3 267.963 8.98783   6
  -1  -6  -3 269.635 9.44075   1
  -1  -6  -3 271.208 8.88701   4
  -1  -6  -3 272.422 9.00108   3
  -1  -6  -3 266.488 8.96110   5
   1   6   3 270.282 8.96992   5
   1   6   3 267.313 8.98228   3
  -2  -6  -3 14.6583 0.79401   6
  -2  -6  -3 14.3045 0.60431   4
  -2  -6  -3 14.2488 0.68451   5
  -2  -6  -3 15.5343 1.07334   1
  -2  -6  -3 16.4278 1.06809   1
  -2  -6  -3 14.7995 0.77629   3
   2   6   3 17.4760 0.72375   5
   2   6   3 14.6771 0.75167   3
  -3  -6  -3 146.088 5.00895   6
  -3  -6  -3 144.446 5.15297   1
  -3  -6  -3 148.133 5.15960   1
  -3  -6  -3 144.134 4.86750   4
   3   6   3 149.692 4.92729   5
   3   6   3 142.128 4.99247   3
  -4  -6  -3 18.5454 0.77591   4
  -4  -6  -3 18.3173 0.97452   6
   4   6   3 17.7889 0.68347   7
   4   6   3 18.1803 0.67732   7
   4   6   3 19.0163 0.81503   5
  -5  -6  -3 48.3085 1.86587   6
  -5  -6  -3 48.1520 1.68437   4
   5   6   3 42.7171 1.67604   5
   5   6   3 43.3344 1.61385   7
   5   6   3 48.2019 1.70091   5
   5   6   3 44.0750 1.60589   7
  -6  -6  -3 24.5654 1.05639   4
  -6  -6  -3 23.1189 1.21663   6
   6   6   3 21.9294 0.94410   7
   6   6   3 24.2787 0.98287   7
   6   6   3 22.5732 1.00283   5
   6   6   3 24.8250 1.03350   5
  -7  -6  -3 32.3892 1.35935   4
   7   6   3 33.1263 1.53562   3
   7   6   3 29.7417 1.27340   7
   7   6   3 30.1358 1.27855   5
   6  -7  -3 17.0479 0.85275   3
  -6   7   3 19.7797 1.23171   5
   5  -7  -3 19.2306 0.90175   3
   5  -7  -3 25.7919 2.50191   1
   5  -7  -3 16.6544 1.99524   1
  -5   7   3 17.3620 0.83932   3
  -5   7   3 21.0938 1.13672   5
   4  -7  -3 3.44749 1.14536   1
   4  -7  -3 2.52020 0.95623   1
   4  -7  -3 3.00143 0.35916   3
  -4   7   3 3.35024 0.39018   3
  -4   7   3 4.50288 0.57557   5
   3  -7  -3 36.2577 2.33112   1
   3  -7  -3 38.7939 1.45836   3
   3  -7  -3 34.9703 2.36870   1
  -3   7   3 38.7126 1.58049   5
  -3   7   3 35.0403 1.42492   3
   2  -7  -3 2.27441 0.31365   4
   2  -7  -3 2.51752 0.29102   6
   2  -7  -3 0.61434 0.61911   1
   2  -7  -3 1.08155 0.71500   1
   2  -7  -3 1.35063 0.31325   3
  -2   7   3 1.86485 0.30867   3
  -2   7   3 2.26331 0.41701   5
   1  -7  -3 -0.1493 0.25211   6
   1  -7  -3 0.16756 0.14388   7
   1  -7  -3 0.71093 0.60183   1
   1  -7  -3 -0.0236 0.57926   1
   1  -7  -3 0.02985 0.30061   3
   1  -7  -3 0.23586 0.20405   4
   1  -7  -3 0.01136 0.26922   5
  -1   7   3 -0.2262 0.30412   5
  -1   7   3 -0.1407 0.24043   3
   0  -7  -3 172.175 5.87439   4
   0  -7  -3 181.754 5.98577   6
   0  -7  -3 180.836 6.01009   3
   0  -7  -3 180.010 6.65580   1
   0  -7  -3 170.385 5.98815   5
   0  -7  -3 180.857 6.66174   1
   0   7   3 169.447 5.98302   3
   0   7   3 180.984 6.01019   5
  -1  -7  -3 3.13169 0.35287   5
  -1  -7  -3 3.36579 0.68231   1
  -1  -7  -3 3.01607 0.40549   3
  -1  -7  -3 2.82020 0.25449   4
   1   7   3 2.98020 0.36992   5
   1   7   3 3.92498 0.46339   3
  -2  -7  -3 142.221 4.84627   6
  -2  -7  -3 143.441 4.85365   3
  -2  -7  -3 139.552 4.66854   4
  -2  -7  -3 146.968 5.26996   1
  -2  -7  -3 134.627 4.77714   5
  -2  -7  -3 140.709 5.24950   1
   2   7   3 135.880 4.82026   3
   2   7   3 140.808 4.78803   5
  -3  -7  -3 0.62479 0.18685   4
  -3  -7  -3 0.59665 0.41394   6
  -3  -7  -3 0.48004 0.41643   1
  -3  -7  -3 -0.0849 0.39415   1
   3   7   3 1.37152 0.31541   5
  -4  -7  -3 9.52825 0.49803   4
  -4  -7  -3 9.25111 0.76855   6
   4   7   3 8.55356 0.59026   5
  -5  -7  -3 6.99268 0.79186   6
  -5  -7  -3 7.34843 0.49545   4
   5   7   3 7.04735 0.33216   7
   5   7   3 7.61427 0.57556   5
   5   7   3 7.27455 0.34634   7
   5   7   3 6.19310 0.51768   5
  -6  -7  -3 50.0617 1.84844   4
  -6  -7  -3 52.8609 2.09252   6
   6   7   3 49.2276 1.75992   7
   6   7   3 46.2231 1.74272   7
   6   7   3 51.5136 1.89446   5
  -7  -7  -3 0.44357 0.37010   4
   7   7   3 0.00590 0.29389   5
   7   7   3 -0.3693 0.47527   3
   7   7   3 -0.1027 0.23390   7
   5  -8  -3 2.18446 1.76619   1
   4  -8  -3 0.01213 1.18811   1
   4  -8  -3 0.11760 0.31760   3
   4  -8  -3 -0.1671 1.29037   1
  -4   8   3 0.29510 0.45286   5
   3  -8  -3 0.24659 0.29906   4
   3  -8  -3 1.20893 0.99507   1
   3  -8  -3 0.07815 0.30198   3
   3  -8  -3 0.77131 1.00808   1
  -3   8   3 0.03614 0.41830   5
   2  -8  -3 13.4632 0.79467   3
   2  -8  -3 13.8234 1.71631   1
   2  -8  -3 12.8190 1.71188   1
   2  -8  -3 11.5681 0.56699   7
   2  -8  -3 13.2481 0.65107   4
   2  -8  -3 13.3439 0.60135   7
   2  -8  -3 12.3416 0.65259   6
  -2   8   3 12.0212 0.74572   3
  -2   8   3 12.9071 0.84547   5
   1  -8  -3 4.71832 0.38597   4
   1  -8  -3 2.97901 0.86131   1
   1  -8  -3 5.00918 0.53540   6
   1  -8  -3 4.62275 0.27361   7
   1  -8  -3 4.26221 0.26972   7
   1  -8  -3 4.82104 0.60179   3
   1  -8  -3 4.87827 0.93159   1
  -1   8   3 4.01840 0.52047   3
  -1   8   3 4.65605 0.51666   5
   0  -8  -3 15.6125 1.51025   1
   0  -8  -3 13.5984 1.44886   1
   0  -8  -3 14.4374 0.62329   4
   0  -8  -3 16.3604 0.85027   6
   0  -8  -3 15.5464 0.86310   3
   0   8   3 15.6341 0.88206   5
  -1  -8  -3 55.4026 2.75076   1
  -1  -8  -3 56.1582 1.96289   4
  -1  -8  -3 54.4216 2.14134   5
  -1  -8  -3 59.3218 2.19731   6
  -1  -8  -3 61.0138 2.21412   3
   1   8   3 60.9251 2.17637   5
  -2  -8  -3 0.81331 0.40185   3
  -2  -8  -3 1.48964 0.61488   1
  -2  -8  -3 0.62740 0.45545   6
  -2  -8  -3 1.75123 0.65334   1
  -2  -8  -3 1.03417 0.31265   5
  -2  -8  -3 1.23097 0.16114   4
   2   8   3 1.73238 0.36998   5
  -3  -8  -3 68.6972 2.86180   1
  -3  -8  -3 64.1924 2.30181   4
  -3  -8  -3 70.0122 2.86621   1
  -3  -8  -3 70.2327 2.60041   6
   3   8   3 68.9743 2.49045   5
  -4  -8  -3 10.6800 0.49734   4
  -4  -8  -3 10.6278 0.88755   6
   4   8   3 11.5662 0.70920   5
  -5  -8  -3 2.05806 0.27020   4
  -5  -8  -3 2.81871 0.65731   6
   5   8   3 2.40340 0.39582   5
  -6  -8  -3 91.3157 3.31860   4
  -6  -8  -3 99.8129 3.66351   6
   6   8   3 99.6002 3.44456   5
   4  -9  -3 9.96468 0.77455   3
   4  -9  -3 11.6511 0.75388   4
   4  -9  -3 6.52696 1.89947   1
   4  -9  -3 7.40921 2.10145   1
   4  -9  -3 11.6546 0.70399   7
  -4   9   3 9.56515 0.96916   5
   3  -9  -3 0.65511 0.22770   7
   3  -9  -3 1.36514 1.35963   1
   3  -9  -3 0.88485 1.41684   1
   3  -9  -3 0.80648 0.31884   4
   3  -9  -3 0.25881 0.35365   3
   3  -9  -3 0.41022 0.25333   7
  -3   9   3 0.57917 0.47038   5
   2  -9  -3 2.71216 0.44415   3
   2  -9  -3 2.67965 1.20935   1
   2  -9  -3 2.50368 0.36530   6
   2  -9  -3 3.13997 0.33686   4
   2  -9  -3 2.58628 0.24978   7
   2  -9  -3 2.49374 0.29162   7
   2  -9  -3 2.52676 1.22786   1
  -2   9   3 3.54785 0.53718   5
   1  -9  -3 0.24731 0.20531   4
   1  -9  -3 0.88574 0.96520   1
   1  -9  -3 0.54805 0.93052   1
   1  -9  -3 0.48678 0.35356   6
   1  -9  -3 -0.3689 0.39338   3
  -1   9   3 -0.3879 0.37947   5
   0  -9  -3 57.9051 3.14156   1
   0  -9  -3 56.8681 2.06925   4
   0  -9  -3 61.8928 3.20298   1
   0  -9  -3 61.7415 2.35420   3
   0  -9  -3 64.1645 2.31603   6
   0   9   3 63.0292 2.35744   5
  -1  -9  -3 123.503 4.34376   3
  -1  -9  -3 113.561 4.98983   1
  -1  -9  -3 125.694 4.33540   6
  -1  -9  -3 118.150 4.04789   4
   1   9   3 129.200 4.32403   5
  -2  -9  -3 5.76440 0.70734   3
  -2  -9  -3 6.19576 0.97776   1
  -2  -9  -3 6.77273 0.78789   6
  -2  -9  -3 5.30334 0.94956   1
   2   9   3 5.98477 0.65856   5
  -3  -9  -3 1.84354 0.58615   6
  -3  -9  -3 1.36350 0.69483   1
  -3  -9  -3 2.43510 0.71907   1
   3   9   3 1.79661 0.39346   5
  -4  -9  -3 0.95519 0.56994   6
   4   9   3 0.46142 0.34274   5
  -5  -9  -3 0.37534 0.65790   6
   5   9   3 1.45756 0.40962   5
   3 -10  -3 -1.3109 1.90282   1
   3 -10  -3 0.12096 0.24040   7
   3 -10  -3 0.38108 0.41619   3
   3 -10  -3 1.13227 1.98065   1
   3 -10  -3 1.08844 0.31340   4
  -3  10   3 -0.0968 0.47251   5
   2 -10  -3 6.52786 1.86996   1
   2 -10  -3 7.38398 0.76835   3
   2 -10  -3 6.27187 0.45078   4
   2 -10  -3 6.04638 0.32092   7
   2 -10  -3 4.49738 1.65376   1
   2 -10  -3 6.43965 0.58028   6
  -2  10   3 8.11087 0.77979   5
   1 -10  -3 3.39303 0.30194   4
   1 -10  -3 3.93898 0.52113   6
   1 -10  -3 3.41211 1.42684   1
   1 -10  -3 3.41400 0.53236   3
   1 -10  -3 4.04116 1.46259   1
  -1  10   3 4.49131 0.61488   5
   0 -10  -3 66.6578 2.52529   6
   0 -10  -3 65.1733 2.57015   3
   0 -10  -3 73.1368 4.76780   1
   0 -10  -3 59.1374 3.55170   1
   0  10   3 66.8383 2.57098   5
  -1 -10  -3 0.42625 0.98477   1
  -1 -10  -3 0.10380 0.52743   6
  -1 -10  -3 0.17718 0.43753   3
   1  10   3 -0.0579 0.42100   5
  -2 -10  -3 21.6677 2.09923   1
  -2 -10  -3 23.6474 1.29568   3
  -2 -10  -3 25.2120 1.34237   6
   2  10   3 22.1791 1.20087   5
  -3 -10  -3 0.25994 0.57395   6
  -3 -10  -3 0.89179 0.90614   1
   3  10   3 0.70818 0.39258   5
  -4 -10  -3 3.23902 0.75106   6
   4  10   3 3.44528 0.50656   5
   1 -11  -3 1.05926 0.46310   6
   1 -11  -3 0.51935 0.48127   3
  -1  11   3 1.30696 0.54680   5
   0 -11  -3 0.06622 0.47396   3
   0 -11  -3 0.21220 0.50606   6
   0  11   3 0.11325 0.44635   5
  -1 -11  -3 42.5604 1.87288   6
  -1 -11  -3 37.8925 1.83618   3
   1  11   3 41.3644 1.82520   5
  -2 -11  -3 4.85094 0.77970   6
   2  11   3 3.85891 0.55787   5
   2   9  -4 1.42396 0.53663   5
  -2  -9   4 0.80986 0.54464   3
  -2  -9   4 0.77585 0.61683   6
   1   9  -4 -0.0122 0.46695   5
  -1  -9   4 -0.3095 0.63238   6
  -1  -9   4 -0.6662 0.51007   3
   0   9  -4 1.84943 2.64066   1
   0   9  -4 0.33742 0.48043   5
   0  -9   4 -0.2859 0.50421   3
   0  -9   4 0.11803 0.61728   6
  -1   9  -4 3.89554 0.61372   5
   1  -9   4 3.46891 0.63338   6
   1  -9   4 4.14818 0.67881   3
   4   8  -4 74.1544 2.71643   7
   4   8  -4 79.9678 3.04747   5
  -4  -8   4 79.8127 3.04736   3
  -4  -8   4 81.3288 3.10317   6
   3   8  -4 71.6375 3.86261   1
   3   8  -4 80.2808 3.06230   5
  -3  -8   4 83.5046 3.08107   3
  -3  -8   4 85.8824 3.13201   6
  -3  -8   4 74.6479 3.52661   1
   2   8  -4 17.4078 2.03889   1
   2   8  -4 18.2100 1.10419   5
  -2  -8   4 17.9165 1.14361   3
  -2  -8   4 19.7606 1.92060   1
  -2  -8   4 19.4706 1.21924   6
   1   8  -4 3.18478 1.20169   1
   1   8  -4 6.87926 0.76160   5
  -1  -8   4 5.53901 1.15502   1
  -1  -8   4 4.98420 0.41714   7
  -1  -8   4 5.51302 0.70061   6
   0   8  -4 8.36545 1.56049   1
   0   8  -4 7.58617 0.81059   5
   0  -8   4 7.61316 1.35280   1
   0  -8   4 8.89681 0.53153   7
   0  -8   4 9.47592 0.88680   6
   0  -8   4 10.2628 0.92313   3
  -1   8  -4 1.80673 1.35886   1
  -1   8  -4 3.31407 0.57871   5
   1  -8   4 3.53717 1.29665   1
   1  -8   4 2.20377 0.54351   6
   1  -8   4 2.52002 0.56273   3
  -2   8  -4 18.1750 1.11202   5
  -2   8  -4 18.2162 2.14784   1
   2  -8   4 13.0729 1.89355   1
   2  -8   4 17.3762 1.05518   6
   2  -8   4 18.3569 1.15634   3
  -3   8  -4 1.20653 0.50003   5
   3  -8   4 2.15660 1.74280   1
   3  -8   4 0.22183 0.47875   3
   3  -8   4 0.15230 0.42399   6
   5   7  -4 1.01026 0.29478   7
   5   7  -4 0.58586 0.93829   1
   5   7  -4 0.73405 0.46154   5
  -5  -7   4 0.61673 0.64689   6
   4   7  -4 29.1744 1.20318   7
   4   7  -4 30.6139 2.14430   1
   4   7  -4 31.7831 1.49337   5
  -4  -7   4 30.3033 1.44549   3
  -4  -7   4 32.0381 1.55776   6
   3   7  -4 7.03170 0.80012   5
   3   7  -4 7.02597 0.48596   7
   3   7  -4 7.22779 1.06796   1
  -3  -7   4 6.10982 0.89637   1
  -3  -7   4 7.10690 0.82397   6
  -3  -7   4 6.05971 0.88497   1
  -3  -7   4 6.58433 0.79861   3
   2   7  -4 4.04524 0.56325   5
   2   7  -4 5.03111 0.43783   7
   2   7  -4 4.40222 0.99314   1
  -2  -7   4 6.54158 0.71993   6
  -2  -7   4 4.39659 0.90138   1
  -2  -7   4 6.03875 0.65983   3
  -2  -7   4 4.97105 0.93396   1
   1   7  -4 0.13291 0.80249   1
   1   7  -4 0.57097 0.39243   5
  -1  -7   4 0.41947 0.42220   3
  -1  -7   4 0.78650 0.70073   1
  -1  -7   4 0.48215 0.21869   7
  -1  -7   4 0.95460 0.49876   6
   0   7  -4 6.65534 0.70460   5
   0   7  -4 4.70388 1.05093   1
   0  -7   4 7.66587 0.75065   6
   0  -7   4 7.10123 0.77818   3
   0  -7   4 6.27911 0.46909   7
   0  -7   4 7.03668 1.12669   1
  -1   7  -4 15.4602 1.89735   1
  -1   7  -4 16.4703 0.96003   5
   1  -7   4 14.2004 0.74776   7
   1  -7   4 16.6434 1.89444   1
   1  -7   4 15.9093 1.00657   3
   1  -7   4 14.8874 0.93275   6
  -2   7  -4 0.86629 0.43737   5
  -2   7  -4 1.06694 0.94751   1
   2  -7   4 0.94710 0.50467   3
   2  -7   4 0.98504 1.03940   1
   2  -7   4 1.16584 0.46161   6
  -3   7  -4 0.34897 1.09179   1
  -3   7  -4 -0.0693 0.40817   5
   3  -7   4 0.62677 1.25580   1
   3  -7   4 0.23666 0.45385   3
   3  -7   4 0.21866 0.38669   6
  -4   7  -4 0.69745 0.44065   5
   4  -7   4 0.44017 0.35197   6
   4  -7   4 1.96937 1.57314   1
   4  -7   4 1.11543 0.49029   3
   6   6  -4 3.29804 0.41537   7
   6   6  -4 2.82811 0.53926   5
  -6  -6   4 3.92910 0.65546   6
   5   6  -4 13.3058 0.90407   5
   5   6  -4 11.6079 0.71039   7
   5   6  -4 13.5056 1.40710   1
  -5  -6   4 13.1592 0.99370   6
   4   6  -4 5.04365 0.58236   5
   4   6  -4 4.62384 0.47107   7
   4   6  -4 5.66860 0.88201   1
  -4  -6   4 4.31170 0.52579   3
  -4  -6   4 4.62496 0.63639   6
   3   6  -4 368.975 12.2683   7
   3   6  -4 362.793 12.9881   1
   3   6  -4 389.055 12.4371   5
  -3  -6   4 374.338 12.4482   6
  -3  -6   4 372.307 12.4038   3
  -3  -6   4 356.354 12.6756   1
  -3  -6   4 367.840 12.7004   1
   2   6  -4 0.21944 0.37288   5
   2   6  -4 0.05559 0.21810   7
   2   6  -4 0.19398 0.56961   1
  -2  -6   4 0.09157 0.45660   6
  -2  -6   4 0.51119 0.53812   1
  -2  -6   4 -0.0940 0.21125   7
  -2  -6   4 0.00018 0.36479   3
   1   6  -4 5.37184 0.89584   1
   1   6  -4 7.65150 0.66995   5
   1   6  -4 6.52918 0.46690   7
  -1  -6   4 6.55116 0.69736   6
  -1  -6   4 7.24328 0.67642   3
  -1  -6   4 6.66940 0.46014   7
   0   6  -4 4.66078 0.89825   1
   0   6  -4 6.39430 0.64432   5
   0  -6   4 5.57314 0.65754   6
   0  -6   4 5.67418 0.94300   1
   0  -6   4 6.11512 0.45721   7
   0  -6   4 5.50016 0.63448   3
  -1   6  -4 19.7995 1.70925   1
  -1   6  -4 18.9444 0.96150   5
   1  -6   4 18.3796 0.98797   3
   1  -6   4 20.3671 0.98437   6
   1  -6   4 14.9014 1.65400   1
   1  -6   4 17.2512 0.82582   7
  -2   6  -4 28.9173 1.25503   5
  -2   6  -4 27.7238 2.08988   1
  -2   6  -4 26.2179 1.01994   4
   2  -6   4 29.9198 1.31682   3
   2  -6   4 27.1672 1.22008   6
   2  -6   4 29.1080 2.04682   1
   2  -6   4 25.0847 1.12890   7
  -3   6  -4 11.6654 0.79020   5
  -3   6  -4 11.4661 1.44346   1
  -3   6  -4 10.7106 0.58773   4
   3  -6   4 8.09450 1.27322   1
   3  -6   4 10.9882 0.84259   3
   3  -6   4 10.7673 0.73389   6
  -4   6  -4 4.45136 0.53538   5
  -4   6  -4 4.66649 0.44141   4
  -4   6  -4 3.99174 1.25102   1
   4  -6   4 4.13450 0.56335   3
   4  -6   4 3.87872 1.24187   1
   4  -6   4 4.39238 0.52458   6
  -5   6  -4 1.15957 0.38894   4
  -5   6  -4 0.71789 0.41520   5
   5  -6   4 0.94485 0.50069   3
   5  -6   4 1.37898 0.32021   6
   7   5  -4 12.8342 0.86662   7
   7   5  -4 13.5387 1.03829   5
  -7  -5   4 12.1604 1.04613   6
   6   5  -4 5.59830 0.61958   7
   6   5  -4 5.78081 0.65132   5
   6   5  -4 5.41459 0.42627   4
  -6  -5   4 6.76243 0.72891   6
   5   5  -4 3.84945 0.67949   1
   5   5  -4 5.11969 0.55851   5
   5   5  -4 4.74405 0.44461   7
   5   5  -4 3.75213 0.31673   4
  -5  -5   4 5.08684 0.59381   6
   4   5  -4 31.8406 1.19110   4
   4   5  -4 33.7151 1.45865   3
   4   5  -4 35.5995 1.34944   7
   4   5  -4 36.3666 1.49399   5
   4   5  -4 34.4902 1.82137   1
  -4  -5   4 35.1720 1.44524   3
  -4  -5   4 35.0363 1.48721   6
   3   5  -4 5.92760 0.78793   1
   3   5  -4 6.22194 0.55312   3
   3   5  -4 6.13748 0.49389   7
   3   5  -4 5.21751 0.63927   5
  -3  -5   4 6.20246 0.82085   1
  -3  -5   4 6.14553 0.63521   3
  -3  -5   4 6.68618 0.72044   6
   2   5  -4 74.0402 2.71185   3
   2   5  -4 80.6623 2.77716   5
   2   5  -4 73.9965 3.24966   1
   2   5  -4 79.6010 2.65204   7
  -2  -5   4 73.7651 2.64220   7
  -2  -5   4 80.3560 2.75632   3
  -2  -5   4 75.7424 2.77926   6
  -2  -5   4 71.1963 3.12542   1
   1   5  -4 1.70492 0.32009   3
   1   5  -4 2.52806 0.63236   1
   1   5  -4 2.66172 0.39967   5
   1   5  -4 1.49909 0.25038   7
  -1  -5   4 2.21062 0.36609   3
  -1  -5   4 2.14635 0.43577   6
  -1  -5   4 1.92650 0.26294   7
   0   5  -4 5.19739 0.42500   7
   0   5  -4 6.40649 0.89495   1
   0   5  -4 5.09776 0.50601   3
   0   5  -4 4.61486 0.51508   5
   0   5  -4 4.99593 0.20579   4
   0  -5   4 6.04981 0.58939   3
   0  -5   4 5.06806 0.42473   7
   0  -5   4 4.40437 0.76055   1
   0  -5   4 5.51327 0.56437   6
   0  -5   4 4.54376 0.48717   5
  -1   5  -4 128.377 5.19764   1
  -1   5  -4 136.282 4.48861   5
  -1   5  -4 122.380 4.46133   3
  -1   5  -4 125.727 4.31064   4
   1  -5   4 134.288 5.21214   1
   1  -5   4 135.480 4.50472   3
   1  -5   4 128.107 4.40451   7
   1  -5   4 124.981 4.45926   5
   1  -5   4 133.042 4.47645   6
  -2   5  -4 59.8820 2.11021   4
  -2   5  -4 63.6456 3.04947   1
  -2   5  -4 60.4459 2.25374   5
   2  -5   4 59.3591 3.02170   1
   2  -5   4 60.4682 2.23020   6
   2  -5   4 61.0562 2.20083   7
   2  -5   4 59.8819 2.24175   5
   2  -5   4 64.1117 2.31228   3
  -3   5  -4 21.7268 0.93698   4
  -3   5  -4 23.9748 1.09656   5
  -3   5  -4 21.5442 1.82157   1
   3  -5   4 23.3550 1.90138   1
   3  -5   4 22.7637 1.01765   6
   3  -5   4 24.1166 1.15240   3
   3  -5   4 20.5670 1.26423   7
  -4   5  -4 2.37576 0.41383   5
  -4   5  -4 3.17564 0.99986   1
  -4   5  -4 2.18195 0.37379   4
   4  -5   4 2.23917 0.36721   6
   4  -5   4 2.94602 0.97496   1
   4  -5   4 1.96403 0.49889   3
  -5   5  -4 14.3924 0.85166   4
  -5   5  -4 16.2915 0.92490   5
   5  -5   4 14.0112 0.73025   6
   5  -5   4 14.0838 0.94909   3
   5  -5   4 16.4734 2.08867   1
  -6   5  -4 1.64305 0.44380   5
  -6   5  -4 1.77434 0.46932   4
   6  -5   4 1.99939 0.28874   6
   6  -5   4 2.49776 0.50675   3
   7   4  -4 128.758 4.56537   5
   7   4  -4 122.741 4.45540   7
  -7  -4   4 128.358 4.49541   6
   6   4  -4 4.27410 0.52490   1
   6   4  -4 4.51347 0.57589   3
   6   4  -4 5.18711 0.60231   7
  -6  -4   4 4.78375 0.60995   6
   5   4  -4 13.7075 1.01019   1
   5   4  -4 13.4400 0.75240   7
   5   4  -4 14.6073 0.87585   5
   5   4  -4 12.2869 0.69510   3
  -5  -4   4 14.4732 0.83640   6
   4   4  -4 172.511 5.91775   4
   4   4  -4 177.579 6.38863   1
   4   4  -4 183.738 6.10373   5
   4   4  -4 168.825 6.00498   3
   4   4  -4 184.544 6.01376   7
  -4  -4   4 175.322 6.07743   6
  -4  -4   4 184.955 6.04538   3
   3   4  -4 234.653 7.62193   7
   3   4  -4 215.991 7.52404   4
   3   4  -4 238.397 8.10592   1
   3   4  -4 211.812 7.62930   3
   3   4  -4 233.327 7.70323   5
  -3  -4   4 238.838 7.67075   3
  -3  -4   4 228.785 7.87345   1
  -3  -4   4 225.195 7.69341   6
   2   4  -4 8.75003 0.92203   1
   2   4  -4 8.27929 0.59622   5
   2   4  -4 9.15291 0.54883   3
   2   4  -4 10.1207 0.52036   7
   2   4  -4 8.78684 0.34451   4
  -2  -4   4 9.20209 0.58915   3
  -2  -4   4 9.43135 0.86819   1
  -2  -4   4 9.17148 0.50802   7
  -2  -4   4 9.16929 0.64428   6
   1   4  -4 1.47754 0.24144   7
   1   4  -4 2.00659 0.51063   1
   1   4  -4 1.29948 0.30357   5
   1   4  -4 1.49892 0.11333   4
   1   4  -4 1.77714 0.30208   3
  -1  -4   4 1.91522 0.36654   6
  -1  -4   4 1.58788 0.24127   7
  -1  -4   4 1.34640 0.29457   3
   0   4  -4 39.4937 1.54084   3
   0   4  -4 42.3487 1.49813   7
   0   4  -4 39.2476 1.38918   4
   0   4  -4 42.1971 1.56141   5
   0   4  -4 45.5371 2.11170   1
   0  -4   4 40.2157 1.56019   6
   0  -4   4 39.8733 1.53734   5
   0  -4   4 41.3482 2.04599   1
   0  -4   4 41.2948 1.56376   3
   0  -4   4 40.8721 1.49049   7
  -1   4  -4 125.053 4.79736   1
  -1   4  -4 127.229 4.18765   5
  -1   4  -4 118.601 4.17607   3
  -1   4  -4 118.734 4.06067   4
   1  -4   4 121.808 4.17568   6
   1  -4   4 119.190 4.16724   5
   1  -4   4 125.975 4.20455   3
   1  -4   4 122.692 4.80163   1
   1  -4   4 118.511 4.12883   7
  -2   4  -4 2.01423 0.32632   5
  -2   4  -4 2.13566 0.25065   4
  -2   4  -4 1.44095 0.31393   3
  -2   4  -4 1.07577 0.53882   1
   2  -4   4 1.43079 0.29584   7
   2  -4   4 2.25839 0.36541   6
   2  -4   4 1.24564 0.62550   1
   2  -4   4 2.03784 0.38481   3
  -3   4  -4 27.0398 1.16944   3
  -3   4  -4 29.3789 1.17520   5
  -3   4  -4 26.6523 1.07985   4
  -3   4  -4 27.7245 1.83003   1
   3  -4   4 27.1510 1.11660   6
   3  -4   4 27.8481 1.21379   3
   3  -4   4 26.4361 1.13143   5
   3  -4   4 26.3066 1.84276   1
   3  -4   4 27.2064 1.13183   7
  -4   4  -4 13.2737 0.75078   5
  -4   4  -4 14.0559 1.45152   1
  -4   4  -4 11.7209 0.69000   4
   4  -4   4 12.3667 0.82354   3
   4  -4   4 15.0166 1.55834   1
   4  -4   4 11.8035 0.65721   6
   4  -4   4 11.9521 0.69889   5
  -5   4  -4 0.10604 0.31958   5
  -5   4  -4 -0.3613 0.34629   4
   5  -4   4 0.73067 0.83258   1
   5  -4   4 0.10641 0.24412   6
   5  -4   4 -0.1205 0.39829   3
  -6   4  -4 6.74640 0.73969   4
  -6   4  -4 5.37610 0.64419   5
   6  -4   4 5.86716 0.64259   3
   6  -4   4 5.91489 0.45417   6
  -7   4  -4 28.8650 1.45294   4
  -7   4  -4 29.2841 1.35939   5
   7  -4   4 30.1496 1.46243   3
   7   3  -4 1.07735 0.30517   3
   7   3  -4 1.32553 0.44437   7
  -7  -3   4 1.89664 0.47607   6
   6   3  -4 0.43004 0.35264   1
   6   3  -4 1.45072 0.37487   7
   6   3  -4 1.06189 0.25440   3
  -6  -3   4 0.60314 0.36051   6
   5   3  -4 74.8961 2.63498   7
   5   3  -4 71.6587 2.56508   3
   5   3  -4 75.2219 2.83775   1
  -5  -3   4 71.3842 2.64194   6
   4   3  -4 4.59946 0.56488   5
   4   3  -4 4.36610 0.40311   3
   4   3  -4 4.43035 0.48680   7
   4   3  -4 5.98247 0.71733   1
   4   3  -4 4.31775 0.48171   5
  -4  -3   4 4.29669 0.45910   6
  -4  -3   4 3.70057 0.46111   3
   3   3  -4 114.974 3.84490   5
   3   3  -4 111.438 4.14277   1
   3   3  -4 112.946 3.78173   7
   3   3  -4 108.928 3.70576   4
   3   3  -4 106.855 3.76335   3
  -3  -3   4 118.282 3.99197   1
  -3  -3   4 102.174 3.77463   3
  -3  -3   4 111.814 3.82846   6
   2   3  -4 15.6364 0.59395   4
   2   3  -4 16.5804 0.76653   5
   2   3  -4 15.4395 0.69928   3
   2   3  -4 16.6709 0.70522   7
   2   3  -4 17.6615 1.07290   1
  -2  -3   4 15.6747 0.68889   7
  -2  -3   4 16.4319 0.72155   3
  -2  -3   4 14.5181 0.97762   1
  -2  -3   4 16.6350 0.75659   6
   1   3  -4 1.09696 0.24583   5
   1   3  -4 1.14339 0.11306   4
   1   3  -4 1.36649 0.41634   1
   1   3  -4 1.06468 0.22047   3
   1   3  -4 1.00956 0.20156   7
  -1  -3   4 1.03816 0.23663   3
  -1  -3   4 1.09688 0.20416   7
  -1  -3   4 1.26545 0.27365   6
   0   3  -4 68.8219 2.43298   4
   0   3  -4 73.9262 2.54006   5
   0   3  -4 70.0836 2.53059   3
   0   3  -4 79.0636 3.04328   1
   0  -3   4 71.1763 2.54005   6
   0  -3   4 73.2692 2.98193   1
   0  -3   4 71.3573 2.52618   5
   0  -3   4 75.9482 2.55352   3
   0  -3   4 73.0938 2.50474   7
  -1   3  -4 10.5963 0.93610   1
  -1   3  -4 11.3408 0.57170   5
  -1   3  -4 10.7843 0.45818   4
  -1   3  -4 10.8619 0.55338   7
  -1   3  -4 9.89939 0.57100   3
   1  -3   4 9.42259 0.92738   1
   1  -3   4 10.8931 0.54812   7
   1  -3   4 10.4678 0.55906   5
   1  -3   4 10.1162 0.59703   3
  -2   3  -4 114.033 3.77256   5
  -2   3  -4 111.488 4.33431   1
  -2   3  -4 108.270 3.71270   4
  -2   3  -4 102.914 3.77804   3
   2  -3   4 109.824 3.76510   6
   2  -3   4 109.692 3.75790   5
   2  -3   4 113.281 4.37813   1
   2  -3   4 109.338 3.76091   7
   2  -3   4 114.211 3.81233   3
  -3   3  -4 178.167 6.36777   1
  -3   3  -4 176.287 5.70190   5
  -3   3  -4 163.532 5.65945   4
  -3   3  -4 163.979 5.72460   3
   3  -3   4 168.139 6.37762   1
   3  -3   4 163.355 5.67362   6
   3  -3   4 166.148 5.70014   7
   3  -3   4 176.208 5.75147   3
   3  -3   4 164.340 5.68057   5
  -4   3  -4 -0.3470 0.54250   1
  -4   3  -4 0.49738 0.28633   4
  -4   3  -4 -0.2460 0.26249   5
  -4   3  -4 0.32502 0.26525   3
   4  -3   4 0.35883 0.58653   1
   4  -3   4 0.17055 0.24980   6
   4  -3   4 -0.0412 0.29097   7
   4  -3   4 -0.2986 0.21969   5
   4  -3   4 -0.2621 0.33427   3
  -5   3  -4 12.2729 0.69460   5
  -5   3  -4 11.5394 0.73356   4
  -5   3  -4 10.6006 1.31848   1
   5  -3   4 11.0385 0.60150   6
   5  -3   4 11.3639 0.80344   3
   5  -3   4 10.4385 1.39300   1
   5  -3   4 10.8692 0.63987   5
  -6   3  -4 5.83715 0.59079   5
  -6   3  -4 3.78165 0.54234   4
   6  -3   4 4.11047 0.53802   3
   6  -3   4 5.38341 0.43630   6
   6  -3   4 5.14624 1.15350   1
  -7   3  -4 0.58038 0.50165   4
  -7   3  -4 -0.0108 0.35621   5
   7  -3   4 0.54016 0.23897   6
   7  -3   4 0.62750 0.45059   3
   8   2  -4 18.0740 1.12410   7
   7   2  -4 121.492 4.21246   7
   7   2  -4 112.512 4.01186   3
   7   2  -4 121.514 4.02333   3
  -7  -2   4 117.201 4.09017   6
   6   2  -4 76.2518 2.65476   3
   6   2  -4 72.8389 2.64201   3
   6   2  -4 79.1362 2.80041   7
   6   2  -4 78.3205 2.86778   1
  -6  -2   4 76.2180 2.72916   6
   5   2  -4 3.07726 0.33378   3
   5   2  -4 3.03576 0.40121   7
   5   2  -4 3.64625 0.48394   1
  -5  -2   4 4.16713 0.42647   6
   4   2  -4 245.034 8.39393   3
   4   2  -4 256.316 8.70719   1
   4   2  -4 261.911 8.46175   7
   4   2  -4 251.959 8.49593   5
  -4  -2   4 250.764 8.45143   6
   3   2  -4 31.5128 1.43106   1
   3   2  -4 30.2186 1.19160   5
   3   2  -4 30.3307 1.15324   7
   3   2  -4 29.1003 1.10043   3
  -3  -2   4 28.8343 1.11680   3
  -3  -2   4 30.6138 1.16585   6
  -3  -2   4 29.8350 1.30155   1
   2   2  -4 31.4438 1.17053   3
   2   2  -4 31.5002 1.13332   4
   2   2  -4 34.0929 1.20107   7
   2   2  -4 33.1394 1.23579   5
   2   2  -4 32.8534 1.50383   1
  -2  -2   4 33.4187 1.45691   1
  -2  -2   4 32.0534 1.19112   7
  -2  -2   4 31.7978 1.18389   3
  -2  -2   4 31.9410 1.22148   6
   1   2  -4 26.5933 1.30082   1
   1   2  -4 24.9439 0.95696   3
   1   2  -4 24.6725 0.89446   4
   1   2  -4 26.7783 0.96753   7
  -1  -2   4 25.1982 0.96453   3
  -1  -2   4 26.0252 0.96341   7
  -1  -2   4 25.1866 0.98658   6
   0   2  -4 12.7671 0.50080   4
   0   2  -4 13.1640 0.59404   3
   0   2  -4 13.9588 0.59466   5
   0   2  -4 13.8447 0.58362   7
   0   2  -4 12.7606 0.88849   1
   0  -2   4 12.4830 0.56308   7
   0  -2   4 13.2475 0.60513   3
   0  -2   4 13.5407 0.61093   6
   0  -2   4 12.6502 0.90150   1
  -1   2  -4 245.434 8.56204   1
  -1   2  -4 233.478 8.11432   3
   1  -2   4 242.410 8.10139   7
   1  -2   4 264.511 8.13904   3
   1  -2   4 240.343 8.55573   1
   1  -2   4 238.786 8.11194   6
  -2   2  -4 103.260 3.55723   3
  -2   2  -4 103.584 3.52064   5
  -2   2  -4 105.712 4.02368   1
  -2   2  -4 104.367 3.50450   4
   2  -2   4 105.461 3.56955   3
   2  -2   4 103.262 3.53531   6
   2  -2   4 103.357 3.51467   5
   2  -2   4 101.390 4.01627   1
   2  -2   4 104.929 3.54047   7
  -3   2  -4 31.7697 1.29021   3
  -3   2  -4 36.6034 1.25574   5
  -3   2  -4 33.5788 1.25535   4
  -3   2  -4 33.7268 1.76152   1
   3  -2   4 32.2823 1.31238   3
   3  -2   4 33.0895 1.25844   6
   3  -2   4 33.0289 1.79334   1
   3  -2   4 32.0733 1.23358   5
   3  -2   4 33.7246 1.28582   7
  -4   2  -4 19.9790 0.94553   3
  -4   2  -4 20.3125 0.92177   4
  -4   2  -4 22.7778 1.41889   1
  -4   2  -4 22.3082 0.90140   5
   4  -2   4 21.3748 0.99685   3
   4  -2   4 21.4031 0.94814   7
   4  -2   4 20.3225 0.88625   6
   4  -2   4 21.2982 1.49286   1
   4  -2   4 21.5111 0.87658   5
  -5   2  -4 10.8004 0.61214   5
  -5   2  -4 9.99090 0.68272   4
  -5   2  -4 8.87909 1.09495   1
   5  -2   4 9.26851 0.72143   3
   5  -2   4 9.56614 0.56539   6
   5  -2   4 10.7392 1.29701   1
   5  -2   4 10.7222 0.57434   5
  -6   2  -4 0.61911 0.41940   4
  -6   2  -4 0.66320 0.30314   5
   6  -2   4 0.50286 0.25353   5
   6  -2   4 0.80775 0.76293   1
   6  -2   4 0.24993 0.38011   3
   6  -2   4 0.16765 0.24787   6
  -7   2  -4 126.971 4.47767   4
  -7   2  -4 130.098 4.37897   5
   7  -2   4 121.155 4.27461   6
   8   1  -4 0.44776 0.49274   7
   7   1  -4 0.24120 0.42693   7
   7   1  -4 0.09062 0.16589   3
   7   1  -4 0.02207 0.63550   1
   7   1  -4 0.02868 0.42357   1
   7   1  -4 0.06673 0.17640   3
  -7  -1   4 0.18885 0.25158   6
   6   1  -4 47.6930 1.82377   7
   6   1  -4 46.0771 1.95667   1
   6   1  -4 46.1434 1.62078   3
   6   1  -4 44.2670 1.60885   3
  -6  -1   4 44.6226 1.68378   6
   5   1  -4 95.7996 3.47441   1
   5   1  -4 92.2672 3.12402   3
   5   1  -4 85.2879 3.54482   5
   5   1  -4 96.3740 3.26521   7
   5   1  -4 94.2160 3.13010   3
  -5  -1   4 90.6948 3.18115   6
   4   1  -4 8.63264 0.72067   1
   4   1  -4 9.38134 0.42495   3
   4   1  -4 9.84326 0.59557   7
   4   1  -4 8.94530 0.57083   5
  -4  -1   4 8.42671 0.51216   6
   3   1  -4 387.536 13.0407   1
  -3  -1   4 384.811 12.9249   1
   2   1  -4 202.949 6.87744   4
   2   1  -4 197.026 6.87102   3
   2   1  -4 211.674 6.93869   5
   2   1  -4 203.853 7.19493   1
   2   1  -4 221.452 6.92397   7
  -2  -1   4 206.060 6.91393   6
  -2  -1   4 208.207 6.91509   7
  -2  -1   4 212.604 7.16912   1
   1   1  -4 30.8879 1.05609   4
   1   1  -4 29.8040 1.07574   3
   1   1  -4 31.1649 1.39307   1
   1   1  -4 30.4474 1.10268   7
  -1  -1   4 29.8919 1.09421   7
  -1  -1   4 29.5803 1.07683   3
  -1  -1   4 29.4166 1.10397   6
   0   1  -4 247.717 8.25691   1
   0  -1   4 229.301 7.89801   6
   0  -1   4 238.458 8.24316   1
  -1   1  -4 395.609 13.4023   1
   1  -1   4 393.966 13.4097   1
  -2   1  -4 46.1543 1.90190   1
  -2   1  -4 42.3793 1.45069   5
  -2   1  -4 40.1826 1.50277   3
  -2   1  -4 41.3060 1.46897   4
   2  -1   4 42.0687 1.49503   6
   2  -1   4 41.4467 1.49354   7
   2  -1   4 40.3322 1.44356   5
   2  -1   4 40.9133 1.88187   1
   2  -1   4 40.4546 1.50992   3
  -3   1  -4 75.1049 2.58324   5
  -3   1  -4 72.8199 2.64437   3
  -3   1  -4 79.8386 3.06902   1
  -3   1  -4 76.2335 2.61883   4
   3  -1   4 76.1123 2.63927   7
   3  -1   4 76.6526 2.66431   3
   3  -1   4 75.3194 2.61795   6
   3  -1   4 73.8361 2.57735   5
   3  -1   4 78.0177 3.10003   1
  -4   1  -4 17.9013 0.73032   5
  -4   1  -4 16.9027 0.80727   3
  -4   1  -4 17.5264 1.18622   1
  -4   1  -4 17.8625 0.81405   4
   4  -1   4 16.9975 0.71335   5
   4  -1   4 16.5159 0.79450   7
   4  -1   4 16.4533 1.21664   1
   4  -1   4 18.1382 0.85828   3
   4  -1   4 16.9760 0.76108   6
  -5   1  -4 0.20018 0.21909   5
  -5   1  -4 -0.2908 0.42179   1
  -5   1  -4 0.28887 0.33028   4
   5  -1   4 0.17444 0.27387   6
   5  -1   4 -0.1499 0.45799   1
   5  -1   4 0.37264 0.33866   3
   5  -1   4 0.34941 0.21338   5
  -6   1  -4 5.92454 0.49328   5
  -6   1  -4 6.62415 0.61556   4
   6  -1   4 5.77070 0.91159   1
   6  -1   4 5.93208 0.49930   6
   6  -1   4 5.84389 0.47255   5
   6  -1   4 6.09583 0.67643   3
  -7   1  -4 1.70871 0.54902   4
  -7   1  -4 0.97207 0.32305   5
   7  -1   4 0.67748 0.46445   3
   7  -1   4 1.00466 0.30686   6
   7  -1   4 1.07849 0.29784   5
  -8   1  -4 1.41648 0.57990   4
   8  -1   4 1.63980 0.48665   3
   8  -1   4 1.30408 0.27232   6
   8   0  -4 74.8165 2.89980   7
   7   0  -4 4.19014 0.66266   1
   7   0  -4 3.98907 0.54404   7
   7   0  -4 3.59329 0.25095   3
   7   0  -4 3.74029 0.24326   3
   6   0  -4 143.401 4.61953   3
   6   0  -4 146.259 4.84931   7
   6   0  -4 135.225 4.61246   3
   6   0  -4 138.128 5.08470   1
  -6   0   4 131.769 4.65220   6
   5   0  -4 3.22165 0.41282   7
   5   0  -4 2.45521 0.23301   3
   5   0  -4 2.49363 0.38240   5
   5   0  -4 2.47156 0.21701   3
   5   0  -4 1.68246 0.46155   1
  -5   0   4 2.92187 0.27202   6
   4   0  -4 22.2697 1.17106   1
   4   0  -4 21.8456 0.93578   7
   4   0  -4 20.8854 0.94602   5
   4   0  -4 21.4409 0.76127   3
   4   0  -4 21.6551 0.76536   3
  -4   0   4 21.0401 0.83037   6
   3   0  -4 10.8490 0.74857   1
   3   0  -4 10.4898 0.39996   3
   3   0  -4 10.7563 0.53955   7
   3   0  -4 11.1393 0.55229   5
  -3   0   4 10.2074 0.47356   6
  -3   0   4 10.7435 0.69431   1
   2   0  -4 131.529 4.45360   5
   2   0  -4 132.438 4.37172   3
   2   0  -4 133.652 4.72288   1
   2   0  -4 134.004 4.44419   7
  -2   0   4 133.389 4.37342   3
  -2   0   4 134.924 4.69420   1
  -2   0   4 127.058 4.41495   6
   1   0  -4 59.2773 2.06763   5
   1   0  -4 59.9649 2.04535   4
   1   0  -4 61.4968 2.07303   7
   1   0  -4 61.2678 2.02872   3
   1   0  -4 61.7677 2.35699   1
  -1   0   4 55.8951 2.33447   1
  -1   0   4 63.5446 2.06828   6
  -1   0   4 58.8644 2.06629   7
  -1   0   4 60.1875 2.02815   3
   0   0  -4 244.380 8.27089   1
   0   0   4 236.951 8.26023   1
  -1   0  -4 2.13857 0.35675   1
  -1   0  -4 2.64534 0.27281   3
  -1   0  -4 2.97993 0.23771   4
  -1   0  -4 3.02050 0.19151   5
  -1   0  -4 3.30820 0.27809   7
   1   0   4 3.42823 0.27826   7
   1   0   4 2.63680 0.28786   3
   1   0   4 2.02990 0.36035   1
   1   0   4 3.10354 0.29637   6
  -2   0  -4 119.933 3.93573   5
  -2   0  -4 114.467 3.97810   4
  -2   0  -4 121.133 4.33338   1
  -2   0  -4 113.593 4.00350   3
   2   0   4 117.308 3.99291   7
   2   0   4 118.855 4.35009   1
   2   0   4 120.683 3.99909   6
   2   0   4 125.175 4.01839   3
   2   0   4 118.037 3.93240   5
  -3   0  -4 101.736 3.54438   3
  -3   0  -4 102.802 3.84719   1
  -3   0  -4 104.473 3.52372   4
  -3   0  -4 103.575 3.46033   5
   3   0   4 104.929 3.55673   3
   3   0   4 102.520 3.45859   5
   3   0   4 104.837 3.52572   6
   3   0   4 105.362 3.92068   1
   3   0   4 103.857 3.53301   7
  -4   0  -4 142.524 4.76613   4
  -4   0  -4 143.228 5.09399   1
  -4   0  -4 140.761 4.69005   5
   4   0   4 137.147 4.68481   5
   4   0   4 140.911 4.74719   6
   4   0   4 138.487 4.78779   3
   4   0   4 142.611 5.19953   1
   4   0   4 139.072 4.76609   7
  -5   0  -4 33.8148 1.34817   4
  -5   0  -4 34.0407 1.60570   1
  -5   0  -4 33.1714 1.22247   5
   5   0   4 32.0270 1.27342   6
   5   0   4 32.9702 1.35471   3
   5   0   4 35.7410 1.78632   1
   5   0   4 31.7701 1.31196   7
   5   0   4 31.6267 1.21070   5
  -6   0  -4 145.144 5.00107   5
  -6   0  -4 150.333 5.11237   4
   6   0   4 140.489 4.99350   5
   6   0   4 148.999 5.63001   1
   6   0   4 151.102 5.04162   6
   6   0   4 153.790 5.14109   3
  -7   0  -4 73.4337 2.69469   4
   7   0   4 74.4952 2.70307   3
   7   0   4 67.9837 2.52095   5
   7   0   4 70.0841 2.54556   6
  -8   0  -4 46.3312 1.96911   4
   8   0   4 45.4901 1.92688   3
   8   0   4 45.3697 1.72650   6
   8  -1  -4 2.71375 0.60024   7
   8  -1  -4 2.90447 0.97681   1
   7  -1  -4 9.94961 1.23656   1
   7  -1  -4 11.6249 0.88092   7
   6  -1  -4 154.214 5.69552   1
   6  -1  -4 153.671 5.30216   7
   6  -1  -4 150.921 5.66211   1
   5  -1  -4 -0.3084 0.30926   7
   5  -1  -4 0.03295 0.07860   3
   5  -1  -4 -0.0532 0.27985   5
   5  -1  -4 0.08991 0.39997   1
  -5   1   4 0.15070 0.12170   6
  -5   1   4 -0.3490 0.31146   5
   4  -1  -4 145.351 5.02054   5
   4  -1  -4 150.771 5.01603   7
   4  -1  -4 153.701 5.37628   1
  -4   1   4 151.867 5.03814   5
  -4   1   4 137.230 4.89202   6
   3  -1  -4 1.42698 0.24986   7
   3  -1  -4 1.58013 0.36421   1
   3  -1  -4 1.12286 0.22746   5
  -3   1   4 1.20285 0.32255   1
  -3   1   4 1.80100 0.26257   5
  -3   1   4 1.40370 0.14904   6
   2  -1  -4 196.143 6.71055   1
   2  -1  -4 196.980 6.40510   5
   2  -1  -4 193.525 6.39320   7
  -2   1   4 191.790 6.40393   5
  -2   1   4 182.157 6.34639   6
   1  -1  -4 22.3239 0.83143   5
   1  -1  -4 20.9765 0.81750   4
   1  -1  -4 23.4480 1.11403   1
   1  -1  -4 22.8626 0.83610   7
  -1   1   4 21.6868 0.83121   5
  -1   1   4 23.5046 0.76992   3
  -1   1   4 22.0242 0.81526   6
  -1   1   4 22.2046 0.83160   7
  -1   1   4 21.5178 1.08196   1
   0  -1  -4 69.6153 2.35336   7
   0  -1  -4 68.1189 2.34385   4
   0  -1  -4 69.6339 2.64600   1
   0  -1  -4 67.8984 2.33445   3
   0  -1  -4 71.2327 2.33148   5
   0   1   4 66.2339 2.62667   1
   0   1   4 74.6446 2.36189   6
   0   1   4 67.6051 2.33537   3
   0   1   4 70.4577 2.35229   7
  -1  -1  -4 10.8824 0.70085   1
  -1  -1  -4 11.6467 0.47814   4
  -1  -1  -4 11.4867 0.48102   7
  -1  -1  -4 12.2227 0.40356   5
  -1  -1  -4 11.1313 0.48694   3
  -1  -1  -4 11.2284 0.40222   5
   1   1   4 11.3448 0.72459   1
   1   1   4 10.9381 0.49618   6
   1   1   4 10.7900 0.47202   7
   1   1   4 11.8177 0.50133   3
  -2  -1  -4 90.0441 3.05247   4
  -2  -1  -4 92.0535 3.33913   1
   2   1   4 90.6619 3.36804   1
   2   1   4 90.6328 3.05359   7
   2   1   4 88.6066 3.07645   3
  -3  -1  -4 1.07742 0.12300   5
  -3  -1  -4 1.15551 0.29883   1
  -3  -1  -4 1.38122 0.23290   4
   3   1   4 0.99057 0.12093   5
   3   1   4 0.77698 0.30868   1
   3   1   4 0.72920 0.18198   7
   3   1   4 0.66828 0.23098   3
  -4  -1  -4 95.4658 3.31463   4
  -4  -1  -4 93.9653 3.52219   1
   4   1   4 94.4631 3.31271   7
   4   1   4 98.7109 3.35398   3
   4   1   4 95.1580 3.21987   5
   4   1   4 100.782 3.68389   1
  -5  -1  -4 2.63353 0.39264   4
   5   1   4 2.48214 0.42095   3
   5   1   4 2.21148 0.27449   5
   5   1   4 2.03445 0.48897   1
   5   1   4 2.58977 0.35260   7
  -6  -1  -4 6.08834 0.62321   4
   6   1   4 4.23374 0.39043   5
   6   1   4 5.69340 0.74839   1
   6   1   4 5.31401 0.67274   3
   6   1   4 4.72167 0.53146   6
  -7  -1  -4 2.21814 0.50470   4
   7   1   4 2.54825 0.48764   3
   7   1   4 2.54896 0.41653   6
   7   1   4 1.63355 0.25792   5
  -8  -1  -4 14.0085 1.07429   4
   8   1   4 13.7653 0.81955   6
   8   1   4 14.3917 0.99998   3
   8  -2  -4 43.4390 1.93734   7
   7  -2  -4 33.7611 1.55289   7
   7  -2  -4 32.5982 2.12267   1
   6  -2  -4 60.7264 2.31319   7
   6  -2  -4 59.6477 2.78429   1
   6  -2  -4 61.0369 2.84375   1
  -6   2   4 60.4814 2.32635   5
   5  -2  -4 60.1717 2.23500   7
   5  -2  -4 58.5804 2.65612   1
  -5   2   4 61.3528 2.24843   5
   4  -2  -4 14.2636 0.72778   7
   4  -2  -4 14.6334 1.06124   1
   4  -2  -4 14.8223 0.73182   5
  -4   2   4 14.6538 0.75433   5
   3  -2  -4 6.27782 0.43740   7
   3  -2  -4 5.75555 0.42669   5
   3  -2  -4 6.28141 0.68722   1
  -3   2   4 7.03496 0.67390   1
  -3   2   4 6.15156 0.25640   6
  -3   2   4 5.83109 0.43711   5
   2  -2  -4 26.4414 1.29003   1
   2  -2  -4 24.7749 0.95128   5
   2  -2  -4 25.1191 0.94284   7
  -2   2   4 23.0749 1.49942   1
  -2   2   4 25.4926 0.96443   5
  -2   2   4 23.8282 0.86654   6
   1  -2  -4 179.009 5.97894   4
   1  -2  -4 182.483 5.98825   5
   1  -2  -4 184.317 6.33896   1
  -1   2   4 177.081 5.97668   7
  -1   2   4 180.784 5.96165   6
  -1   2   4 185.460 6.33040   1
  -1   2   4 173.226 5.98639   5
   0  -2  -4 43.5306 1.71986   1
   0  -2  -4 41.3349 1.38415   7
   0  -2  -4 40.3622 1.38921   4
   0  -2  -4 37.6300 1.36443   5
   0   2   4 37.5830 1.36717   5
   0   2   4 39.1001 1.68632   1
   0   2   4 40.4448 1.38085   7
   0   2   4 40.3650 1.37520   3
  -1  -2  -4 10.9032 0.43120   7
  -1  -2  -4 9.83009 0.65970   1
  -1  -2  -4 9.42753 0.43408   4
  -1  -2  -4 10.1985 0.35505   5
   1   2   4 9.51920 0.41523   7
   1   2   4 9.64927 0.45137   3
   1   2   4 9.77236 0.35426   5
   1   2   4 9.50675 0.69979   1
  -2  -2  -4 224.959 7.68244   1
   2   2   4 223.512 7.45120   3
   2   2   4 223.604 7.71483   1
  -3  -2  -4 19.8463 0.97280   1
  -3  -2  -4 18.9418 0.79092   4
   3   2   4 20.9188 0.78345   7
   3   2   4 19.2684 1.04020   1
   3   2   4 19.7574 0.83976   3
   3   2   4 20.2850 0.67087   5
   3   2   4 19.2933 0.66864   5
  -4  -2  -4 212.883 7.05807   4
  -4  -2  -4 210.595 7.17093   1
   4   2   4 214.750 7.35932   1
   4   2   4 213.350 7.09756   3
   4   2   4 207.377 7.04388   7
   4   2   4 207.251 6.95757   5
  -5  -2  -4 0.74762 0.33047   4
   5   2   4 0.85528 0.39210   1
   5   2   4 1.06690 0.17006   5
   5   2   4 0.35469 0.32445   3
   5   2   4 0.60811 0.26237   7
  -6  -2  -4 236.451 7.88180   4
   6   2   4 235.671 8.17392   1
   6   2   4 239.080 7.92228   3
   6   2   4 222.722 7.75020   5
  -7  -2  -4 5.07202 0.59584   4
   7   2   4 5.55051 0.72429   1
   7   2   4 6.28751 0.70085   3
   7   2   4 5.85927 0.42075   5
  -8  -2  -4 87.9455 3.22694   4
   8   2   4 83.8683 3.12459   6
   8   2   4 88.2897 3.24119   3
   7  -3  -4 56.5050 2.25211   7
   7  -3  -4 54.0562 3.02135   1
  -7   3   4 54.3184 2.23498   5
   6  -3  -4 29.8024 2.02920   1
   6  -3  -4 33.0249 1.43085   7
   6  -3  -4 29.2976 2.00454   1
  -6   3   4 32.6865 1.43865   5
   5  -3  -4 12.0313 1.22707   1
   5  -3  -4 9.15699 1.19754   1
  -5   3   4 10.4405 0.75002   5
   4  -3  -4 61.1549 2.63742   1
   4  -3  -4 54.4097 2.08778   5
  -4   3   4 56.5521 2.10811   5
   3  -3  -4 173.766 5.87453   5
   3  -3  -4 170.879 5.84605   7
   3  -3  -4 175.369 6.33868   1
  -3   3   4 177.269 5.88763   5
   2  -3  -4 17.2590 1.06316   1
   2  -3  -4 17.0520 0.72754   5
   2  -3  -4 16.6572 0.70554   7
  -2   3   4 17.0750 1.06004   1
  -2   3   4 18.0185 0.75208   5
  -2   3   4 17.0363 0.61909   6
  -2   3   4 18.0484 0.61170   3
   1  -3  -4 63.4140 2.15142   5
   1  -3  -4 62.8786 2.12807   7
   1  -3  -4 64.5109 2.14106   4
   1  -3  -4 54.1152 2.48549   1
  -1   3   4 62.2484 2.51717   1
  -1   3   4 64.3630 2.09910   3
  -1   3   4 63.9227 2.15860   5
   0  -3  -4 3.58400 0.28728   4
   0  -3  -4 3.06531 0.24776   5
   0  -3  -4 3.59651 0.49539   1
   0   3   4 3.57946 0.25815   5
   0   3   4 4.03331 0.53379   1
   0   3   4 4.21150 0.23443   7
   0   3   4 3.84036 0.26668   3
  -1  -3  -4 154.176 5.03887   4
  -1  -3  -4 151.829 5.35948   1
   1   3   4 152.905 5.01083   7
   1   3   4 146.206 5.00268   5
   1   3   4 153.107 5.06026   3
   1   3   4 150.502 5.37458   1
  -2  -3  -4 33.8865 1.25029   4
  -2  -3  -4 35.2682 1.50930   1
   2   3   4 35.1849 1.22383   7
   2   3   4 36.6797 1.56740   1
   2   3   4 34.8954 1.18217   5
  -3  -3  -4 49.4308 1.73891   4
  -3  -3  -4 49.6033 1.91591   1
   3   3   4 50.0949 1.64857   5
   3   3   4 49.3776 1.64927   5
   3   3   4 49.3605 2.01657   1
   3   3   4 47.2332 1.70770   7
  -4  -3  -4 18.9653 0.81915   4
  -4  -3  -4 18.0979 0.79655   1
   4   3   4 18.4553 0.88050   3
   4   3   4 19.0045 0.77815   7
   4   3   4 17.8815 1.03627   1
   4   3   4 18.4728 0.68638   5
   4   3   4 19.0543 0.68528   5
  -5  -3  -4 18.4215 0.84862   4
   5   3   4 16.3419 0.76931   7
   5   3   4 17.0703 0.67186   5
   5   3   4 16.9679 0.67364   5
   5   3   4 17.1710 0.87773   3
   5   3   4 16.3442 1.01741   1
  -6  -3  -4 9.99163 0.73605   4
   6   3   4 11.2739 0.53547   5
   6   3   4 10.7338 0.52686   5
   6   3   4 11.4920 0.89545   1
   6   3   4 10.8531 0.79242   3
  -7  -3  -4 1.04932 0.47062   4
   7   3   4 0.25906 0.21375   5
   7   3   4 0.08546 0.19334   5
   7   3   4 0.56868 0.44526   1
   7   3   4 0.25896 0.40507   3
  -8  -3  -4 42.7691 1.72611   4
   8   3   4 38.5648 1.72168   3
   8   3   4 35.0925 1.43410   5
   7  -4  -4 41.6247 3.08879   1
   7  -4  -4 54.3982 2.15011   7
  -7   4   4 51.2925 2.14868   5
   6  -4  -4 2.60720 0.96997   1
   6  -4  -4 2.93018 0.93498   1
  -6   4   4 3.46686 0.54242   5
   5  -4  -4 39.2725 1.34260   3
   5  -4  -4 38.2654 2.25522   1
   5  -4  -4 39.1182 2.27693   1
  -5   4   4 40.3503 1.63463   5
   4  -4  -4 48.8728 2.37420   1
   4  -4  -4 43.4163 1.75316   5
   4  -4  -4 45.5282 1.56881   3
   4  -4  -4 48.4494 2.37782   1
  -4   4   4 45.8784 1.77955   5
   3  -4  -4 21.8774 0.89904   7
   3  -4  -4 21.6152 0.77482   3
   3  -4  -4 20.4588 1.40719   1
   3  -4  -4 20.3487 0.93258   5
  -3   4   4 20.5623 0.95096   5
  -3   4   4 21.7808 0.77147   3
   2  -4  -4 33.4625 1.30129   5
   2  -4  -4 34.1809 1.21230   3
   2  -4  -4 35.8951 1.26827   7
   2  -4  -4 35.1313 1.75028   1
  -2   4   4 33.9940 1.73018   1
  -2   4   4 34.8139 1.32415   5
  -2   4   4 35.0298 1.21225   3
   1  -4  -4 139.253 4.52211   7
   1  -4  -4 135.592 5.01819   1
   1  -4  -4 131.855 4.56044   5
   1  -4  -4 135.624 4.52473   3
   1  -4  -4 134.345 4.53772   4
  -1   4   4 136.210 5.02824   1
  -1   4   4 138.874 4.57416   5
  -1   4   4 133.893 4.51912   3
   0  -4  -4 558.694 18.7228   1
   0   4   4 552.689 18.7222   1
  -1  -4  -4 487.142 16.3759   1
   1   4   4 484.619 16.4011   1
  -2  -4  -4 359.739 11.9455   1
   2   4   4 349.017 11.6718   3
   2   4   4 348.175 11.9890   1
  -3  -4  -4 632.495 21.0545   1
   3   4   4 635.109 21.1899   1
  -4  -4  -4 41.8382 1.50994   4
   4   4   4 40.9885 1.41217   5
   4   4   4 39.5204 1.44751   7
   4   4   4 39.7721 1.40911   5
   4   4   4 40.7627 1.78067   1
   4   4   4 39.5611 1.57050   3
  -5  -4  -4 82.5042 2.84806   4
   5   4   4 79.2437 2.74387   5
   5   4   4 81.4650 3.07235   1
   5   4   4 83.7951 2.93175   3
   5   4   4 75.9969 2.79193   7
   5   4   4 81.5876 2.74293   5
  -6  -4  -4 7.91651 0.65191   4
   6   4   4 7.66613 0.74764   1
   6   4   4 8.35570 0.75830   3
   6   4   4 7.66841 0.45170   5
   6   4   4 8.79126 0.46471   5
   6   4   4 8.34848 0.55347   7
  -7  -4  -4 48.4125 1.89508   4
   7   4   4 44.2538 1.68548   5
   7   4   4 45.2304 1.68438   5
   7   4   4 49.8191 1.96109   3
  -8  -4  -4 39.1131 1.64475   4
   8   4   4 37.3854 1.68156   3
   8   4   4 34.2003 1.36799   5
   7  -5  -4 38.8617 1.75614   7
  -7   5   4 36.3285 1.77775   5
   6  -5  -4 4.62627 0.26399   3
   6  -5  -4 4.89389 1.22462   1
  -6   5   4 5.07932 0.63597   5
   5  -5  -4 1.52992 0.89371   1
   5  -5  -4 2.12665 0.26134   3
   5  -5  -4 1.15007 0.77623   1
  -5   5   4 1.97624 0.47038   5
   4  -5  -4 5.92488 0.95227   1
   4  -5  -4 6.52855 0.96871   1
   4  -5  -4 7.19688 0.38897   3
  -4   5   4 6.72756 0.65664   5
  -4   5   4 6.83405 0.36602   3
   3  -5  -4 59.3631 2.25308   5
   3  -5  -4 63.4214 2.93008   1
   3  -5  -4 61.2416 2.13454   3
   3  -5  -4 63.8279 2.91728   1
  -3   5   4 63.0075 2.28137   5
  -3   5   4 61.8248 2.13208   3
   2  -5  -4 24.2491 1.01719   7
   2  -5  -4 27.0406 1.01327   3
   2  -5  -4 26.7847 1.09097   5
   2  -5  -4 27.9134 1.61240   1
  -2   5   4 28.6483 1.13681   5
  -2   5   4 28.0411 1.01106   3
   1  -5  -4 103.355 3.57044   5
   1  -5  -4 102.908 3.52867   4
   1  -5  -4 106.211 3.54042   3
   1  -5  -4 104.923 4.10936   1
   1  -5  -4 102.930 3.49862   7
  -1   5   4 109.363 3.59076   5
  -1   5   4 104.928 4.08521   1
  -1   5   4 101.492 3.52724   3
   0  -5  -4 237.894 7.94221   4
   0  -5  -4 253.482 7.98859   3
   0  -5  -4 237.409 7.97463   6
   0  -5  -4 229.538 7.96981   5
   0  -5  -4 240.823 8.47551   1
   0   5   4 240.242 8.49125   1
   0   5   4 229.389 7.96789   3
   0   5   4 250.735 7.98635   5
  -1  -5  -4 45.4151 1.59365   4
  -1  -5  -4 45.7479 1.61185   5
  -1  -5  -4 44.9937 1.65427   6
  -1  -5  -4 47.6333 2.06135   1
   1   5   4 44.1937 1.65030   3
   1   5   4 45.8037 2.07152   1
   1   5   4 46.2181 1.62002   5
  -2  -5  -4 3.96440 0.42454   6
  -2  -5  -4 3.97711 0.53044   1
  -2  -5  -4 4.23769 0.32052   4
  -2  -5  -4 3.74446 0.29698   5
   2   5   4 4.16043 0.41351   3
   2   5   4 4.02861 0.19237   7
   2   5   4 3.31041 0.55603   1
   2   5   4 3.73335 0.31081   5
  -3  -5  -4 53.2161 2.07756   1
  -3  -5  -4 49.1279 1.91153   6
  -3  -5  -4 51.0284 1.81663   4
  -3  -5  -4 50.6162 2.06299   1
   3   5   4 51.0398 1.90630   3
   3   5   4 51.0909 1.74876   7
   3   5   4 51.4856 2.20895   1
   3   5   4 53.7804 1.79393   5
  -4  -5  -4 145.738 5.06584   6
  -4  -5  -4 151.920 4.98465   4
   4   5   4 148.210 4.93727   5
   4   5   4 148.755 5.07309   3
   4   5   4 143.860 4.92514   7
   4   5   4 143.633 4.93341   5
   4   5   4 151.909 5.33612   1
  -5  -5  -4 35.7540 1.39760   4
   5   5   4 32.2782 1.31093   7
   5   5   4 36.6055 1.66752   1
   5   5   4 37.7121 1.31489   5
   5   5   4 36.9154 1.31449   5
  -6  -5  -4 -0.7689 0.35416   4
   6   5   4 0.17848 0.37187   1
   6   5   4 0.33404 0.20199   5
   6   5   4 0.64938 0.21389   5
   6   5   4 0.48540 0.43084   3
   6   5   4 -0.1022 0.19611   7
  -7  -5  -4 49.7726 1.94952   4
   7   5   4 48.4616 1.84597   5
   7   5   4 46.8308 1.77325   5
   7   5   4 51.6607 2.07314   3
   6  -6  -4 29.9957 1.40109   7
   6  -6  -4 27.8418 1.07329   3
   6  -6  -4 30.0214 2.74449   1
  -6   6   4 30.6950 1.47187   5
   5  -6  -4 7.15064 1.29309   1
   5  -6  -4 8.56695 0.48142   3
   5  -6  -4 7.68405 1.29662   1
  -5   6   4 8.51620 0.44173   3
  -5   6   4 9.36120 0.79969   5
   4  -6  -4 1.62861 0.86709   1
   4  -6  -4 0.89178 0.78232   1
   4  -6  -4 0.50072 0.21402   3
  -4   6   4 0.66285 0.19281   3
  -4   6   4 0.53395 0.40440   5
   3  -6  -4 1.98461 0.72319   1
   3  -6  -4 2.58689 0.29762   3
   3  -6  -4 3.51399 0.85626   1
  -3   6   4 2.46106 0.44498   5
  -3   6   4 2.68073 0.29112   3
   2  -6  -4 122.070 3.99495   7
   2  -6  -4 112.627 4.07457   5
   2  -6  -4 115.833 4.01479   4
   2  -6  -4 120.064 4.01678   3
   2  -6  -4 120.175 4.81256   1
   2  -6  -4 119.143 4.77883   1
  -2   6   4 114.110 4.00353   3
  -2   6   4 122.204 4.10920   5
   1  -6  -4 130.712 4.54605   5
   1  -6  -4 131.990 4.51869   3
   1  -6  -4 132.082 5.18234   1
   1  -6  -4 134.194 4.44240   7
   1  -6  -4 134.681 5.19217   1
   1  -6  -4 136.075 4.48610   4
  -1   6   4 138.085 4.56758   5
  -1   6   4 128.768 4.50451   3
   0  -6  -4 2.12017 0.58345   1
   0  -6  -4 2.43004 0.31758   3
   0  -6  -4 2.40590 0.24797   4
   0  -6  -4 2.00267 0.16063   7
   0  -6  -4 2.03323 0.30780   6
   0  -6  -4 2.13449 0.58721   1
   0  -6  -4 2.08772 0.28833   5
   0   6   4 2.67751 0.32109   5
   0   6   4 1.79150 0.27354   3
  -1  -6  -4 91.4633 3.17884   6
  -1  -6  -4 92.9788 3.08919   4
  -1  -6  -4 91.5822 3.65055   1
  -1  -6  -4 90.7911 3.18133   3
  -1  -6  -4 91.2490 3.13647   5
   1   6   4 90.2411 3.16665   3
   1   6   4 91.9470 3.14419   5
   1   6   4 90.1903 3.67979   1
  -2  -6  -4 13.1725 0.99351   1
  -2  -6  -4 12.8901 0.98739   1
  -2  -6  -4 11.8457 0.71559   6
  -2  -6  -4 12.3274 0.55041   4
  -2  -6  -4 11.9644 0.58070   5
   2   6   4 11.3740 1.04189   1
   2   6   4 12.0825 0.67260   3
  -3  -6  -4 433.714 14.3614   1
  -3  -6  -4 415.339 14.1357   6
  -3  -6  -4 429.951 14.3580   1
  -3  -6  -4 428.074 14.0251   4
   3   6   4 433.802 14.5489   1
   3   6   4 409.949 14.1217   3
  -4  -6  -4 19.1525 1.02668   6
  -4  -6  -4 19.7268 0.85611   4
   4   6   4 20.6767 0.83089   5
   4   6   4 20.0846 1.26615   1
   4   6   4 19.7767 0.73897   7
  -5  -6  -4 4.49002 0.43309   4
   5   6   4 4.45629 0.39742   5
   5   6   4 4.40787 0.33009   7
   5   6   4 4.44664 0.40848   5
  -6  -6  -4 12.1318 0.75650   4
   6   6   4 11.9225 0.62461   5
   6   6   4 11.8560 0.61781   5
   6   6   4 11.7226 0.59660   7
  -7  -6  -4 20.8212 1.03365   4
   7   6   4 17.6267 0.83904   5
   7   6   4 18.5616 1.18239   3
   6  -7  -4 8.61322 0.87191   7
   6  -7  -4 10.2643 0.65415   3
  -6   7   4 9.97085 0.97711   5
   5  -7  -4 6.73669 0.48455   3
   5  -7  -4 5.79174 0.67746   7
   5  -7  -4 5.69419 1.50888   1
   5  -7  -4 5.24144 1.44382   1
  -5   7   4 6.79088 0.71809   5
  -5   7   4 5.87337 0.41929   3
   4  -7  -4 11.5939 1.55917   1
   4  -7  -4 14.1905 1.66751   1
   4  -7  -4 11.4091 0.63887   3
  -4   7   4 11.1385 0.58885   3
  -4   7   4 12.8276 0.90579   5
   3  -7  -4 31.5775 1.23132   7
   3  -7  -4 30.3452 2.11934   1
   3  -7  -4 29.8308 2.21347   1
   3  -7  -4 31.3279 1.23507   3
  -3   7   4 32.4437 1.38497   5
  -3   7   4 29.6319 1.21317   3
   2  -7  -4 0.63809 0.29967   4
   2  -7  -4 0.35093 0.26614   3
   2  -7  -4 1.69502 0.73549   1
   2  -7  -4 0.35641 0.65791   1
   2  -7  -4 0.21246 0.20286   7
  -2   7   4 0.07231 0.24067   3
  -2   7   4 0.19938 0.36519   5
   1  -7  -4 1.69773 0.63888   1
   1  -7  -4 1.73869 0.31467   6
   1  -7  -4 0.95360 0.30491   5
   1  -7  -4 1.12118 0.25441   4
   1  -7  -4 1.29234 0.67924   1
   1  -7  -4 1.33052 0.31293   3
   1  -7  -4 1.47709 0.17950   7
  -1   7   4 1.16182 0.35091   5
  -1   7   4 0.98184 0.27256   3
   0  -7  -4 66.0085 2.27471   4
   0  -7  -4 62.8761 2.98076   1
   0  -7  -4 66.7706 2.36353   6
   0  -7  -4 68.3422 3.02779   1
   0  -7  -4 66.2436 2.38084   3
   0  -7  -4 64.6032 2.36515   5
   0   7   4 68.6890 2.38756   5
   0   7   4 63.1138 2.34941   3
  -1  -7  -4 46.6176 1.76369   6
  -1  -7  -4 47.6018 1.62601   4
  -1  -7  -4 47.4954 2.28718   1
  -1  -7  -4 46.0820 1.76543   3
  -1  -7  -4 43.8031 1.70224   5
   1   7   4 47.9802 1.73200   5
   1   7   4 43.6282 1.73330   3
  -2  -7  -4 9.93269 0.57299   5
  -2  -7  -4 9.77085 0.97603   1
  -2  -7  -4 10.1301 1.03441   1
  -2  -7  -4 9.58305 0.48500   4
  -2  -7  -4 10.6248 0.73163   6
   2   7   4 9.47170 0.64543   3
   2   7   4 10.4459 0.60486   5
  -3  -7  -4 21.4137 1.29291   1
  -3  -7  -4 20.1761 0.83623   4
  -3  -7  -4 20.5384 1.26490   1
  -3  -7  -4 20.5919 1.07817   6
   3   7   4 20.2519 0.90555   5
  -4  -7  -4 72.7258 2.70622   6
  -4  -7  -4 71.5564 2.50998   4
   4   7   4 72.2441 2.54497   5
  -5  -7  -4 157.437 5.23388   4
  -5  -7  -4 159.688 5.42957   6
   5   7   4 146.766 5.22896   5
   5   7   4 153.287 5.12683   7
   5   7   4 160.240 5.24621   5
   5   7   4 151.236 5.12537   7
  -6  -7  -4 2.13798 0.39429   4
   6   7   4 1.55146 0.29855   5
   6   7   4 1.64588 0.24393   7
   6   7   4 2.37209 0.31945   5
   6   7   4 1.96204 0.21889   7
  -7  -7  -4 88.7815 3.20397   4
   7   7   4 85.8440 3.13070   5
   7   7   4 96.8344 3.45009   3
   7   7   4 88.3703 3.10533   7
   5  -8  -4 12.8497 2.26915   1
   5  -8  -4 15.6187 0.92406   7
   5  -8  -4 14.9392 0.78302   3
  -5   8   4 14.9379 1.08006   5
   4  -8  -4 6.07684 0.58521   7
   4  -8  -4 6.18180 0.56383   3
   4  -8  -4 7.17815 1.52933   1
   4  -8  -4 4.55268 1.47705   1
  -4   8   4 7.10287 0.72952   5
  -4   8   4 5.69398 0.47342   3
   3  -8  -4 0.22488 0.31094   3
   3  -8  -4 0.38301 0.25984   7
   3  -8  -4 0.70809 0.99352   1
   3  -8  -4 -0.0370 1.00252   1
   3  -8  -4 0.57311 0.34774   4
  -3   8   4 0.82621 0.43781   5
  -3   8   4 -0.0767 0.25061   3
   2  -8  -4 11.0384 0.64562   4
   2  -8  -4 11.9032 0.71391   3
   2  -8  -4 10.8597 0.55040   7
   2  -8  -4 8.57548 1.21992   1
   2  -8  -4 15.5024 1.72482   1
  -2   8   4 10.4724 0.66091   3
  -2   8   4 12.2413 0.80408   5
   1  -8  -4 210.190 6.94744   3
   1  -8  -4 214.238 6.90290   6
   1  -8  -4 198.216 6.75669   7
   1  -8  -4 206.252 7.84529   1
   1  -8  -4 205.370 7.83527   1
   1  -8  -4 206.098 6.83805   4
   1  -8  -4 200.719 6.75649   7
  -1   8   4 212.754 6.98703   5
  -1   8   4 190.307 6.90516   3
   0  -8  -4 119.512 4.00518   4
   0  -8  -4 119.979 4.89933   1
   0  -8  -4 118.890 4.14725   3
   0  -8  -4 125.628 4.13471   6
   0  -8  -4 118.392 4.89632   1
   0  -8  -4 109.954 4.21669   5
   0   8   4 123.700 4.15810   5
   0   8   4 114.370 4.12101   3
  -1  -8  -4 1.74460 0.43824   6
  -1  -8  -4 2.46946 0.73217   1
  -1  -8  -4 1.10634 0.31324   5
  -1  -8  -4 2.28259 0.43177   3
  -1  -8  -4 1.96848 0.23210   4
   1   8   4 1.85386 0.36745   5
  -2  -8  -4 52.9963 2.56273   1
  -2  -8  -4 51.4965 1.99215   5
  -2  -8  -4 56.0053 2.11240   6
  -2  -8  -4 50.8299 2.54331   1
  -2  -8  -4 53.7046 1.87215   4
   2   8   4 58.2278 2.02844   5
  -3  -8  -4 60.4202 2.59055   1
  -3  -8  -4 57.9621 2.03496   4
  -3  -8  -4 58.8386 2.27805   6
  -3  -8  -4 56.3733 2.58011   1
   3   8   4 59.6509 2.16028   5
  -4  -8  -4 4.59901 0.62523   1
  -4  -8  -4 4.48095 0.47093   1
  -4  -8  -4 6.57474 0.69961   6
  -4  -8  -4 5.58604 0.42162   4
   4   8   4 5.34434 0.53043   5
  -5  -8  -4 31.8401 1.25578   4
  -5  -8  -4 32.0896 1.56762   6
   5   8   4 33.5318 1.32863   5
  -6  -8  -4 0.78208 0.34316   4
   6   8   4 1.11046 0.32095   5
   4  -9  -4 1.03483 0.43499   4
   4  -9  -4 0.88704 0.34131   7
   4  -9  -4 -0.1284 1.90753   1
   4  -9  -4 1.82525 0.38805   3
   4  -9  -4 0.63512 1.67997   1
  -4   9   4 1.45737 0.53579   5
   3  -9  -4 15.1215 0.85216   3
   3  -9  -4 9.53324 1.65494   1
   3  -9  -4 14.8890 0.80204   4
   3  -9  -4 12.7410 0.65943   7
   3  -9  -4 13.9321 0.70260   7
   3  -9  -4 13.0541 1.87034   1
  -3   9   4 15.3708 1.00854   5
   2  -9  -4 2.30407 0.35061   4
   2  -9  -4 2.54045 0.44308   3
   2  -9  -4 3.00325 1.25086   1
   2  -9  -4 3.14764 1.18798   1
   2  -9  -4 2.40670 0.24652   7
   2  -9  -4 2.21530 0.27036   7
  -2   9   4 2.72316 0.51376   5
   1  -9  -4 10.9757 0.58427   4
   1  -9  -4 8.20299 1.32519   1
   1  -9  -4 14.5804 1.82714   1
   1  -9  -4 11.2765 0.72737   6
   1  -9  -4 11.2992 0.79265   3
  -1   9   4 12.1108 0.83853   5
   0  -9  -4 0.55339 0.40556   3
   0  -9  -4 0.73283 0.85215   1
   0  -9  -4 0.99297 0.21964   4
   0  -9  -4 2.36771 0.90891   1
   0  -9  -4 1.27871 0.42551   6
   0   9   4 0.38074 0.38539   5
  -1  -9  -4 9.04240 0.46250   4
  -1  -9  -4 10.1500 0.83080   3
  -1  -9  -4 8.15354 1.16091   1
  -1  -9  -4 11.1451 0.84101   6
   1   9   4 10.2493 0.77310   5
  -2  -9  -4 7.57173 0.38133   4
  -2  -9  -4 5.86206 1.03120   1
  -2  -9  -4 5.51001 0.98271   1
  -2  -9  -4 7.84796 0.81613   6
   2   9   4 7.95017 0.66541   5
  -3  -9  -4 80.3097 2.95898   6
  -3  -9  -4 75.9966 3.32717   1
  -3  -9  -4 75.4452 2.62219   4
  -3  -9  -4 75.6249 3.33367   1
   3   9   4 80.5740 2.83125   5
  -4  -9  -4 36.3987 1.60784   1
  -4  -9  -4 37.1040 1.70244   6
  -4  -9  -4 34.1823 1.29719   4
  -4  -9  -4 36.1166 1.59667   1
   4   9   4 39.0091 1.50654   5
  -5  -9  -4 37.5966 1.41230   4
  -5  -9  -4 41.9489 1.86279   6
   5   9   4 38.4496 1.57736   5
   3 -10  -4 2.15668 0.44383   3
   3 -10  -4 1.46456 2.00385   1
   3 -10  -4 1.81183 0.26997   7
   3 -10  -4 1.18643 0.35684   4
   3 -10  -4 0.64987 1.94612   1
  -3  10   4 1.72549 0.53976   5
   2 -10  -4 7.15715 1.81522   1
   2 -10  -4 5.93073 1.76830   1
   2 -10  -4 6.22704 0.43480   7
   2 -10  -4 6.64932 0.31325   7
   2 -10  -4 6.85484 0.72170   3
   2 -10  -4 7.10759 0.51239   4
  -2  10   4 7.74258 0.83806   5
   1 -10  -4 15.1821 0.85866   6
   1 -10  -4 12.8698 0.64243   4
   1 -10  -4 15.5337 1.90013   1
   1 -10  -4 13.9883 1.87129   1
   1 -10  -4 14.4011 0.93698   3
  -1  10   4 13.7085 0.97426   5
   0 -10  -4 50.9156 1.90315   4
   0 -10  -4 56.7284 2.21629   3
   0 -10  -4 55.4329 3.34839   1
   0 -10  -4 53.9611 3.26669   1
   0 -10  -4 58.2424 2.19533   6
   0  10   4 57.6344 2.23007   5
  -1 -10  -4 2.65557 0.51720   3
  -1 -10  -4 2.14985 0.54416   6
   1  10   4 2.39725 0.48264   5
  -2 -10  -4 24.5200 1.27666   6
  -2 -10  -4 23.2388 2.12059   1
   2  10   4 22.8387 1.19132   5
  -3 -10  -4 2.82020 0.98022   1
  -3 -10  -4 3.55336 0.69066   6
   3  10   4 2.67110 0.47039   5
  -4 -10  -4 4.85199 0.80601   6
   4  10   4 4.51231 0.53191   5
   1 -11  -4 0.85882 0.48626   3
  -1  11   4 0.69420 0.48582   5
   0 -11  -4 0.36468 0.48454   6
   0 -11  -4 0.55612 0.45703   3
   0  11   4 0.80044 0.48376   5
  -1 -11  -4 26.4156 1.43773   3
  -1 -11  -4 29.6164 1.45279   6
   1  11   4 26.6723 1.36340   5
  -2 -11  -4 1.31967 0.59976   6
   2  11   4 1.78426 0.46587   5
  -3 -11  -4 5.91408 0.82508   6
   3  11   4 6.16456 0.72568   5
   3   8  -5 1.90120 0.57039   5
   3   8  -5 1.71306 0.28541   7
  -3  -8   5 2.17699 1.14183   1
  -3  -8   5 1.79285 0.65815   6
  -3  -8   5 1.06840 0.50666   3
   2   8  -5 0.41598 0.43667   5
   2   8  -5 -0.0622 1.24104   1
  -2  -8   5 -0.7519 0.55444   6
  -2  -8   5 -0.3486 0.49560   3
  -2  -8   5 0.48860 1.17261   1
   1   8  -5 10.3787 1.70702   1
   1   8  -5 10.7991 0.95277   5
  -1  -8   5 11.3442 0.97648   3
  -1  -8   5 10.4037 1.55218   1
  -1  -8   5 11.6184 1.03349   6
   0   8  -5 15.9936 2.05105   1
   0   8  -5 15.6074 1.06888   5
   0  -8   5 16.9735 2.00869   1
   0  -8   5 16.9820 1.13207   3
   0  -8   5 15.8551 1.12500   6
  -1   8  -5 2.04355 1.58855   1
  -1   8  -5 2.24744 0.52633   5
   1  -8   5 2.02554 0.56074   3
   1  -8   5 2.06300 0.58644   6
   1  -8   5 2.23476 1.57306   1
  -2   8  -5 -0.9807 1.79111   1
  -2   8  -5 -0.0368 0.45377   5
   2  -8   5 -0.2548 0.47333   6
   2  -8   5 1.23729 1.82032   1
   2  -8   5 0.12934 0.49681   3
   5   7  -5 50.4879 1.99379   7
   5   7  -5 56.7465 2.29365   5
  -5  -7   5 55.3576 2.34344   6
   4   7  -5 9.48382 0.62306   7
   4   7  -5 10.5196 0.92851   5
   4   7  -5 9.14754 1.34537   1
  -4  -7   5 8.91320 1.02931   6
  -4  -7   5 9.96647 0.89919   3
   3   7  -5 17.3804 0.81868   7
   3   7  -5 17.4113 1.08612   5
   3   7  -5 17.1065 1.91298   1
  -3  -7   5 16.6546 1.63290   1
  -3  -7   5 18.0091 1.13574   6
  -3  -7   5 17.5753 1.04745   3
   2   7  -5 25.9819 2.11212   1
   2   7  -5 24.8502 1.05158   7
   2   7  -5 25.8731 1.27896   5
  -2  -7   5 25.5869 1.29301   3
  -2  -7   5 23.0585 1.97002   1
  -2  -7   5 26.4932 1.38083   6
   1   7  -5 6.26602 1.20498   1
   1   7  -5 9.16350 0.79788   5
  -1  -7   5 10.9859 0.93211   6
  -1  -7   5 10.8785 0.87172   3
  -1  -7   5 8.72258 1.22055   1
  -1  -7   5 9.66694 0.57601   7
   0   7  -5 0.12086 0.41863   5
   0   7  -5 0.17449 0.93772   1
   0  -7   5 0.65091 0.92875   1
   0  -7   5 0.40060 0.49915   6
   0  -7   5 0.63651 0.25606   7
   0  -7   5 -0.0388 0.44413   3
  -1   7  -5 47.5113 1.91864   5
  -1   7  -5 43.0969 2.98832   1
   1  -7   5 45.0430 1.91065   6
   1  -7   5 47.5433 1.95983   3
   1  -7   5 45.8400 2.94484   1
  -2   7  -5 1.39552 0.45955   5
  -2   7  -5 1.75534 1.32928   1
   2  -7   5 0.97541 1.23281   1
   2  -7   5 1.72222 0.51523   6
   2  -7   5 1.07344 0.52426   3
  -3   7  -5 27.7406 1.38750   5
  -3   7  -5 23.0597 2.90533   1
   3  -7   5 29.2531 1.44455   3
   3  -7   5 30.8403 1.36114   6
   3  -7   5 28.0988 2.94356   1
  -4   7  -5 9.64435 0.84460   5
   4  -7   5 8.85732 0.89662   3
   4  -7   5 8.22129 2.11139   1
   4  -7   5 8.92209 0.74160   6
   6   6  -5 3.46610 0.62802   5
   6   6  -5 2.39174 0.41464   7
   6   6  -5 2.66443 1.02081   1
  -6  -6   5 2.44722 0.65968   6
   5   6  -5 4.28100 0.96228   1
   5   6  -5 3.97279 0.43752   7
   5   6  -5 4.18806 0.58741   5
  -5  -6   5 5.32317 0.69749   6
   4   6  -5 0.62313 0.29977   7
   4   6  -5 0.63421 0.44871   5
   4   6  -5 -0.4110 0.74794   1
  -4  -6   5 0.74995 0.41362   3
  -4  -6   5 0.51946 0.51470   6
   3   6  -5 -0.1399 0.26655   7
   3   6  -5 0.75455 0.42250   5
   3   6  -5 -0.6575 0.64736   1
  -3  -6   5 0.03470 0.39046   3
  -3  -6   5 -0.1293 0.50784   6
  -3  -6   5 1.03551 0.61684   1
   2   6  -5 6.95154 0.52801   7
   2   6  -5 7.10836 1.04438   1
   2   6  -5 6.11521 0.67989   5
  -2  -6   5 7.58365 0.81260   6
  -2  -6   5 7.36582 0.99243   1
  -2  -6   5 6.68514 0.50009   7
  -2  -6   5 7.46927 0.74262   3
   1   6  -5 4.90528 0.46855   7
   1   6  -5 4.04965 0.92130   1
   1   6  -5 5.07403 0.65062   5
  -1  -6   5 3.54585 0.55446   6
  -1  -6   5 4.30543 0.53176   3
  -1  -6   5 4.73427 0.45610   7
   0   6  -5 102.273 4.56367   1
   0   6  -5 106.293 3.72273   5
   0  -6   5 95.5034 3.58683   7
   0  -6   5 106.359 3.74129   6
   0  -6   5 109.969 3.74870   3
   0  -6   5 105.379 4.50892   1
  -1   6  -5 5.42803 0.56819   5
  -1   6  -5 5.84203 1.13314   1
   1  -6   5 4.93538 0.49357   7
   1  -6   5 6.03178 0.68618   6
   1  -6   5 5.75948 0.60594   3
   1  -6   5 5.17826 1.07528   1
  -2   6  -5 4.44974 1.14829   1
  -2   6  -5 4.44431 0.35124   4
  -2   6  -5 4.94949 0.55459   5
   2  -6   5 5.26566 0.62254   3
   2  -6   5 2.59645 1.00283   1
   2  -6   5 3.37309 0.51602   6
  -3   6  -5 1.82409 1.11538   1
  -3   6  -5 2.33577 0.46629   5
  -3   6  -5 1.26872 0.28157   4
   3  -6   5 1.77973 0.47142   6
   3  -6   5 0.96772 1.10166   1
   3  -6   5 0.32050 0.46058   3
  -4   6  -5 5.01657 0.58717   5
  -4   6  -5 3.94898 1.44638   1
  -4   6  -5 5.84722 0.49331   4
   4  -6   5 4.01446 0.48148   6
   4  -6   5 4.42340 0.61377   3
   4  -6   5 2.99255 1.43792   1
  -5   6  -5 0.21114 0.40278   5
  -5   6  -5 0.39497 0.36462   4
   5  -6   5 1.63372 0.57051   3
   5  -6   5 0.25227 0.32591   6
   6   5  -5 126.736 4.42287   4
   6   5  -5 132.648 4.57603   7
   6   5  -5 138.910 4.73296   5
   6   5  -5 123.638 4.85566   1
  -6  -5   5 134.297 4.69771   6
   5   5  -5 0.35592 0.16906   4
   5   5  -5 0.64987 0.64333   1
   5   5  -5 0.68476 0.42477   5
   5   5  -5 0.67354 0.33378   7
  -5  -5   5 0.52179 0.47546   6
   4   5  -5 1.55872 0.15131   4
   4   5  -5 1.21324 0.63518   1
   4   5  -5 1.72782 0.35364   7
   4   5  -5 1.18134 0.41744   5
  -4  -5   5 1.39277 0.39861   3
  -4  -5   5 2.16184 0.54208   6
   3   5  -5 0.27047 0.48485   3
   3   5  -5 0.56520 0.55615   1
   3   5  -5 0.35071 0.37419   5
   3   5  -5 0.04002 0.27615   7
  -3  -5   5 0.21563 0.44371   6
  -3  -5   5 0.18715 0.48684   1
  -3  -5   5 -0.0328 0.36229   3
   2   5  -5 21.1981 0.90445   7
   2   5  -5 22.0174 1.53128   1
   2   5  -5 18.4106 0.93352   3
   2   5  -5 21.5995 1.04092   5
  -2  -5   5 20.8457 1.05876   6
  -2  -5   5 20.3567 0.89125   7
  -2  -5   5 17.6158 1.39530   1
  -2  -5   5 22.2976 1.01831   3
   1   5  -5 3.75798 0.47230   5
   1   5  -5 3.81569 0.77383   1
   1   5  -5 4.08023 0.44650   7
   1   5  -5 3.53888 0.40887   3
  -1  -5   5 5.38602 0.56863   6
  -1  -5   5 4.03174 0.45824   3
  -1  -5   5 3.70249 0.42458   7
   0   5  -5 67.3114 2.38626   4
   0   5  -5 66.9290 2.88263   3
   0   5  -5 75.4826 2.62594   5
   0   5  -5 70.6136 3.27068   1
   0   5  -5 73.8899 2.53935   7
   0  -5   5 77.7293 2.64765   3
   0  -5   5 72.3705 3.29361   1
   0  -5   5 72.3405 2.53278   7
   0  -5   5 69.1276 2.61802   6
  -1   5  -5 51.8080 2.67125   1
  -1   5  -5 49.7755 1.85894   5
  -1   5  -5 45.6277 1.66007   4
   1  -5   5 50.2765 2.63541   1
   1  -5   5 45.4294 1.77691   7
   1  -5   5 44.1181 1.81817   5
   1  -5   5 51.3495 1.88190   6
   1  -5   5 50.5788 1.90397   3
  -2   5  -5 0.00886 0.19296   4
  -2   5  -5 -0.3070 0.31997   5
  -2   5  -5 0.50923 0.73738   1
   2  -5   5 0.73746 0.73730   1
   2  -5   5 0.13026 0.34100   6
   2  -5   5 0.54549 0.29115   7
   2  -5   5 0.11613 0.38743   3
  -3   5  -5 150.541 5.08561   4
  -3   5  -5 146.630 6.11090   1
  -3   5  -5 152.861 5.20668   5
   3  -5   5 147.654 6.18717   1
   3  -5   5 159.159 5.27295   3
   3  -5   5 145.791 5.16738   6
  -4   5  -5 0.26548 0.32087   4
  -4   5  -5 0.43790 0.36007   5
  -4   5  -5 0.78352 0.98118   1
   4  -5   5 -0.8659 0.93456   1
   4  -5   5 0.69819 0.35908   6
   4  -5   5 0.83440 0.48194   3
  -5   5  -5 7.00195 0.70085   5
  -5   5  -5 7.02725 0.67096   4
   5  -5   5 6.53023 0.58570   6
   5  -5   5 6.90260 1.49864   1
   5  -5   5 6.17331 0.79410   3
  -6   5  -5 1.17704 0.42691   5
  -6   5  -5 1.35193 0.46668   4
   6  -5   5 1.15745 0.31013   6
   6  -5   5 1.75424 0.52763   3
   7   4  -5 27.4134 1.43401   5
   7   4  -5 28.0825 1.35622   7
  -7  -4   5 29.2185 1.41050   6
   6   4  -5 3.03124 0.55055   5
   6   4  -5 2.75862 0.34983   4
   6   4  -5 2.02646 0.42748   7
   6   4  -5 3.15931 0.63565   1
  -6  -4   5 2.37303 0.51580   6
   5   4  -5 1.24559 0.42273   5
   5   4  -5 0.81147 0.52730   1
   5   4  -5 0.42156 0.32924   7
   5   4  -5 0.62775 0.27103   3
   5   4  -5 0.98596 0.23184   4
  -5  -4   5 1.48704 0.45825   6
   4   4  -5 28.0831 1.26160   5
   4   4  -5 27.3238 1.59656   1
   4   4  -5 25.3241 0.99950   4
   4   4  -5 27.9936 1.15340   7
   4   4  -5 25.4403 1.10613   3
  -4  -4   5 27.4547 1.25933   6
  -4  -4   5 28.3695 1.17440   3
  -4  -4   5 27.5410 1.09749   1
   3   4  -5 0.40787 0.46441   1
   3   4  -5 0.09284 0.12445   4
   3   4  -5 -0.2700 0.31361   5
   3   4  -5 -0.0465 0.23238   3
   3   4  -5 0.35642 0.26731   7
  -3  -4   5 0.56364 0.42635   6
  -3  -4   5 -0.3887 0.36212   1
  -3  -4   5 0.11726 0.29000   3
   2   4  -5 14.3520 0.69477   7
   2   4  -5 13.1530 0.52379   4
   2   4  -5 13.7594 0.71785   3
   2   4  -5 14.5219 1.17233   1
   2   4  -5 14.9443 0.79069   5
  -2  -4   5 14.5847 0.81832   6
  -2  -4   5 13.8239 1.07321   1
  -2  -4   5 15.6118 0.76885   3
  -2  -4   5 14.0225 0.68939   7
   1   4  -5 55.8255 2.04049   5
   1   4  -5 58.9138 1.98204   7
   1   4  -5 54.9279 2.56831   1
   1   4  -5 52.0023 1.84818   4
   1   4  -5 51.8248 1.99949   3
  -1  -4   5 55.2992 1.97090   7
  -1  -4   5 57.6695 2.06945   6
  -1  -4   5 54.7374 2.02628   3
   0   4  -5 69.7096 2.64958   3
   0   4  -5 75.2935 2.66900   5
   0   4  -5 77.8404 3.30684   1
   0   4  -5 75.2636 2.62142   7
   0   4  -5 72.5377 2.51338   4
   0  -4   5 78.5741 2.69855   6
   0  -4   5 73.7806 3.25383   1
   0  -4   5 75.2904 2.61863   7
   0  -4   5 77.0968 2.69092   3
  -1   4  -5 17.3009 0.81865   5
  -1   4  -5 15.2889 1.38207   1
  -1   4  -5 15.7646 0.80305   3
  -1   4  -5 16.2726 0.65912   4
   1  -4   5 17.2055 0.85690   6
   1  -4   5 16.2192 0.78304   7
   1  -4   5 18.4206 1.44712   1
   1  -4   5 15.9513 0.79725   5
   1  -4   5 17.6132 0.88566   3
  -2   4  -5 27.7507 1.20033   3
  -2   4  -5 28.0823 1.08129   4
  -2   4  -5 28.4693 1.88383   1
  -2   4  -5 29.2905 1.19772   5
   2  -4   5 28.9449 1.20379   6
   2  -4   5 27.5119 1.16072   5
   2  -4   5 30.6761 1.26055   3
   2  -4   5 27.0309 1.82385   1
   2  -4   5 28.3935 1.17069   7
  -3   4  -5 12.3319 0.72590   5
  -3   4  -5 11.4314 1.28960   1
  -3   4  -5 11.2679 0.62188   4
   3  -4   5 11.9802 1.44618   1
   3  -4   5 11.6768 0.70559   6
   3  -4   5 11.5730 0.68084   5
   3  -4   5 12.2999 0.79775   3
  -4   4  -5 8.80850 0.62640   4
  -4   4  -5 9.82812 0.66238   5
  -4   4  -5 8.85431 1.15163   1
   4  -4   5 8.89463 0.61866   5
   4  -4   5 9.22948 0.74163   3
   4  -4   5 8.59811 0.62116   6
   4  -4   5 7.74931 1.21953   1
  -5   4  -5 0.04716 0.34850   4
  -5   4  -5 -0.7880 0.88875   1
  -5   4  -5 0.23806 0.31717   5
   5  -4   5 -0.2293 0.42335   3
   5  -4   5 -0.0306 0.29149   6
   5  -4   5 1.92925 1.01511   1
  -6   4  -5 16.4505 1.01056   4
  -6   4  -5 16.9487 0.95312   5
   6  -4   5 16.6994 1.07508   3
   6  -4   5 17.3282 0.82852   6
   7   3  -5 20.8437 1.23524   5
   7   3  -5 21.1800 1.15930   7
   7   3  -5 19.9936 0.89643   3
  -7  -3   5 21.1395 1.09152   6
   6   3  -5 71.1608 2.80901   1
   6   3  -5 65.3983 2.48048   3
   6   3  -5 74.0355 2.62853   7
   6   3  -5 72.8021 2.71135   5
  -6  -3   5 70.8487 2.61345   6
   5   3  -5 21.9686 1.32120   1
   5   3  -5 24.4014 1.05466   7
   5   3  -5 22.5776 1.13061   5
   5   3  -5 21.1610 0.91613   3
  -5  -3   5 21.4172 1.05084   6
   4   3  -5 1.09612 0.38644   5
   4   3  -5 2.02313 0.36642   7
   4   3  -5 1.77275 0.25217   4
   4   3  -5 2.22894 0.50844   1
   4   3  -5 1.32124 0.24717   3
  -4  -3   5 1.34498 0.38893   6
  -4  -3   5 1.63874 0.26853   1
   3   3  -5 11.6589 0.53941   4
   3   3  -5 11.8278 0.61562   3
   3   3  -5 14.4407 0.74435   5
   3   3  -5 14.1646 1.04297   1
   3   3  -5 12.7010 0.66868   7
  -3  -3   5 13.2934 0.66425   3
  -3  -3   5 12.0485 0.73905   6
  -3  -3   5 11.9498 0.92056   1
   2   3  -5 1.20136 0.45338   1
   2   3  -5 1.25430 0.24103   3
   2   3  -5 1.36324 0.15864   4
   2   3  -5 1.11126 0.30775   5
   2   3  -5 0.90755 0.25271   7
  -2  -3   5 1.87566 0.45883   1
  -2  -3   5 1.10225 0.24379   7
  -2  -3   5 1.21108 0.34181   6
  -2  -3   5 1.55076 0.28423   3
   1   3  -5 11.9665 1.00550   1
   1   3  -5 10.3339 0.58369   3
   1   3  -5 11.8955 0.58493   7
   1   3  -5 10.6643 0.45047   4
   1   3  -5 11.4632 0.63397   5
  -1  -3   5 11.1656 0.65481   6
  -1  -3   5 11.5636 0.61108   3
  -1  -3   5 11.8243 0.58466   7
   0   3  -5 335.038 11.5770   1
   0   3  -5 319.702 11.0011   3
   0  -3   5 332.496 11.5554   1
   0  -3   5 341.376 11.0246   3
   0  -3   5 329.137 10.9829   7
  -1   3  -5 48.5237 1.73733   5
  -1   3  -5 46.5482 1.75045   3
  -1   3  -5 45.1774 1.65031   4
  -1   3  -5 47.7093 2.28291   1
  -1   3  -5 50.0252 1.74057   7
   1  -3   5 46.3213 1.72095   5
   1  -3   5 48.6570 1.77631   3
   1  -3   5 47.1704 1.72491   7
   1  -3   5 47.2548 1.75839   6
   1  -3   5 48.7926 2.31756   1
  -2   3  -5 59.1690 2.11496   4
  -2   3  -5 58.8434 2.20303   3
  -2   3  -5 65.2591 2.18238   5
  -2   3  -5 60.5924 2.81330   1
   2  -3   5 59.2148 2.15796   5
   2  -3   5 59.6051 2.81088   1
   2  -3   5 59.9872 2.18534   6
   2  -3   5 62.0305 2.22955   3
   2  -3   5 62.2314 2.17812   7
  -3   3  -5 218.146 7.16807   5
  -3   3  -5 212.410 7.13646   4
  -3   3  -5 206.234 7.20917   3
  -3   3  -5 213.651 7.89056   1
   3  -3   5 206.452 7.14713   5
   3  -3   5 215.691 7.22821   3
   3  -3   5 218.143 7.17560   6
   3  -3   5 216.339 7.93226   1
   3  -3   5 214.453 7.18766   7
  -4   3  -5 68.6865 3.19241   1
  -4   3  -5 69.6499 2.46588   5
  -4   3  -5 69.5006 2.46674   4
   4  -3   5 66.1333 2.44257   5
   4  -3   5 70.0843 2.46146   6
   4  -3   5 68.7494 3.28454   1
   4  -3   5 68.2841 2.55124   3
  -5   3  -5 4.48514 0.48555   4
  -5   3  -5 4.52699 0.93608   1
  -5   3  -5 2.97354 0.37948   5
   5  -3   5 4.31661 1.00209   1
   5  -3   5 3.69527 0.52466   3
   5  -3   5 3.46664 0.43753   5
   5  -3   5 4.16699 0.47710   6
  -6   3  -5 19.2760 1.03670   4
  -6   3  -5 18.2430 0.93910   5
   6  -3   5 19.2356 1.11380   3
   6  -3   5 18.6762 0.87539   6
  -7   3  -5 0.64946 0.34761   5
  -7   3  -5 1.64546 0.56909   4
   7  -3   5 0.62917 0.46588   3
   7  -3   5 0.89055 0.29190   6
   7   2  -5 13.4052 0.91578   7
   7   2  -5 12.2276 0.97349   1
   7   2  -5 11.8891 0.57980   3
  -7  -2   5 12.1599 0.77252   6
   6   2  -5 38.0490 1.40683   3
   6   2  -5 38.5939 1.80129   1
   6   2  -5 39.3769 1.61042   7
   6   2  -5 39.4473 1.42001   3
  -6  -2   5 38.7250 1.53837   6
   5   2  -5 8.10021 0.64280   7
   5   2  -5 8.90646 0.83310   1
   5   2  -5 7.65340 0.44611   3
  -5  -2   5 8.64796 0.60522   6
   4   2  -5 72.0852 2.54671   3
   4   2  -5 77.0603 2.97999   1
   4   2  -5 73.8389 2.68146   5
   4   2  -5 74.2055 2.63761   7
  -4  -2   5 74.9231 2.64492   1
  -4  -2   5 73.7941 2.63665   6
   3   2  -5 66.4694 2.28461   4
   3   2  -5 64.0552 2.29112   3
   3   2  -5 68.7169 2.35941   7
   3   2  -5 66.6239 2.71280   1
   3   2  -5 65.8003 2.38715   5
  -3  -2   5 67.4292 2.30844   3
  -3  -2   5 66.5809 2.60455   1
  -3  -2   5 65.9968 2.36485   6
   2   2  -5 -0.2330 0.28559   1
   2   2  -5 0.71047 0.23006   7
   2   2  -5 0.25267 0.17341   3
   2   2  -5 -0.2462 0.23533   5
   2   2  -5 0.03259 0.14403   4
  -2  -2   5 0.04975 0.19977   7
  -2  -2   5 0.16631 0.31107   1
  -2  -2   5 0.18954 0.18031   3
  -2  -2   5 0.09085 0.24828   6
   1   2  -5 280.463 9.40216   3
   1   2  -5 285.856 9.88000   1
  -1  -2   5 288.877 9.41408   7
  -1  -2   5 281.707 10.0296   1
  -1  -2   5 281.690 9.43770   6
   0   2  -5 0.86806 0.40842   1
   0   2  -5 1.63050 0.24242   3
   0   2  -5 1.26893 0.15911   4
   0   2  -5 1.37761 0.23025   7
   0   2  -5 1.01171 0.22309   5
   0  -2   5 1.43667 0.25173   3
   0  -2   5 1.24226 0.27632   6
   0  -2   5 0.70125 0.34994   1
   0  -2   5 1.08629 0.22194   7
  -1   2  -5 43.1151 2.04453   1
  -1   2  -5 41.7673 1.47496   4
  -1   2  -5 41.0707 1.54053   3
  -1   2  -5 41.8029 1.51563   5
  -1   2  -5 41.5494 1.53135   7
   1  -2   5 41.6183 1.52731   7
   1  -2   5 42.0585 2.02835   1
   1  -2   5 41.5099 1.50627   5
   1  -2   5 42.1203 1.54990   6
   1  -2   5 43.9272 1.57116   3
  -2   2  -5 53.3439 2.02374   3
  -2   2  -5 56.8153 1.97242   4
  -2   2  -5 57.0120 1.98402   5
  -2   2  -5 56.1696 2.54474   1
   2  -2   5 56.1203 2.01152   7
   2  -2   5 56.9966 2.55096   1
   2  -2   5 55.6804 1.97426   5
   2  -2   5 55.8794 2.01846   6
   2  -2   5 59.5358 2.06272   3
  -3   2  -5 81.9213 2.82977   4
  -3   2  -5 75.7483 2.87015   3
  -3   2  -5 86.2046 3.47265   1
  -3   2  -5 91.4570 2.83058   5
   3  -2   5 77.8402 2.80047   5
   3  -2   5 83.8401 2.90973   3
   3  -2   5 79.4359 3.46242   1
   3  -2   5 79.2652 2.84426   6
   3  -2   5 79.0776 2.85589   7
  -4   2  -5 0.65737 0.56765   1
  -4   2  -5 1.29005 0.34765   4
  -4   2  -5 1.25375 0.26829   5
  -4   2  -5 1.01861 0.30916   3
   4  -2   5 1.42588 0.34067   6
   4  -2   5 0.91284 0.38154   3
   4  -2   5 0.59094 0.32939   7
   4  -2   5 0.82447 0.53236   1
   4  -2   5 0.67446 0.23864   5
  -5   2  -5 1.68817 0.69106   1
  -5   2  -5 2.11807 0.40438   4
  -5   2  -5 2.16502 0.30677   5
   5  -2   5 2.28780 0.44908   3
   5  -2   5 2.41693 0.79193   1
   5  -2   5 1.99142 0.33599   6
   5  -2   5 2.25332 0.30149   5
  -6   2  -5 2.58693 0.48595   4
  -6   2  -5 2.31266 0.33391   5
   6  -2   5 4.16530 0.57964   3
   6  -2   5 3.10409 0.34850   5
   6  -2   5 2.71465 0.38634   6
   6  -2   5 2.71190 0.93907   1
  -7   2  -5 37.1342 1.69172   4
  -7   2  -5 37.9813 1.50193   5
   7  -2   5 36.5388 1.45763   6
   7  -2   5 38.9915 1.71855   3
   7   1  -5 7.20390 0.77108   1
   7   1  -5 8.15438 0.80319   7
   7   1  -5 7.63569 0.31130   3
   7   1  -5 6.83104 0.29525   3
  -7  -1   5 7.23039 0.52308   6
   6   1  -5 0.91468 0.48818   1
   6   1  -5 1.63736 0.19018   3
   6   1  -5 1.72754 0.18043   3
   6   1  -5 0.88767 0.40921   7
  -6  -1   5 2.26675 0.33614   6
   5   1  -5 3.83866 0.28767   3
   5   1  -5 3.93637 0.47980   7
   5   1  -5 4.02485 0.57968   1
  -5  -1   5 4.41721 0.43884   6
   4   1  -5 4.73481 0.59200   1
   4   1  -5 4.13947 0.47573   5
   4   1  -5 4.29489 0.28697   3
   4   1  -5 4.15036 0.47393   7
  -4  -1   5 3.99666 0.42805   6
  -4  -1   5 4.35755 0.50091   1
   3   1  -5 0.36226 0.24975   7
   3   1  -5 -0.0840 0.29410   1
   3   1  -5 0.20676 0.24374   5
   3   1  -5 0.46291 0.20365   4
   3   1  -5 0.49390 0.14897   3
  -3  -1   5 0.57127 0.31859   1
  -3  -1   5 0.11067 0.22845   6
  -3  -1   5 0.38810 0.16021   3
   2   1  -5 54.0448 1.94350   4
   2   1  -5 59.1590 2.00579   7
   2   1  -5 55.4722 1.93793   3
   2   1  -5 58.9991 2.35758   1
   2   1  -5 55.7251 2.00955   5
  -2  -1   5 57.1642 2.31757   1
  -2  -1   5 54.9501 1.99230   6
  -2  -1   5 57.0025 1.99473   7
  -2  -1   5 57.2282 1.94336   3
   1   1  -5 193.084 6.92370   1
   1   1  -5 190.487 6.48932   4
   1   1  -5 189.859 6.50563   3
   1   1  -5 206.094 6.54082   7
   1   1  -5 196.839 6.53839   5
  -1  -1   5 194.497 6.91357   1
  -1  -1   5 202.872 6.51574   3
  -1  -1   5 191.192 6.54212   6
  -1  -1   5 199.233 6.53594   7
   0   1  -5 572.221 19.0655   1
   0  -1   5 559.157 19.0493   1
  -1   1  -5 244.060 8.45614   1
  -1   1  -5 247.177 8.01189   3
   1  -1   5 239.662 8.01141   6
   1  -1   5 226.470 8.00488   3
   1  -1   5 239.079 7.99579   7
   1  -1   5 248.757 8.48298   1
  -2   1  -5 87.5008 2.82473   5
  -2   1  -5 83.5913 2.88888   3
  -2   1  -5 82.4422 2.84251   4
  -2   1  -5 85.5643 3.33925   1
   2  -1   5 82.3296 2.86914   7
   2  -1   5 82.8557 2.81393   5
   2  -1   5 82.8543 3.34749   1
   2  -1   5 77.9397 2.86686   6
   2  -1   5 84.9572 2.89828   3
  -3   1  -5 83.9907 3.00432   3
  -3   1  -5 88.6206 2.92271   5
  -3   1  -5 87.5318 3.47831   1
  -3   1  -5 86.4992 2.96862   4
   3  -1   5 88.3362 3.02279   3
   3  -1   5 84.2940 2.98467   7
   3  -1   5 83.9006 2.91301   5
   3  -1   5 83.6855 3.48510   1
   3  -1   5 87.4310 2.98795   6
  -4   1  -5 247.806 8.25045   4
  -4   1  -5 243.954 8.18407   5
  -4   1  -5 250.227 8.78427   1
  -4   1  -5 234.187 8.27736   3
   4  -1   5 243.645 8.26822   7
   4  -1   5 255.968 8.30242   3
   4  -1   5 247.106 8.88331   1
   4  -1   5 250.802 8.24487   6
   4  -1   5 246.151 8.17986   5
  -5   1  -5 100.119 3.94374   1
  -5   1  -5 100.268 3.34224   5
  -5   1  -5 98.2248 3.43834   4
   5  -1   5 93.0743 3.38695   6
   5  -1   5 95.3471 3.32889   5
   5  -1   5 96.1721 4.07736   1
   5  -1   5 99.9819 3.48423   3
  -6   1  -5 43.5866 1.62224   5
  -6   1  -5 42.9163 1.75623   4
   6  -1   5 42.8842 1.60979   5
   6  -1   5 45.9115 1.82883   3
   6  -1   5 44.6689 2.50175   1
   6  -1   5 44.3000 1.67485   6
  -7   1  -5 6.07464 0.67498   4
  -7   1  -5 5.12208 0.48995   5
   7  -1   5 3.99262 0.57399   3
   7  -1   5 5.53830 0.55278   6
   7   0  -5 1.90831 0.64665   1
   7   0  -5 0.95715 0.45900   7
   6   0  -5 62.1220 2.28495   7
   6   0  -5 58.1212 2.59073   1
  -6   0   5 58.0518 2.08260   6
   5   0  -5 145.415 5.26028   1
   5   0  -5 145.824 4.90947   7
  -5   0   5 136.584 4.78488   6
   4   0  -5 12.0452 0.69699   7
   4   0  -5 11.7970 0.43413   3
   4   0  -5 12.1213 0.43480   3
   4   0  -5 11.3320 0.67442   5
   4   0  -5 11.6490 0.93065   1
  -4   0   5 12.0719 0.78589   1
  -4   0   5 11.7743 0.56741   6
   3   0  -5 140.910 5.01791   1
   3   0  -5 137.592 4.65146   7
   3   0  -5 141.243 4.67664   5
   3   0  -5 141.006 4.53468   3
  -3   0   5 126.691 4.88916   1
  -3   0   5 136.240 4.60750   6
   2   0  -5 189.531 6.16422   3
   2   0  -5 184.569 6.24921   5
   2   0  -5 188.040 6.20954   4
   2   0  -5 185.140 6.24029   7
   2   0  -5 188.217 6.59839   1
  -2   0   5 190.076 6.57367   1
  -2   0   5 185.967 6.22080   6
  -2   0   5 182.959 6.23570   7
  -2   0   5 186.623 6.16435   3
   1   0  -5 45.2231 1.58962   3
   1   0  -5 43.6747 1.60311   4
   1   0  -5 48.4273 1.63882   5
   1   0  -5 47.1113 1.99551   1
   1   0  -5 48.4972 1.64615   7
  -1   0   5 45.2679 1.63355   6
  -1   0   5 46.1402 1.97561   1
  -1   0   5 45.5944 1.59173   3
  -1   0   5 47.2909 1.64095   7
   0   0  -5 496.472 17.5594   1
   0   0   5 548.175 17.6119   1
  -1   0  -5 182.555 6.33472   1
  -1   0  -5 182.095 5.92773   7
  -1   0  -5 171.501 5.92167   3
  -1   0  -5 171.364 5.89724   4
   1   0   5 176.557 5.93273   6
   1   0   5 180.155 5.92880   3
   1   0   5 177.509 5.91925   7
   1   0   5 179.501 6.34442   1
  -2   0  -5 231.434 7.78910   3
  -2   0  -5 235.585 8.19218   1
   2   0   5 230.842 7.78264   6
   2   0   5 239.209 7.79798   3
   2   0   5 237.479 8.23123   1
   2   0   5 228.833 7.77287   7
  -3   0  -5 30.7551 1.55975   1
  -3   0  -5 31.6179 1.09603   5
  -3   0  -5 30.7420 1.21683   3
  -3   0  -5 32.2217 1.19812   4
   3   0   5 31.2812 1.20409   7
   3   0   5 31.1816 1.09199   5
   3   0   5 30.3488 1.20242   6
   3   0   5 31.9040 1.24137   3
   3   0   5 31.4679 1.62616   1
  -4   0  -5 15.9866 0.77772   4
  -4   0  -5 15.2220 0.61982   5
  -4   0  -5 15.4810 1.11168   1
   4   0   5 15.2625 0.61481   5
   4   0   5 15.3180 0.75709   6
   4   0   5 16.7217 1.19551   1
   4   0   5 14.4057 0.75514   7
   4   0   5 16.3157 0.83544   3
  -5   0  -5 3.58673 0.62003   1
  -5   0  -5 2.81965 0.43321   4
  -5   0  -5 3.27036 0.33208   5
   5   0   5 4.23888 0.50152   3
   5   0   5 4.54538 0.51693   6
   5   0   5 2.35741 0.65804   1
   5   0   5 3.11592 0.31554   5
  -6   0  -5 0.60190 0.43420   4
  -6   0  -5 0.64689 0.21491   5
   6   0   5 0.00042 0.17827   5
   6   0   5 0.36763 0.33444   6
   6   0   5 0.30788 0.40994   3
   6   0   5 0.21759 0.59941   1
  -7   0  -5 14.5398 0.96684   4
   7   0   5 12.3584 0.64016   5
   7   0   5 14.2375 0.79483   6
   7   0   5 14.8388 0.96871   3
  -8   0  -5 40.1462 1.71865   4
   8   0   5 35.3025 1.48098   6
   8   0   5 36.0857 1.69449   3
   7  -1  -5 0.89537 0.51768   7
   7  -1  -5 1.10930 0.74395   1
   6  -1  -5 0.18060 0.40645   7
   6  -1  -5 -0.0623 0.54403   1
   5  -1  -5 7.17814 0.89782   1
   5  -1  -5 7.88810 0.65751   7
  -5   1   5 6.15709 0.34869   6
   4  -1  -5 6.77545 0.53350   5
   4  -1  -5 6.29217 0.80433   1
   4  -1  -5 6.86217 0.56700   7
  -4   1   5 6.43179 0.36697   6
   3  -1  -5 2.66662 0.46640   1
   3  -1  -5 2.54123 0.30762   5
   3  -1  -5 3.54851 0.40870   7
  -3   1   5 3.32255 0.48192   1
  -3   1   5 2.57270 0.25226   6
  -3   1   5 2.41219 0.32184   5
   2  -1  -5 297.163 9.82362   5
   2  -1  -5 295.095 10.1869   1
   1  -1  -5 54.7775 1.92361   5
   1  -1  -5 53.7651 2.26398   1
   1  -1  -5 54.6046 1.93043   7
   1  -1  -5 56.5191 1.91958   4
   1  -1  -5 54.9558 1.86915   3
  -1   1   5 54.9717 2.27127   1
  -1   1   5 55.6691 1.92963   7
  -1   1   5 57.0055 1.87280   3
  -1   1   5 57.2220 1.92344   6
   0  -1  -5 1532.91 54.1977   2
   0   1   5 1417.78 53.4227   2
  -1  -1  -5 5.17784 0.61142   1
  -1  -1  -5 5.65202 0.24471   5
  -1  -1  -5 5.40176 0.34520   3
  -1  -1  -5 5.63875 0.24560   5
  -1  -1  -5 4.92077 0.33268   4
   1   1   5 5.86041 0.65484   1
   1   1   5 5.63955 0.37595   6
   1   1   5 5.64836 0.34121   7
   1   1   5 5.36079 0.35588   3
  -2  -1  -5 75.2746 2.91128   1
  -2  -1  -5 73.2471 2.54155   4
   2   1   5 73.0044 2.54553   7
   2   1   5 76.1790 2.95521   1
   2   1   5 75.1314 2.57056   6
   2   1   5 73.1746 2.57067   3
  -3  -1  -5 7.96972 0.47864   4
   3   1   5 7.55889 0.48732   6
   3   1   5 7.13724 0.45329   7
   3   1   5 7.95429 0.50123   3
   3   1   5 7.98656 0.76943   1
  -4  -1  -5 13.0632 0.90749   1
  -4  -1  -5 11.3155 0.64472   4
   4   1   5 11.7647 0.45998   5
   4   1   5 11.3606 0.63447   7
   4   1   5 11.7522 0.65520   6
   4   1   5 12.6497 1.04284   1
   4   1   5 12.9106 0.72276   3
  -5  -1  -5 385.174 12.5370   4
  -5  -1  -5 377.484 12.7685   1
   5   1   5 381.558 12.5682   3
   5   1   5 379.605 12.3981   5
   5   1   5 390.559 13.0524   1
   5   1   5 353.433 12.5166   7
   5   1   5 368.977 12.5182   6
  -6  -1  -5 16.1509 0.92901   4
   6   1   5 16.3606 0.86293   6
   6   1   5 16.5804 0.67853   5
   6   1   5 17.1465 1.36877   1
   6   1   5 17.4705 0.97639   3
  -7  -1  -5 -0.6248 0.41007   4
   7   1   5 0.17078 0.42483   3
   7   1   5 0.24038 0.18275   5
   7   1   5 0.29806 0.36444   6
  -8  -1  -5 -0.1483 0.53834   4
   8   1   5 0.05124 0.45351   3
   8   1   5 0.85754 0.41196   6
   7  -2  -5 5.98601 1.03088   1
   7  -2  -5 5.45970 0.65120   7
   6  -2  -5 1.42455 0.66609   1
   6  -2  -5 1.07905 0.43890   7
  -6   2   5 0.91264 0.44481   5
   5  -2  -5 69.7849 3.11102   1
   5  -2  -5 75.0138 2.63858   7
  -5   2   5 71.1564 2.65115   5
   4  -2  -5 195.864 6.85251   1
   4  -2  -5 182.682 6.35743   5
   4  -2  -5 194.487 6.35384   7
  -4   2   5 177.100 6.19291   6
  -4   2   5 190.239 6.37568   5
   3  -2  -5 241.039 7.84726   7
   3  -2  -5 237.771 8.30708   1
   3  -2  -5 235.073 7.85953   5
  -3   2   5 234.295 7.86588   5
  -3   2   5 226.008 7.74908   6
  -3   2   5 236.110 8.23663   1
   2  -2  -5 150.713 5.20176   5
   2  -2  -5 152.797 5.18376   4
   2  -2  -5 160.419 5.63274   1
   2  -2  -5 158.146 5.19821   7
  -2   2   5 154.587 5.58630   1
  -2   2   5 151.151 5.14374   6
  -2   2   5 157.495 5.21365   5
   1  -2  -5 154.045 5.24696   4
   1  -2  -5 152.844 5.24807   5
   1  -2  -5 163.558 5.25829   7
   1  -2  -5 157.219 5.65684   1
  -1   2   5 156.427 5.25006   7
  -1   2   5 161.494 5.66046   1
  -1   2   5 161.149 5.19508   3
  -1   2   5 152.170 5.23451   6
  -1   2   5 158.192 5.25547   5
   0  -2  -5 2261.65 80.5532   2
   0   2   5 2319.08 80.6369   2
  -1  -2  -5 0.30775 0.16185   7
  -1  -2  -5 0.36702 0.07324   5
  -1  -2  -5 0.32269 0.17259   4
   1   2   5 0.39089 0.30752   1
   1   2   5 0.26294 0.16602   3
   1   2   5 0.13519 0.14316   7
  -2  -2  -5 303.646 10.0346   1
   2   2   5 289.246 9.69882   3
   2   2   5 284.097 10.0426   1
  -3  -2  -5 7.60823 0.45942   4
  -3  -2  -5 7.19265 0.66277   1
   3   2   5 6.20865 0.49586   3
   3   2   5 7.83710 0.73694   1
   3   2   5 7.26627 0.41595   7
  -4  -2  -5 2.48897 0.37580   4
  -4  -2  -5 3.05376 0.45664   1
   4   2   5 2.08575 0.49754   1
   4   2   5 1.76915 0.36130   3
   4   2   5 2.50782 0.30178   7
  -5  -2  -5 19.1027 0.91869   4
  -5  -2  -5 18.3650 0.96103   1
   5   2   5 16.4323 0.82905   7
   5   2   5 18.1191 0.66215   5
   5   2   5 19.0996 0.95004   3
   5   2   5 16.9236 1.19284   1
  -6  -2  -5 7.05465 0.69893   4
   6   2   5 7.04957 0.37141   5
   6   2   5 6.95123 0.81575   1
   6   2   5 8.19684 0.70422   3
  -7  -2  -5 3.68271 0.55807   4
   7   2   5 4.25835 0.52057   6
   7   2   5 3.73578 0.31340   5
   7   2   5 4.66798 0.57837   3
  -8  -2  -5 7.73025 0.82867   4
   8   2   5 6.47085 0.83885   3
   8   2   5 7.83579 0.75152   6
   8   2   5 6.40152 0.59005   5
   7  -3  -5 -0.0535 0.47017   7
   7  -3  -5 0.11160 0.98643   1
  -7   3   5 -0.3195 0.44586   5
   6  -3  -5 0.10829 0.76520   1
   6  -3  -5 0.42343 0.41413   7
   6  -3  -5 1.62949 0.74905   1
  -6   3   5 0.25630 0.40424   5
   5  -3  -5 26.7835 1.74077   1
   5  -3  -5 26.6887 1.19712   7
  -5   3   5 26.2152 1.23767   5
   4  -3  -5 8.84046 0.62705   5
   4  -3  -5 9.77332 0.66479   7
   4  -3  -5 8.56214 1.07485   1
  -4   3   5 9.97716 0.70185   5
   3  -3  -5 7.52380 0.50566   7
   3  -3  -5 6.78451 0.50786   5
   3  -3  -5 7.25223 0.85551   1
  -3   3   5 6.75068 0.29058   6
  -3   3   5 7.49603 0.55596   5
   2  -3  -5 290.749 9.88164   5
   2  -3  -5 296.028 9.86393   4
   2  -3  -5 304.613 9.86880   7
   2  -3  -5 302.349 10.3793   1
  -2   3   5 296.635 10.3259   1
  -2   3   5 296.203 9.89261   5
   1  -3  -5 8.75932 0.45000   5
   1  -3  -5 9.04320 0.46964   4
   1  -3  -5 8.60767 0.43952   7
   1  -3  -5 8.55227 0.80863   1
  -1   3   5 8.39333 0.45246   5
  -1   3   5 8.61203 0.36741   3
  -1   3   5 8.82020 0.77782   1
   0  -3  -5 1300.55 43.2022   1
   0   3   5 1307.77 43.2130   1
  -1  -3  -5 805.484 26.8137   1
   1   3   5 803.047 26.8376   1
  -2  -3  -5 298.606 10.2276   1
   2   3   5 300.793 10.2808   1
   2   3   5 296.265 9.91082   3
  -3  -3  -5 144.776 5.14092   1
  -3  -3  -5 143.680 4.86641   4
   3   3   5 143.448 4.83761   7
   3   3   5 146.653 5.24790   1
   3   3   5 144.145 4.91094   3
  -4  -3  -5 461.430 15.4704   1
   4   3   5 468.074 15.6747   1
   4   3   5 448.239 15.2700   7
   4   3   5 472.645 15.3542   3
  -5  -3  -5 73.8824 2.69125   4
   5   3   5 73.6784 2.50423   5
   5   3   5 74.5035 2.65044   7
   5   3   5 79.6537 2.75409   3
   5   3   5 73.9703 2.50293   5
   5   3   5 75.5752 3.03125   1
  -6  -3  -5 3.69211 0.48376   4
   6   3   5 5.15490 0.57527   3
   6   3   5 4.23318 0.27071   5
   6   3   5 2.54126 0.58265   1
   6   3   5 3.92959 0.26503   5
  -7  -3  -5 16.8048 0.99268   4
   7   3   5 15.1819 0.62964   5
   7   3   5 17.9260 1.02522   3
   7   3   5 14.8090 0.62745   5
  -8  -3  -5 -0.1290 0.54298   4
   8   3   5 0.24191 0.50382   6
   8   3   5 -0.2324 0.45848   3
   7  -4  -5 12.7213 1.02363   7
  -7   4   5 11.9858 0.97211   5
   6  -4  -5 18.4981 1.85796   1
   6  -4  -5 16.4138 1.02924   7
   6  -4  -5 14.9327 1.82789   1
  -6   4   5 16.4819 1.06342   5
   5  -4  -5 14.0531 1.45462   1
   5  -4  -5 12.7038 1.50094   1
   5  -4  -5 14.7787 0.86752   7
  -5   4   5 13.3334 0.86675   5
   4  -4  -5 114.269 3.89924   7
   4  -4  -5 101.109 4.19543   5
   4  -4  -5 113.882 4.56958   1
  -4   4   5 119.343 3.96062   5
   3  -4  -5 310.648 10.2895   7
   3  -4  -5 302.102 10.3197   5
   3  -4  -5 315.698 10.9404   1
  -3   4   5 310.001 10.3363   5
   2  -4  -5 0.51840 0.25155   4
   2  -4  -5 0.66148 0.24355   5
   2  -4  -5 0.31181 0.44133   1
   2  -4  -5 0.55648 0.23037   7
  -2   4   5 0.29573 0.35216   1
  -2   4   5 0.52690 0.26214   5
  -2   4   5 0.59563 0.12777   3
  -2   4   5 0.81061 0.14058   6
   1  -4  -5 1247.67 41.5811   1
  -1   4   5 1253.55 41.5679   1
   0  -4  -5 244.846 8.35923   1
   0  -4  -5 234.637 7.84361   4
   0  -4  -5 230.465 7.83649   5
   0   4   5 235.125 7.81344   7
   0   4   5 233.548 7.84217   3
   0   4   5 242.009 8.35659   1
  -1  -4  -5 2.12608 0.22641   7
  -1  -4  -5 2.14273 0.21959   5
  -1  -4  -5 2.69770 0.46513   1
  -1  -4  -5 1.91489 0.23678   4
   1   4   5 2.33097 0.26668   3
   1   4   5 2.99367 0.23207   5
   1   4   5 2.55172 0.21582   7
   1   4   5 1.35758 0.38201   1
  -2  -4  -5 25.9594 0.91219   5
  -2  -4  -5 26.5215 1.00264   4
  -2  -4  -5 27.4677 1.36082   1
   2   4   5 26.0614 1.40554   1
   2   4   5 25.6385 1.04415   3
   2   4   5 26.2610 0.94423   7
   2   4   5 26.0796 0.91503   5
  -3  -4  -5 46.4689 1.89146   1
  -3  -4  -5 44.3314 1.60677   4
   3   4   5 44.5472 1.48875   5
   3   4   5 44.1307 1.67000   3
   3   4   5 43.4244 1.48714   5
   3   4   5 43.7339 1.55347   7
   3   4   5 43.8410 1.97873   1
  -4  -4  -5 13.8699 0.80934   1
  -4  -4  -5 14.9109 0.73420   4
   4   4   5 12.7845 0.77669   3
   4   4   5 13.5081 0.63326   7
   4   4   5 14.0608 0.51353   5
   4   4   5 13.9552 0.51415   5
   4   4   5 14.7587 0.80592   3
   4   4   5 13.1351 1.00971   1
  -5  -4  -5 185.385 6.20946   4
   5   4   5 183.309 6.05273   5
   5   4   5 191.330 6.29123   3
   5   4   5 174.765 6.15327   7
   5   4   5 182.916 6.05140   5
   5   4   5 182.086 6.54109   1
  -6  -4  -5 10.5939 0.75167   4
   6   4   5 9.28704 0.95230   1
   6   4   5 10.3103 0.44591   5
   6   4   5 9.79518 0.44283   5
   6   4   5 11.8762 0.84720   3
  -7  -4  -5 2.58931 0.52997   4
   7   4   5 2.54451 0.24970   5
   7   4   5 2.37878 0.25803   5
   7   4   5 2.97333 0.53680   3
  -8  -4  -5 14.6226 1.07169   4
   8   4   5 13.1624 1.05527   3
   7  -5  -5 0.17215 0.50023   7
  -7   5   5 1.04300 0.55651   5
   6  -5  -5 28.8348 2.51572   1
   6  -5  -5 32.1303 1.46964   7
  -6   5   5 31.0486 1.51041   5
   5  -5  -5 4.81642 0.52982   7
   5  -5  -5 6.46409 1.13337   1
   5  -5  -5 7.37920 1.12142   1
  -5   5   5 5.95655 0.73788   5
   4  -5  -5 31.7582 1.97655   1
   4  -5  -5 29.9617 2.00063   1
   4  -5  -5 28.4894 1.24167   7
  -4   5   5 29.0186 1.31284   5
   3  -5  -5 110.938 3.75501   7
   3  -5  -5 111.492 4.50292   1
   3  -5  -5 109.089 3.65358   3
   3  -5  -5 104.156 3.79830   5
  -3   5   5 110.222 3.65119   3
  -3   5   5 110.376 3.82253   5
   2  -5  -5 9.42952 1.01747   1
   2  -5  -5 9.64121 0.46141   3
   2  -5  -5 8.87501 0.55036   4
   2  -5  -5 8.93322 0.56811   5
   2  -5  -5 9.84166 0.52864   7
  -2   5   5 9.75087 0.60972   5
  -2   5   5 9.00712 1.05672   1
  -2   5   5 8.95997 0.45200   3
   1  -5  -5 20.6739 0.89677   5
   1  -5  -5 22.3745 0.84312   7
   1  -5  -5 22.0207 0.89786   4
   1  -5  -5 20.5708 1.41923   1
  -1   5   5 22.8463 0.93964   5
  -1   5   5 22.0038 0.85184   3
  -1   5   5 22.7580 1.45653   1
   0  -5  -5 0.51000 0.43166   1
   0   5   5 0.56434 0.43916   1
  -1  -5  -5 258.301 9.10671   1
  -1  -5  -5 256.270 8.59362   5
  -1  -5  -5 258.100 8.60460   4
   1   5   5 252.018 8.54214   7
   1   5   5 263.003 8.64396   3
   1   5   5 266.309 9.15707   1
   1   5   5 263.601 8.59913   5
  -2  -5  -5 111.938 4.19658   1
  -2  -5  -5 109.964 3.74040   5
  -2  -5  -5 111.314 3.77903   4
   2   5   5 114.568 3.74802   5
   2   5   5 110.393 3.83805   3
   2   5   5 112.720 3.71361   7
   2   5   5 111.403 4.27369   1
  -3  -5  -5 6.30688 0.46843   4
  -3  -5  -5 8.42298 0.74301   1
   3   5   5 6.80857 0.35354   5
   3   5   5 6.75833 0.56035   3
   3   5   5 6.81810 0.82069   1
   3   5   5 6.31650 0.34708   7
  -4  -5  -5 351.118 11.3846   4
  -4  -5  -5 351.056 11.5026   1
  -4  -5  -5 341.731 11.4921   1
   4   5   5 332.472 11.4572   3
   4   5   5 349.444 11.8127   1
   4   5   5 342.957 11.2895   5
   4   5   5 334.305 11.3196   7
   4   5   5 339.466 11.2886   5
  -5  -5  -5 13.7282 0.77849   4
   5   5   5 14.6958 0.89511   3
   5   5   5 13.4086 0.55960   5
   5   5   5 12.1061 0.62744   7
   5   5   5 13.9228 0.55755   5
   5   5   5 14.1869 1.08203   1
  -6  -5  -5 0.20912 0.37882   4
   6   5   5 0.20562 0.44657   3
   6   5   5 0.53625 0.25016   7
   6   5   5 0.19726 0.15809   5
   6   5   5 0.24647 0.15416   5
   6   5   5 0.16920 0.45587   1
  -7  -5  -5 21.0952 1.12914   4
   7   5   5 20.8020 0.81235   5
   7   5   5 22.6766 1.24980   3
   6  -6  -5 0.35788 0.47464   7
   6  -6  -5 0.88105 1.39786   1
  -6   6   5 1.59758 0.55651   5
   5  -6  -5 29.1265 2.46394   1
   5  -6  -5 33.5919 1.43619   7
   5  -6  -5 33.8279 2.52488   1
  -5   6   5 32.1781 1.52062   5
   4  -6  -5 49.8482 2.80220   1
   4  -6  -5 45.9543 2.75039   1
   4  -6  -5 51.5225 1.85640   7
   4  -6  -5 49.1799 1.69593   3
  -4   6   5 46.6024 1.68221   3
  -4   6   5 47.4676 1.94013   5
   3  -6  -5 97.9417 4.27933   1
   3  -6  -5 100.894 4.27048   1
   3  -6  -5 97.2584 3.40442   7
   3  -6  -5 99.2846 3.34515   3
  -3   6   5 97.0780 3.33780   3
  -3   6   5 99.2229 3.51304   5
   2  -6  -5 7.11723 0.57128   5
   2  -6  -5 7.55901 0.55922   4
   2  -6  -5 6.75258 0.92344   1
   2  -6  -5 8.09786 0.47207   3
   2  -6  -5 7.48044 0.48050   7
  -2   6   5 7.86824 0.63877   5
  -2   6   5 7.67058 0.45816   3
   1  -6  -5 584.136 19.5105   5
   1  -6  -5 587.573 20.1894   1
  -1   6   5 601.324 20.2033   1
   0  -6  -5 44.9211 1.59882   4
   0  -6  -5 43.3824 1.62447   5
   0  -6  -5 43.4886 2.18069   1
   0  -6  -5 45.2034 1.51794   7
   0   6   5 45.8446 2.25713   1
   0   6   5 43.6115 1.62446   3
   0   6   5 44.9830 1.64267   5
  -1  -6  -5 0.10985 0.39647   1
  -1  -6  -5 -0.0867 0.20590   4
  -1  -6  -5 -0.0475 0.20292   5
   1   6   5 -0.0591 0.23759   3
   1   6   5 0.19497 0.20051   5
   1   6   5 -0.1768 0.44431   1
  -2  -6  -5 29.8781 1.62784   1
  -2  -6  -5 29.7353 1.14152   4
  -2  -6  -5 28.5853 1.12666   5
   2   6   5 31.0680 1.71462   1
   2   6   5 32.1684 1.14855   5
   2   6   5 30.5044 1.22349   3
  -3  -6  -5 78.2202 3.06114   1
  -3  -6  -5 78.8209 2.68511   4
  -3  -6  -5 75.5402 3.04493   1
   3   6   5 77.4614 2.65235   5
   3   6   5 80.8101 3.24459   1
   3   6   5 75.1840 2.76977   3
   3   6   5 76.0297 2.57729   7
  -4  -6  -5 7.29306 0.53537   4
  -4  -6  -5 8.20340 0.64047   1
  -4  -6  -5 7.13247 0.65783   1
   4   6   5 7.01305 0.42043   5
   4   6   5 7.22592 0.37123   7
   4   6   5 6.27690 0.79713   1
  -5  -6  -5 186.830 6.26176   4
   5   6   5 192.491 6.70077   1
   5   6   5 175.897 6.17404   7
   5   6   5 185.231 6.17239   5
   5   6   5 186.426 6.17065   5
  -6  -6  -5 145.733 4.93365   4
   6   6   5 139.699 4.79338   5
   6   6   5 154.547 5.09790   3
   6   6   5 132.458 4.82881   7
   6   6   5 143.662 5.36213   1
  -7  -6  -5 1.15076 0.45675   4
   7   6   5 0.86826 0.52331   3
   7   6   5 0.69520 0.18696   5
   6  -7  -5 27.9652 1.38911   7
  -6   7   5 27.4642 1.50946   5
   5  -7  -5 -0.1211 1.20324   1
   5  -7  -5 0.32055 0.37641   7
   5  -7  -5 -0.1048 1.31570   1
   5  -7  -5 0.07075 0.17633   3
  -5   7   5 0.07332 0.48864   5
  -5   7   5 0.17290 0.15279   3
   4  -7  -5 6.57884 1.37627   1
   4  -7  -5 9.87386 0.67713   7
   4  -7  -5 9.12316 0.51598   3
   4  -7  -5 6.36718 1.21923   1
  -4   7   5 9.36162 0.48155   3
  -4   7   5 8.75572 0.82368   5
   3  -7  -5 39.3416 2.49809   1
   3  -7  -5 41.6931 2.53877   1
   3  -7  -5 37.9796 1.45014   3
   3  -7  -5 40.6753 1.53994   4
   3  -7  -5 38.2080 1.48110   7
  -3   7   5 42.0307 1.66014   5
  -3   7   5 38.2194 1.44097   3
  -3   7   5 35.4817 1.30506   6
   2  -7  -5 133.938 4.43822   7
   2  -7  -5 135.068 4.48804   4
   2  -7  -5 132.051 4.47790   3
   2  -7  -5 133.029 5.43457   1
   2  -7  -5 123.790 5.32518   1
  -2   7   5 135.063 4.58706   5
  -2   7   5 126.676 4.46226   3
   1  -7  -5 49.7136 1.69552   7
   1  -7  -5 46.5189 1.83312   5
   1  -7  -5 50.0742 2.55140   1
   1  -7  -5 49.6715 1.77650   4
   1  -7  -5 49.5896 1.81264   3
   1  -7  -5 48.6007 2.56940   1
  -1   7   5 49.6763 1.86347   5
  -1   7   5 47.4877 1.78884   3
   0  -7  -5 242.847 7.86965   7
   0  -7  -5 236.120 8.72205   1
   0  -7  -5 242.045 8.04280   3
   0  -7  -5 236.301 8.02708   5
   0  -7  -5 239.645 7.97040   4
   0  -7  -5 238.831 8.74281   1
   0   7   5 228.614 8.01672   3
   0   7   5 252.082 8.05144   5
  -1  -7  -5 21.7917 0.88627   4
  -1  -7  -5 22.1630 0.94010   5
  -1  -7  -5 22.7667 1.03177   6
  -1  -7  -5 20.2087 1.47500   1
  -1  -7  -5 21.8417 1.55853   1
   1   7   5 23.0233 0.95867   5
   1   7   5 21.2174 0.97359   3
   1   7   5 22.2897 1.55427   1
  -2  -7  -5 3.57460 0.68435   1
  -2  -7  -5 3.20592 0.38518   5
  -2  -7  -5 3.52270 0.49197   6
  -2  -7  -5 3.14958 0.37008   4
   2   7   5 3.68542 0.43154   5
   2   7   5 2.21381 0.64536   1
   2   7   5 2.93934 0.39562   3
  -3  -7  -5 139.302 5.17613   1
  -3  -7  -5 139.477 5.17442   1
  -3  -7  -5 140.661 4.87212   6
  -3  -7  -5 136.894 4.71566   4
   3   7   5 141.085 5.38538   1
   3   7   5 141.768 4.73098   5
  -4  -7  -5 5.19745 0.46990   4
  -4  -7  -5 3.92979 0.48257   1
  -4  -7  -5 3.77984 0.49698   1
   4   7   5 3.61492 0.70634   1
   4   7   5 3.68517 0.39267   5
  -5  -7  -5 4.18118 0.44369   4
   5   7   5 3.48367 0.39092   5
   5   7   5 3.94241 0.27704   7
   5   7   5 3.39321 0.37265   5
  -6  -7  -5 4.09240 0.49412   4
   6   7   5 3.44227 0.39400   5
   6   7   5 4.21743 0.41149   5
   6   7   5 3.62147 0.40956   7
  -7  -7  -5 2.22102 0.49822   4
   7   7   5 2.26639 0.60378   3
   7   7   5 2.12509 0.30629   7
   5  -8  -5 3.42316 2.66716   1
   5  -8  -5 2.51741 0.29122   3
   5  -8  -5 2.12343 0.44084   7
   5  -8  -5 3.51442 0.58402   4
  -5   8   5 3.32887 0.66858   5
   4  -8  -5 37.2324 1.41648   3
   4  -8  -5 34.0707 2.96912   1
   4  -8  -5 39.7401 1.57312   4
   4  -8  -5 37.7460 1.49506   7
   4  -8  -5 31.4463 2.68455   1
  -4   8   5 37.8626 1.70755   5
  -4   8   5 34.4245 1.37840   3
   3  -8  -5 14.9996 0.76621   3
   3  -8  -5 14.8478 0.74966   7
   3  -8  -5 14.8827 0.83140   4
   3  -8  -5 11.7986 1.55840   1
   3  -8  -5 15.4411 1.85715   1
  -3   8   5 17.1777 1.01118   5
  -3   8   5 14.3932 0.73541   3
   2  -8  -5 26.5808 2.21186   1
   2  -8  -5 29.4014 2.29208   1
   2  -8  -5 30.4030 1.24266   3
   2  -8  -5 31.2932 1.23171   4
   2  -8  -5 30.0846 1.13782   7
  -2   8   5 28.3107 1.21401   3
  -2   8   5 32.3033 1.39635   5
   1  -8  -5 14.1913 1.61177   1
   1  -8  -5 12.2888 0.66394   4
   1  -8  -5 12.6973 0.51027   7
   1  -8  -5 11.7350 0.73594   3
   1  -8  -5 11.5166 1.37987   1
  -1   8   5 13.2829 0.84343   5
  -1   8   5 11.4960 0.69089   3
   0  -8  -5 35.9096 1.31863   4
   0  -8  -5 34.2689 1.42064   5
   0  -8  -5 35.7277 2.17876   1
   0  -8  -5 33.9228 1.43383   3
   0  -8  -5 35.3582 2.14585   1
   0  -8  -5 35.9321 1.43474   6
   0   8   5 36.6775 1.44966   5
   0   8   5 32.5802 1.39203   3
  -1  -8  -5 1.32911 0.26350   4
  -1  -8  -5 0.83144 0.30095   5
  -1  -8  -5 1.20290 0.67224   1
  -1  -8  -5 1.00668 0.41794   6
   1   8   5 1.14198 0.32439   5
  -2  -8  -5 158.000 5.31242   6
  -2  -8  -5 153.327 5.12433   4
  -2  -8  -5 151.867 5.82171   1
  -2  -8  -5 151.312 5.83001   1
  -2  -8  -5 143.323 5.18751   5
   2   8   5 158.520 5.21523   5
  -3  -8  -5 2.20915 0.29497   4
  -3  -8  -5 1.27748 0.60683   1
  -3  -8  -5 2.03741 0.51714   6
  -3  -8  -5 2.60091 0.64271   1
   3   8   5 2.46115 0.35725   5
  -4  -8  -5 9.59179 0.89865   1
  -4  -8  -5 10.9556 0.90255   1
  -4  -8  -5 10.2969 0.87417   6
  -4  -8  -5 10.6717 0.60681   4
   4   8   5 10.4035 0.61664   5
  -5  -8  -5 0.70644 0.32012   4
   5   8   5 0.78927 0.24154   5
   5   8   5 0.87097 0.26933   5
  -6  -8  -5 119.747 4.05581   4
   6   8   5 114.412 4.00371   5
   4  -9  -5 -0.9947 1.57270   1
   4  -9  -5 0.90265 1.66067   1
   4  -9  -5 0.79125 0.31479   3
   4  -9  -5 0.91396 0.43390   4
   4  -9  -5 1.65533 0.35816   7
  -4   9   5 0.42002 0.51046   5
   3  -9  -5 2.72148 1.50386   1
   3  -9  -5 4.25329 0.45512   3
   3  -9  -5 3.22465 0.36129   7
   3  -9  -5 5.08765 1.58882   1
  -3   9   5 3.87339 0.59467   5
   2  -9  -5 22.5433 2.37754   1
   2  -9  -5 20.8014 1.05199   3
   2  -9  -5 22.6673 0.86573   7
   2  -9  -5 22.1020 2.40058   1
   2  -9  -5 22.1135 0.99688   4
  -2   9   5 22.4474 1.16964   5
   1  -9  -5 0.24686 0.35488   3
   1  -9  -5 -0.2834 0.26124   4
   1  -9  -5 -0.7458 0.83118   1
   1  -9  -5 1.95870 1.02280   1
  -1   9   5 -0.2118 0.38903   5
   0  -9  -5 54.9017 2.97263   1
   0  -9  -5 51.4798 1.88302   4
   0  -9  -5 53.5697 2.04150   6
   0  -9  -5 52.0687 2.04907   3
   0  -9  -5 48.3733 2.91073   1
   0   9   5 55.5349 2.06992   5
  -1  -9  -5 56.1154 2.06044   4
  -1  -9  -5 59.8691 2.28760   6
  -1  -9  -5 59.5389 3.08325   1
   1   9   5 60.9933 2.23841   5
  -2  -9  -5 0.14643 0.51015   6
  -2  -9  -5 0.17787 0.71204   1
  -2  -9  -5 0.52550 0.73022   1
  -2  -9  -5 0.08946 0.21551   4
   2   9   5 0.63236 0.34464   5
  -3  -9  -5 14.6279 0.70128   4
  -3  -9  -5 18.0051 1.08898   6
  -3  -9  -5 16.2644 1.52365   1
  -3  -9  -5 16.3378 1.46141   1
   3   9   5 16.2743 0.86591   5
  -4  -9  -5 43.3999 1.98800   1
  -4  -9  -5 44.2262 1.61659   4
  -4  -9  -5 44.8086 1.95841   6
   4   9   5 45.6121 1.72508   5
  -5  -9  -5 3.33183 0.35653   4
   5   9   5 4.05809 0.42296   5
   3 -10  -5 1.28914 0.37834   3
   3 -10  -5 -0.0677 2.01376   1
   3 -10  -5 0.79005 0.38459   4
   3 -10  -5 1.55587 2.04654   1
   3 -10  -5 0.76476 0.24769   7
  -3  10   5 0.76596 0.51742   5
   2 -10  -5 0.05600 0.11970   7
   2 -10  -5 -0.3706 0.28734   4
   2 -10  -5 0.24272 0.35357   3
   2 -10  -5 -0.9733 1.52683   1
   2 -10  -5 0.69696 1.56066   1
  -2  10   5 -0.0010 0.45383   5
   1 -10  -5 2.75222 1.37820   1
   1 -10  -5 4.94469 1.42519   1
   1 -10  -5 5.45677 0.68711   3
   1 -10  -5 6.33269 0.48438   4
  -1  10   5 6.19040 0.79012   5
   0 -10  -5 4.77499 0.57019   3
   0 -10  -5 2.39135 1.30141   1
   0 -10  -5 3.47827 0.38868   4
   0 -10  -5 3.21893 1.23621   1
   0  10   5 4.65320 0.56639   5
  -1 -10  -5 9.17730 0.84057   6
  -1 -10  -5 8.55737 0.46371   4
   1  10   5 8.78565 0.74979   5
  -2 -10  -5 54.1709 3.13198   1
  -2 -10  -5 62.8743 2.39516   6
  -2 -10  -5 56.9487 2.02179   4
   2  10   5 60.2057 2.26419   5
  -3 -10  -5 34.1235 1.31127   4
  -3 -10  -5 32.0307 2.29622   1
  -3 -10  -5 33.2441 1.61369   6
   3  10   5 32.7433 1.43342   5
  -4 -10  -5 7.33783 0.89933   1
  -4 -10  -5 6.47628 0.81321   6
   4  10   5 8.41778 0.67018   5
   1 -11  -5 3.87758 0.55617   3
   1 -11  -5 5.22459 0.42736   4
  -1  11   5 5.38240 0.64753   5
   0  11   5 2.07666 0.54257   5
  -1 -11  -5 11.8021 0.96293   6
   1  11   5 8.63389 0.81929   5
  -2 -11  -5 0.32813 0.55837   6
  -3 -11  -5 0.81945 0.65947   6
   3  11   5 0.84773 0.42405   5
   2   8  -6 1.34094 0.49999   5
  -2  -8   6 0.80413 0.49798   3
  -2  -8   6 1.69917 0.67034   6
   1   8  -6 9.45805 0.93410   5
  -1  -8   6 10.8947 1.09737   6
  -1  -8   6 9.13628 0.92458   3
   0   8  -6 6.64870 0.83649   5
   0  -8   6 4.44534 0.66555   3
   0  -8   6 6.17093 0.79042   6
  -1   8  -6 12.3793 0.98553   5
  -1   8  -6 9.78946 2.49650   1
   1  -8   6 10.9776 1.01996   3
   1  -8   6 12.5847 1.08868   6
   4   7  -6 23.1445 1.27767   5
   4   7  -6 21.1353 1.00775   7
  -4  -7   6 20.7812 1.23142   3
  -4  -7   6 24.3906 1.41533   6
   3   7  -6 -0.4062 1.14069   1
   3   7  -6 0.14608 0.27223   7
   3   7  -6 0.13647 0.42653   5
  -3  -7   6 -0.3343 0.98290   1
  -3  -7   6 0.21730 0.43538   3
  -3  -7   6 -0.0015 0.57358   6
   2   7  -6 1.08262 0.46139   5
   2   7  -6 1.18133 0.30439   7
   2   7  -6 2.40783 1.15426   1
  -2  -7   6 0.46132 1.00312   1
  -2  -7   6 1.08818 0.59561   6
  -2  -7   6 1.20712 0.50275   3
   1   7  -6 61.6757 3.51910   1
   1   7  -6 62.2037 2.41561   5
  -1  -7   6 59.5720 2.46857   6
  -1  -7   6 61.5369 2.42853   3
   0   7  -6 7.89985 1.42012   1
   0   7  -6 9.03641 0.83916   5
   0  -7   6 7.01349 1.44480   1
   0  -7   6 7.75346 0.92533   6
   0  -7   6 9.65052 0.87344   3
  -1   7  -6 13.6926 0.97304   5
  -1   7  -6 13.5793 1.90125   1
   1  -7   6 16.6497 1.95865   1
   1  -7   6 12.8512 1.03237   6
   1  -7   6 13.3683 1.03506   3
  -2   7  -6 40.9965 1.73434   5
  -2   7  -6 35.7080 3.16774   1
   2  -7   6 39.5645 1.74579   6
   2  -7   6 39.3776 1.80352   3
   2  -7   6 33.8904 3.13667   1
  -3   7  -6 0.32809 0.42117   5
  -3   7  -6 -0.9188 1.93933   1
   3  -7   6 -0.2417 0.48840   3
   3  -7   6 0.08243 0.45290   6
   3  -7   6 0.55350 1.75967   1
   5   6  -6 27.1699 1.42939   5
   5   6  -6 21.0091 2.61428   1
   5   6  -6 27.6218 1.21781   7
  -5  -6   6 29.8497 1.50368   6
   4   6  -6 1.52471 0.94752   1
   4   6  -6 2.02758 0.50732   5
   4   6  -6 1.47706 0.33236   7
  -4  -6   6 1.13631 0.56331   1
  -4  -6   6 0.69949 0.55583   6
  -4  -6   6 0.99210 0.45241   3
   3   6  -6 4.76688 0.51516   7
   3   6  -6 4.38542 1.01629   1
   3   6  -6 3.74190 0.55314   5
  -3  -6   6 4.15848 0.65915   6
  -3  -6   6 5.15812 0.58020   3
  -3  -6   6 3.25803 0.87775   1
   2   6  -6 19.4061 1.08933   5
   2   6  -6 19.9805 0.93029   7
   2   6  -6 19.8950 1.80502   1
  -2  -6   6 20.7326 1.08873   3
  -2  -6   6 17.6707 1.68538   1
  -2  -6   6 20.8562 1.19088   6
   1   6  -6 1.12534 0.44601   5
   1   6  -6 0.85809 0.29247   7
   1   6  -6 0.81788 0.83930   1
  -1  -6   6 0.68002 0.30153   7
  -1  -6   6 0.27167 0.42076   3
  -1  -6   6 0.87485 0.52086   6
   0   6  -6 1.82298 0.87143   1
   0   6  -6 0.04402 0.38246   5
   0  -6   6 -0.0569 0.45505   3
   0  -6   6 -0.1995 0.49896   6
   0  -6   6 0.54377 0.84556   1
  -1   6  -6 20.6341 0.80588   4
  -1   6  -6 23.4430 1.16350   5
  -1   6  -6 23.0815 2.14986   1
   1  -6   6 21.5118 1.99347   1
   1  -6   6 24.3672 1.22181   3
   1  -6   6 22.7657 1.17548   6
  -2   6  -6 62.4297 3.51687   1
  -2   6  -6 56.5192 2.07131   4
  -2   6  -6 60.6940 2.31415   5
   2  -6   6 59.0780 3.47448   1
   2  -6   6 58.8821 2.31978   6
   2  -6   6 62.3322 2.39021   3
  -3   6  -6 5.33709 1.44792   1
  -3   6  -6 5.59162 0.47093   4
  -3   6  -6 5.30438 0.67299   5
   3  -6   6 6.20803 0.78366   3
   3  -6   6 5.91935 0.70957   6
   3  -6   6 5.96179 1.34706   1
  -4   6  -6 9.10909 0.63459   4
  -4   6  -6 8.36005 0.78006   5
   4  -6   6 8.59538 0.88420   3
   4  -6   6 5.21409 1.73732   1
   4  -6   6 8.80008 0.76118   6
   6   5  -6 0.62109 0.51425   5
   6   5  -6 1.33685 0.96931   1
   6   5  -6 0.68821 0.42977   7
   6   5  -6 1.33266 0.24194   4
  -6  -5   6 0.22548 0.53378   6
   5   5  -6 15.7239 1.03136   5
   5   5  -6 15.2794 0.86242   7
   5   5  -6 15.1028 1.63848   1
   5   5  -6 14.2614 0.60305   4
  -5  -5   6 14.4680 1.02171   6
   4   5  -6 19.1412 1.03467   5
   4   5  -6 17.6950 0.87993   7
   4   5  -6 15.8703 0.62993   4
   4   5  -6 15.3506 1.55566   1
  -4  -5   6 18.4895 0.95943   3
  -4  -5   6 17.0051 1.08711   1
  -4  -5   6 18.0885 1.09013   6
  -4  -5   6 16.1111 1.04996   1
   3   5  -6 -0.1867 0.61041   1
   3   5  -6 -0.0438 0.26733   7
   3   5  -6 0.25209 0.39333   5
  -3  -5   6 0.01074 0.32358   3
  -3  -5   6 0.45672 0.56929   1
  -3  -5   6 -0.2280 0.44840   6
   2   5  -6 47.8826 1.82993   5
   2   5  -6 42.9145 2.38781   1
   2   5  -6 46.1799 1.70574   7
  -2  -5   6 42.3995 1.68878   7
  -2  -5   6 48.2624 1.81232   3
  -2  -5   6 38.8880 2.26927   1
  -2  -5   6 45.9047 1.85847   6
   1   5  -6 135.300 4.63784   7
   1   5  -6 140.729 4.73807   5
   1   5  -6 131.702 5.45431   1
  -1  -5   6 134.118 4.63896   7
  -1  -5   6 135.025 4.71960   3
  -1  -5   6 136.854 4.76477   6
   0   5  -6 21.9521 1.76544   1
   0   5  -6 22.1733 1.05022   5
   0   5  -6 19.5607 0.75305   4
   0   5  -6 21.8616 0.95853   7
   0  -5   6 19.5232 1.69610   1
   0  -5   6 21.8784 1.06202   3
   0  -5   6 21.2527 1.10721   6
   0  -5   6 20.7080 0.95506   7
  -1   5  -6 50.0514 1.90254   5
  -1   5  -6 46.2036 1.68600   4
  -1   5  -6 49.5781 2.74126   1
   1  -5   6 50.2195 2.75253   1
   1  -5   6 49.6527 1.94538   3
   1  -5   6 48.2468 1.92867   6
   1  -5   6 48.1410 1.91350   7
  -2   5  -6 62.1798 2.24405   4
  -2   5  -6 64.7879 2.40654   5
  -2   5  -6 62.7162 3.37847   1
   2  -5   6 67.8234 2.49174   3
   2  -5   6 61.3874 3.33021   1
   2  -5   6 66.4337 2.43588   6
  -3   5  -6 5.58740 0.63951   5
  -3   5  -6 5.04721 1.25844   1
  -3   5  -6 5.15971 0.49202   4
   3  -5   6 5.75102 0.62925   3
   3  -5   6 3.01679 1.10218   1
   3  -5   6 5.06900 0.63286   6
  -4   5  -6 13.4941 0.76256   4
  -4   5  -6 16.7982 1.87518   1
  -4   5  -6 13.7621 0.85536   5
   4  -5   6 13.4720 0.98630   3
   4  -5   6 12.1246 0.82162   6
   4  -5   6 12.1438 1.70386   1
  -5   5  -6 48.3557 1.86573   4
  -5   5  -6 48.9650 1.90887   5
   5  -5   6 43.2690 1.83446   6
   5  -5   6 47.7921 2.04459   3
   6   4  -6 5.55358 0.58697   7
   6   4  -6 5.01608 0.49984   4
   6   4  -6 3.50698 0.83064   1
   6   4  -6 5.66185 0.69340   5
  -6  -4   6 6.27757 0.69003   6
   5   4  -6 14.9901 1.40575   1
   5   4  -6 15.1860 0.69405   4
   5   4  -6 15.6021 0.88698   7
   5   4  -6 14.1803 0.76003   3
   5   4  -6 16.3617 0.97318   5
  -5  -4   6 17.1757 0.98050   6
   4   4  -6 39.2989 2.11045   1
   4   4  -6 38.3496 1.40201   4
   4   4  -6 37.8214 1.50519   3
   4   4  -6 39.0121 1.65445   5
   4   4  -6 40.4340 1.56491   7
  -4  -4   6 39.2019 1.64635   6
  -4  -4   6 40.7366 1.70712   1
  -4  -4   6 39.9714 1.55932   3
   3   4  -6 11.2369 0.65006   7
   3   4  -6 10.9871 1.19455   1
   3   4  -6 9.66376 0.60073   3
   3   4  -6 9.93501 0.71488   5
   3   4  -6 9.73022 0.43990   4
  -3  -4   6 10.2684 0.77620   6
  -3  -4   6 9.81192 0.66879   3
  -3  -4   6 10.6090 1.04640   1
   2   4  -6 46.9573 2.41158   1
   2   4  -6 45.5876 1.64790   4
   2   4  -6 45.1056 1.79157   3
   2   4  -6 52.0259 1.88899   5
   2   4  -6 49.6458 1.80848   7
  -2  -4   6 49.8422 1.84630   3
  -2  -4   6 48.4279 1.79567   7
  -2  -4   6 50.2975 1.90786   6
  -2  -4   6 47.3810 2.32875   1
   1   4  -6 0.24676 0.26249   3
   1   4  -6 -0.0140 0.32337   5
   1   4  -6 -0.1592 0.26185   7
   1   4  -6 0.61021 0.57348   1
  -1  -4   6 0.19390 0.37575   6
  -1  -4   6 1.49468 0.83533   1
  -1  -4   6 0.58276 0.27863   7
  -1  -4   6 0.45111 0.33002   3
   0   4  -6 23.7649 1.06667   3
   0   4  -6 25.0281 1.71266   1
   0   4  -6 23.5768 0.89952   4
   0   4  -6 25.2779 1.04839   7
   0   4  -6 24.3995 1.08499   5
   0  -4   6 25.9436 1.12359   3
   0  -4   6 25.6489 1.12642   6
   0  -4   6 27.0702 1.73516   1
   0  -4   6 23.8015 1.03812   7
  -1   4  -6 4.55942 0.52791   5
  -1   4  -6 4.24031 0.86417   1
  -1   4  -6 4.35525 0.32661   4
  -1   4  -6 3.18938 0.43988   3
   1  -4   6 4.20329 0.49123   3
   1  -4   6 4.74103 0.47731   5
   1  -4   6 4.16515 0.53985   6
   1  -4   6 4.30767 0.48435   7
   1  -4   6 3.79655 0.86958   1
  -2   4  -6 164.196 5.53841   5
  -2   4  -6 164.953 5.44595   4
  -2   4  -6 162.699 6.39507   1
   2  -4   6 163.906 6.39474   1
   2  -4   6 155.033 5.51720   5
   2  -4   6 163.661 5.59127   3
   2  -4   6 161.319 5.56073   6
   2  -4   6 162.816 5.62552   7
  -3   4  -6 1.05610 0.79330   1
  -3   4  -6 -0.0780 0.27449   4
  -3   4  -6 0.06456 0.29602   5
   3  -4   6 0.02369 0.28658   5
   3  -4   6 -0.3112 0.39445   3
   3  -4   6 0.70013 0.81349   1
   3  -4   6 0.39718 0.37238   6
  -4   4  -6 -1.2410 0.82900   1
  -4   4  -6 0.13095 0.34332   4
  -4   4  -6 0.61477 0.34317   5
   4  -4   6 -0.9403 0.80673   1
   4  -4   6 0.15410 0.35858   6
   4  -4   6 0.12050 0.42567   3
  -5   4  -6 21.6722 1.07377   4
  -5   4  -6 23.6729 1.06545   5
   5  -4   6 21.8378 1.18772   3
   5  -4   6 20.1089 1.02315   6
   5  -4   6 21.0102 2.41859   1
  -6   4  -6 3.75857 0.48439   5
  -6   4  -6 5.05780 0.62824   4
   6  -4   6 3.72903 0.60385   3
   6  -4   6 3.88250 0.45794   6
   7   3  -6 68.1143 2.61416   5
   7   3  -6 65.2006 2.46664   3
   7   3  -6 61.8705 2.37531   4
   7   3  -6 63.6159 2.49818   7
  -7  -3   6 62.9348 2.45658   6
   6   3  -6 2.68739 0.37098   4
   6   3  -6 4.26698 0.55595   7
   6   3  -6 2.99733 0.38075   3
   6   3  -6 3.60496 0.55482   5
   6   3  -6 4.78894 0.76630   1
  -6  -3   6 4.00199 0.54520   6
   5   3  -6 8.59869 1.08040   1
   5   3  -6 10.6099 0.59158   4
   5   3  -6 10.1362 0.72440   7
   5   3  -6 10.9630 0.82345   5
   5   3  -6 9.66726 0.55141   3
  -5  -3   6 10.3784 0.76573   6
   4   3  -6 23.6620 1.03730   7
   4   3  -6 22.1628 1.44085   1
   4   3  -6 22.3328 0.90494   4
   4   3  -6 22.7800 1.11198   5
   4   3  -6 20.7465 0.92918   3
  -4  -3   6 22.2667 1.16680   1
  -4  -3   6 23.0927 1.08926   6
  -4  -3   6 23.8835 0.98086   3
   3   3  -6 32.4872 1.27453   7
   3   3  -6 31.7281 1.32883   5
   3   3  -6 30.1686 1.13908   4
   3   3  -6 31.8112 1.75334   1
   3   3  -6 29.6717 1.20281   3
  -3  -3   6 31.0084 1.24048   3
  -3  -3   6 32.7870 1.64470   1
  -3  -3   6 31.0622 1.32907   6
   2   3  -6 130.506 4.50797   4
   2   3  -6 138.304 4.61021   7
   2   3  -6 137.149 5.20905   1
   2   3  -6 123.671 4.58025   3
   2   3  -6 137.145 4.65447   5
  -2  -3   6 135.949 5.09789   1
  -2  -3   6 141.810 4.61797   3
  -2  -3   6 135.903 4.60778   7
  -2  -3   6 137.571 4.66786   6
   1   3  -6 223.640 7.91464   1
   1   3  -6 209.715 7.27158   3
   1   3  -6 216.316 7.30461   5
   1   3  -6 226.343 7.28129   7
   1   3  -6 208.641 7.18241   4
  -1  -3   6 222.096 7.33071   6
  -1  -3   6 213.998 7.27108   7
  -1  -3   6 224.439 7.29779   3
  -1  -3   6 209.724 7.83441   1
   0   3  -6 83.7798 3.42840   1
   0   3  -6 74.3920 2.75023   3
   0   3  -6 79.4476 2.75097   7
   0   3  -6 78.9657 2.76524   5
   0   3  -6 74.2662 2.65470   4
   0  -3   6 78.8475 2.78094   3
   0  -3   6 76.6702 2.74630   7
   0  -3   6 79.7401 2.80534   6
   0  -3   6 82.7703 3.39523   1
  -1   3  -6 102.696 4.20035   1
  -1   3  -6 102.968 3.53097   7
  -1   3  -6 105.258 3.53176   5
  -1   3  -6 102.278 3.45053   4
  -1   3  -6 99.2523 3.54696   3
   1  -3   6 106.127 3.57328   3
   1  -3   6 100.751 4.20907   1
   1  -3   6 98.5166 3.55329   6
   1  -3   6 100.821 3.52411   7
  -2   3  -6 154.892 5.01631   5
  -2   3  -6 153.751 5.79278   1
  -2   3  -6 136.018 5.03591   3
  -2   3  -6 150.810 4.96284   4
   2  -3   6 144.197 4.99417   5
   2  -3   6 154.402 5.08287   3
   2  -3   6 143.738 5.04018   6
   2  -3   6 146.351 5.76546   1
   2  -3   6 143.831 5.01666   7
  -3   3  -6 3.89427 0.82432   1
  -3   3  -6 4.40664 0.41766   4
  -3   3  -6 3.45413 0.37158   5
   3  -3   6 2.15037 0.78602   1
   3  -3   6 3.48979 0.43727   5
   3  -3   6 3.45942 0.50364   3
   3  -3   6 2.92432 0.42116   6
  -4   3  -6 114.139 4.89674   1
  -4   3  -6 122.274 4.06980   5
  -4   3  -6 114.771 4.06773   4
   4  -3   6 126.199 4.19795   3
   4  -3   6 111.654 4.03751   5
   4  -3   6 120.148 4.09484   6
   4  -3   6 113.363 4.98621   1
  -5   3  -6 3.69378 0.41475   5
  -5   3  -6 3.91490 1.06423   1
  -5   3  -6 3.97156 0.46859   4
   5  -3   6 2.99106 1.04067   1
   5  -3   6 2.81876 0.34529   5
   5  -3   6 2.59058 0.40284   6
  -6   3  -6 58.0328 2.32613   4
  -6   3  -6 58.9330 2.23031   5
   6  -3   6 64.0864 2.44314   3
   6  -3   6 60.2999 2.23665   6
   7   2  -6 -0.0411 0.65744   1
   7   2  -6 0.66509 0.49451   7
  -7  -2   6 0.42199 0.37430   6
   6   2  -6 8.96234 0.45436   3
   6   2  -6 9.32894 0.46580   3
   6   2  -6 8.59323 0.75606   7
   6   2  -6 8.57497 1.11354   1
  -6  -2   6 8.61596 0.67634   6
   5   2  -6 20.7173 0.99105   7
   5   2  -6 21.4351 0.91547   4
   5   2  -6 18.7773 0.80320   3
   5   2  -6 20.7832 1.34801   1
  -5  -2   6 20.6793 0.97902   6
   4   2  -6 104.124 3.50205   7
   4   2  -6 95.9348 3.38713   3
   4   2  -6 103.056 3.92795   1
   4   2  -6 105.729 3.42527   4
  -4  -2   6 88.2758 3.39052   3
  -4  -2   6 101.922 3.65333   1
  -4  -2   6 101.104 3.50044   6
   3   2  -6 29.8208 1.24458   5
   3   2  -6 31.1397 1.22945   7
   3   2  -6 30.9148 1.26633   5
   3   2  -6 29.1070 1.13644   3
   3   2  -6 30.8414 1.13926   4
   3   2  -6 31.3839 1.64500   1
  -3  -2   6 30.8127 1.25528   6
  -3  -2   6 27.7205 1.15104   3
  -3  -2   6 32.6906 1.56914   1
   2   2  -6 77.3363 2.60052   7
   2   2  -6 75.9532 2.62283   5
   2   2  -6 72.4281 3.06213   1
   2   2  -6 72.4702 2.54473   3
   2   2  -6 69.2662 2.50540   4
  -2  -2   6 71.0158 2.99072   1
  -2  -2   6 73.0681 2.58270   7
  -2  -2   6 74.3541 2.62250   6
  -2  -2   6 75.9999 2.56034   3
   1   2  -6 39.1616 1.46418   5
   1   2  -6 39.5324 1.44771   7
   1   2  -6 39.2513 1.36429   4
   1   2  -6 37.4971 1.42184   3
   1   2  -6 38.4591 1.91262   1
  -1  -2   6 37.8507 1.43933   7
  -1  -2   6 39.3037 1.91678   1
  -1  -2   6 38.9965 1.48760   6
  -1  -2   6 37.1835 1.43741   3
   0   2  -6 1.91889 0.21193   4
   0   2  -6 1.61095 0.26628   3
   0   2  -6 1.95794 0.52435   1
   0   2  -6 2.38110 0.30083   5
   0   2  -6 1.89854 0.29372   7
   0  -2   6 2.35695 0.28486   7
   0  -2   6 1.95864 0.50456   1
   0  -2   6 2.50908 0.33090   3
   0  -2   6 3.16910 0.37912   6
  -1   2  -6 140.943 5.36598   1
  -1   2  -6 140.428 4.74936   5
  -1   2  -6 141.621 4.71743   4
  -1   2  -6 135.250 4.77862   3
  -1   2  -6 146.221 4.78442   7
   1  -2   6 142.400 4.79834   6
   1  -2   6 139.653 4.79442   3
   1  -2   6 138.240 4.76621   7
   1  -2   6 142.681 5.39061   1
  -2   2  -6 88.3321 3.69688   1
  -2   2  -6 86.1620 3.00692   4
  -2   2  -6 89.4744 3.01872   5
  -2   2  -6 86.9281 3.07899   3
   2  -2   6 85.6861 3.00218   5
   2  -2   6 86.9187 3.05272   7
   2  -2   6 87.0786 3.07260   6
   2  -2   6 89.4678 3.09887   3
   2  -2   6 89.4124 3.69472   1
  -3   2  -6 83.4403 2.77250   5
  -3   2  -6 77.5958 2.78136   4
  -3   2  -6 75.0566 2.84179   3
  -3   2  -6 81.9558 3.49227   1
   3  -2   6 77.4146 2.81943   6
   3  -2   6 78.6136 2.82602   7
   3  -2   6 83.6995 2.88727   3
   3  -2   6 79.9541 3.53920   1
   3  -2   6 80.5224 2.75608   5
  -4   2  -6 9.33033 1.11034   1
  -4   2  -6 9.64820 0.54913   5
  -4   2  -6 6.84299 0.60744   4
   4  -2   6 8.66667 0.64043   6
   4  -2   6 8.59956 1.10107   1
   4  -2   6 7.89363 0.50950   5
   4  -2   6 8.33613 0.74157   3
  -5   2  -6 50.5333 2.68301   1
  -5   2  -6 52.6217 1.98545   4
  -5   2  -6 52.1640 1.87763   5
   5  -2   6 52.6824 1.94602   6
   5  -2   6 51.4015 2.06348   3
   5  -2   6 51.3825 2.82533   1
   5  -2   6 48.8123 1.85578   5
  -6   2  -6 0.38233 0.26907   5
  -6   2  -6 0.57253 0.45796   4
   6  -2   6 0.51624 0.25156   5
   6  -2   6 0.54776 0.46116   3
   6  -2   6 0.45635 0.34539   6
  -7   2  -6 -0.5604 0.49358   4
  -7   2  -6 0.15991 0.26051   5
   7  -2   6 -0.4921 0.45844   3
   7  -2   6 -0.0473 0.32817   6
   7   1  -6 79.5361 3.36088   1
   7   1  -6 86.3084 3.09677   7
  -7  -1   6 80.3075 2.88515   6
   6   1  -6 8.66809 1.04529   1
   6   1  -6 9.10882 0.77051   7
  -6  -1   6 7.81461 0.57683   6
   5   1  -6 17.3052 0.66274   3
   5   1  -6 19.1634 0.96105   7
   5   1  -6 18.2963 1.25206   1
  -5  -1   6 16.6636 0.83160   6
   4   1  -6 36.4875 1.44981   7
   4   1  -6 37.0625 1.38085   4
   4   1  -6 35.6664 1.27720   3
   4   1  -6 36.4352 1.79800   1
   4   1  -6 32.7811 1.75818   5
  -4  -1   6 36.8589 1.40607   6
  -4  -1   6 38.3418 1.64236   1
   3   1  -6 162.760 5.58778   5
   3   1  -6 164.019 5.99406   1
   3   1  -6 159.632 5.46206   3
   3   1  -6 164.806 5.50602   4
   3   1  -6 166.377 5.56453   7
  -3  -1   6 160.766 5.54509   6
  -3  -1   6 165.623 5.47126   3
  -3  -1   6 171.096 5.91551   1
   2   1  -6 46.4020 1.71072   5
   2   1  -6 45.5857 1.62237   3
   2   1  -6 47.9649 2.12699   1
   2   1  -6 47.1827 1.70294   7
   2   1  -6 44.3800 1.63145   4
  -2  -1   6 47.1231 1.62966   3
  -2  -1   6 46.0844 1.70167   6
  -2  -1   6 45.7102 2.08683   1
  -2  -1   6 46.4102 1.69244   7
   1   1  -6 912.634 30.2453   1
  -1  -1   6 896.685 30.2141   1
   0   1  -6 27.1248 1.04636   7
   0   1  -6 26.4911 1.49534   1
   0   1  -6 25.7903 0.97433   4
   0   1  -6 25.8171 1.01637   3
   0   1  -6 26.5322 1.00667   5
   0  -1   6 26.0433 1.02860   3
   0  -1   6 26.3319 1.03321   7
   0  -1   6 27.2046 1.49754   1
   0  -1   6 26.2816 1.05750   6
  -1   1  -6 582.731 19.9441   1
   1  -1   6 595.052 19.9845   1
  -2   1  -6 146.126 4.96836   3
  -2   1  -6 145.217 4.89073   5
  -2   1  -6 146.674 5.49703   1
  -2   1  -6 145.379 4.91768   4
   2  -1   6 143.323 4.96114   6
   2  -1   6 152.245 4.98428   3
   2  -1   6 149.344 5.55018   1
   2  -1   6 142.374 4.94617   7
  -3   1  -6 3.67283 0.47793   3
  -3   1  -6 4.35338 0.34997   5
  -3   1  -6 3.19789 0.68891   1
  -3   1  -6 4.03140 0.44511   4
   3  -1   6 3.12408 0.42620   3
   3  -1   6 3.68689 0.71612   1
   3  -1   6 5.06815 0.50001   6
   3  -1   6 4.20259 0.32893   5
   3  -1   6 4.56606 0.40970   7
  -4   1  -6 76.0720 3.15693   3
  -4   1  -6 81.0117 3.40689   1
  -4   1  -6 78.0994 2.71975   5
  -4   1  -6 79.4847 2.81820   4
   4  -1   6 82.5395 3.53533   1
   4  -1   6 79.1871 2.82313   6
   4  -1   6 78.3380 2.71107   5
   4  -1   6 81.0130 2.88687   3
  -5   1  -6 38.4379 2.19519   1
  -5   1  -6 40.6281 1.66044   4
  -5   1  -6 43.0364 1.51922   5
   5  -1   6 40.1137 1.50112   5
   5  -1   6 45.2331 1.75211   3
   5  -1   6 41.9281 1.63512   6
   5  -1   6 41.3202 2.41427   1
  -6   1  -6 29.0914 1.14450   5
  -6   1  -6 31.3746 1.37085   4
  -6   1  -6 25.7848 1.94474   1
   6  -1   6 31.0150 1.27555   6
   6  -1   6 30.5809 1.42291   3
   6  -1   6 28.4779 1.13044   5
   6  -1   6 30.0271 2.24749   1
  -7   1  -6 52.1699 2.05460   4
   7  -1   6 48.5103 2.08423   3
   7  -1   6 48.4529 1.90390   6
   7   0  -6 0.52578 0.75715   1
   7   0  -6 1.43009 0.54030   7
  -7   0   6 1.11524 0.22608   6
   6   0  -6 0.39263 0.43125   7
   6   0  -6 0.57381 0.57252   1
  -6   0   6 0.99938 0.24904   6
   5   0  -6 118.320 4.04611   7
   5   0  -6 116.217 4.46027   1
  -5   0   6 111.362 3.91965   6
   4   0  -6 155.857 5.40927   5
   4   0  -6 157.230 5.81281   1
   4   0  -6 164.400 5.39194   7
  -4   0   6 157.753 5.62790   1
  -4   0   6 154.700 5.31312   6
   3   0  -6 28.2253 0.96330   3
   3   0  -6 28.5474 1.14437   7
   3   0  -6 25.4029 1.48248   1
   3   0  -6 27.7480 1.08591   4
   3   0  -6 27.5696 1.14703   5
  -3   0   6 27.6559 1.08271   6
  -3   0   6 28.5270 1.44350   1
   2   0  -6 385.215 12.9411   1
   2   0  -6 377.086 12.4879   5
  -2   0   6 368.472 12.4731   7
   1   0  -6 4.18503 0.31346   3
   1   0  -6 2.88358 0.53107   1
   1   0  -6 4.50759 0.37219   5
   1   0  -6 5.68810 0.42857   7
   1   0  -6 4.83369 0.35141   4
  -1   0   6 3.09212 0.53105   1
  -1   0   6 4.66516 0.38987   7
  -1   0   6 3.90924 0.32875   3
  -1   0   6 5.67057 0.42951   6
   0   0  -6 40.4551 1.41904   5
   0   0  -6 39.4685 1.45994   7
   0   0  -6 41.1966 1.43414   3
   0   0  -6 37.1303 1.83707   1
   0   0  -6 38.7697 1.41902   4
   0   0   6 42.4778 1.44492   3
   0   0   6 40.3627 1.88049   1
   0   0   6 40.0661 1.47472   6
   0   0   6 39.5428 1.45195   7
  -1   0  -6 172.101 5.84432   4
  -1   0  -6 171.230 5.87084   3
  -1   0  -6 176.588 5.87723   7
  -1   0  -6 176.149 6.36074   1
  -1   0  -6 178.391 5.81808   5
   1   0   6 165.675 5.86217   7
   1   0   6 173.298 5.89065   6
   1   0   6 180.041 6.39366   1
   1   0   6 184.947 5.88202   3
  -2   0  -6 169.506 5.80300   3
  -2   0  -6 175.036 6.28839   1
  -2   0  -6 175.366 5.80135   7
  -2   0  -6 174.522 5.70916   5
  -2   0  -6 173.352 5.77279   4
   2   0   6 175.879 6.34354   1
   2   0   6 171.637 5.78829   7
   2   0   6 165.525 5.79907   6
   2   0   6 171.513 5.80970   3
  -3   0  -6 134.519 4.72636   3
  -3   0  -6 141.034 4.69903   4
  -3   0  -6 142.405 5.22080   1
  -3   0  -6 139.019 4.59883   5
   3   0   6 138.982 5.28969   1
   3   0   6 133.810 4.70267   7
   3   0   6 138.997 4.72004   6
   3   0   6 142.717 4.74496   3
   3   0   6 136.056 4.59261   5
  -4   0  -6 39.5135 1.60655   3
  -4   0  -6 41.9312 1.45201   5
  -4   0  -6 42.8256 1.60362   4
  -4   0  -6 41.9726 2.04615   1
   4   0   6 41.7163 1.60156   6
   4   0   6 41.2472 1.59896   7
   4   0   6 42.9548 1.65634   3
   4   0   6 41.7716 1.44562   5
   4   0   6 42.9644 2.18652   1
  -5   0  -6 12.1848 0.54385   5
  -5   0  -6 13.7261 0.81875   4
  -5   0  -6 10.3251 1.11802   1
   5   0   6 12.9325 1.30980   1
   5   0   6 13.0773 0.86239   3
   5   0   6 12.5508 0.53882   5
   5   0   6 13.0375 0.77366   6
  -6   0  -6 10.4181 0.79767   4
  -6   0  -6 9.46239 1.18518   1
   6   0   6 10.7973 0.49254   5
   6   0   6 10.6558 0.72321   6
   6   0   6 10.3985 0.83749   3
   6   0   6 9.34205 1.19910   1
  -7   0  -6 0.30668 0.50602   4
   7   0   6 -0.2029 0.40217   6
   7   0   6 0.19827 0.48089   3
   7  -1  -6 1.88222 0.51348   7
   7  -1  -6 2.31584 0.88637   1
   6  -1  -6 14.7224 1.37217   1
   6  -1  -6 15.7190 0.88991   7
  -6   1   6 12.3718 0.54949   6
   5  -1  -6 20.0210 1.03252   7
   5  -1  -6 20.7546 1.41498   1
  -5   1   6 19.4226 0.78483   6
   4  -1  -6 96.9222 3.42007   5
   4  -1  -6 99.4215 3.40831   7
   4  -1  -6 97.7255 3.85940   1
  -4   1   6 93.7169 3.28782   6
  -4   1   6 97.6556 3.70651   1
   3  -1  -6 56.7912 2.50523   1
   3  -1  -6 56.5199 2.07841   5
   3  -1  -6 59.1755 2.07502   7
   3  -1  -6 56.5292 2.03769   4
  -3   1   6 58.2738 2.44559   1
  -3   1   6 56.7397 1.99795   6
   2  -1  -6 83.6989 2.88658   4
   2  -1  -6 83.5023 2.91154   5
   2  -1  -6 84.1680 3.34577   1
   2  -1  -6 86.2498 2.91652   7
  -2   1   6 85.9999 2.88163   6
  -2   1   6 83.1973 2.90478   7
  -2   1   6 82.7836 2.78930   3
   1  -1  -6 1640.22 54.2629   1
   0  -1  -6 11.6899 0.51089   3
   0  -1  -6 12.8304 0.56389   7
   0  -1  -6 11.9721 0.92161   1
   0  -1  -6 11.8148 0.49863   5
   0  -1  -6 11.7083 0.53235   4
   0   1   6 11.9063 0.87626   1
   0   1   6 11.7364 0.51824   3
   0   1   6 11.5672 0.54150   7
   0   1   6 11.3058 0.56010   6
  -1  -1  -6 1536.28 51.0406   1
   1   1   6 1547.67 51.0731   1
  -2  -1  -6 1.44791 0.24918   3
  -2  -1  -6 1.64184 0.11888   5
  -2  -1  -6 1.31011 0.25532   4
  -2  -1  -6 1.58476 0.26590   7
  -2  -1  -6 1.71470 0.12509   5
  -2  -1  -6 1.53967 0.42419   1
   2   1   6 1.34207 0.45468   1
   2   1   6 1.49292 0.30477   6
   2   1   6 1.62131 0.25070   7
   2   1   6 1.78152 0.29179   3
  -3  -1  -6 9.99824 0.94464   1
  -3  -1  -6 10.0070 0.57828   4
   3   1   6 11.2414 0.99151   1
   3   1   6 11.1888 0.64566   3
   3   1   6 9.48170 0.55139   7
   3   1   6 9.86571 0.61558   6
  -4  -1  -6 2.95348 0.55854   1
  -4  -1  -6 3.46185 0.41160   4
   4   1   6 3.91466 0.42249   7
   4   1   6 3.74139 0.43597   3
   4   1   6 2.79186 0.59656   1
  -5  -1  -6 29.5512 1.29761   4
  -5  -1  -6 29.2897 1.63391   1
   5   1   6 29.3282 1.05104   5
   5   1   6 31.9383 1.38067   3
   5   1   6 32.1605 1.86629   1
   5   1   6 32.9558 1.32099   6
  -6  -1  -6 0.51003 0.41089   4
   6   1   6 0.61960 0.37642   6
   6   1   6 0.73184 0.12894   5
   6   1   6 0.70106 0.65406   1
   6   1   6 0.58959 0.41588   3
  -7  -1  -6 40.6532 1.76366   4
   7   1   6 40.5320 1.76296   3
   7   1   6 41.1095 1.68155   6
   7  -2  -6 2.09726 0.52246   7
   7  -2  -6 0.73067 0.99616   1
   6  -2  -6 34.7636 1.52152   7
   6  -2  -6 33.7297 2.12471   1
   5  -2  -6 140.543 4.83695   7
   5  -2  -6 146.094 5.42732   1
  -5   2   6 127.986 4.61086   6
  -5   2   6 145.353 4.87790   5
   4  -2  -6 157.837 5.25051   7
   4  -2  -6 149.790 5.25747   5
   4  -2  -6 155.883 5.79439   1
  -4   2   6 156.930 5.27936   5
  -4   2   6 146.761 5.10088   6
  -4   2   6 155.229 5.63246   1
   3  -2  -6 28.9067 1.17696   5
   3  -2  -6 29.7022 1.62563   1
   3  -2  -6 28.6302 1.15061   4
   3  -2  -6 30.2398 1.18326   7
  -3   2   6 28.6326 1.19205   5
  -3   2   6 28.6791 1.06015   6
  -3   2   6 30.4284 1.58752   1
   2  -2  -6 554.065 18.9443   1
  -2   2   6 565.478 18.9328   1
   1  -2  -6 301.822 11.0810   1
  -1   2   6 341.300 11.1516   1
   0  -2  -6 74.4718 2.58145   4
   0  -2  -6 78.8066 2.58922   7
   0  -2  -6 75.7674 3.03449   1
   0  -2  -6 73.2386 2.54546   5
   0   2   6 73.4022 2.55897   3
   0   2   6 75.4582 3.03907   1
   0   2   6 77.3436 2.60022   6
   0   2   6 74.8368 2.58077   7
  -1  -2  -6 0.58461 0.21030   4
  -1  -2  -6 0.44599 0.35595   1
  -1  -2  -6 0.55713 0.19531   7
   1   2   6 -0.0003 0.33843   1
   1   2   6 0.26201 0.17712   7
   1   2   6 0.60097 0.23645   6
  -2  -2  -6 1368.23 44.9850   1
   2   2   6 1346.26 45.0165   1
  -3  -2  -6 18.6882 0.85866   4
  -3  -2  -6 20.9484 1.22741   1
   3   2   6 19.7741 1.25605   1
   3   2   6 21.2070 0.90909   3
   3   2   6 18.5267 0.82535   7
  -4  -2  -6 193.214 6.61937   4
  -4  -2  -6 195.714 6.96589   1
   4   2   6 201.355 6.67149   3
   4   2   6 202.496 7.14174   1
   4   2   6 190.835 6.60267   7
  -5  -2  -6 62.4193 2.28900   4
  -5  -2  -6 59.9595 2.50939   1
   5   2   6 65.7772 2.35052   3
   5   2   6 60.9102 2.29120   6
   5   2   6 58.9813 2.24603   7
   5   2   6 63.0113 2.78415   1
  -6  -2  -6 2.00311 0.44996   4
   6   2   6 3.02134 0.49314   6
   6   2   6 2.67197 0.50989   3
   6   2   6 2.27182 0.71288   1
  -7  -2  -6 -0.1725 0.44505   4
   7   2   6 -0.2599 0.42662   3
   7   2   6 -0.0012 0.41939   6
  -8  -2  -6 19.4164 1.20788   4
   8   2   6 17.6406 1.08420   6
   7  -3  -6 23.2914 2.37579   1
   7  -3  -6 27.9321 1.38924   7
   6  -3  -6 1.74249 0.87541   1
   6  -3  -6 2.50934 0.49612   7
  -6   3   6 1.93078 0.49599   5
   5  -3  -6 0.42064 0.37767   7
   5  -3  -6 0.31807 0.62759   1
  -5   3   6 -0.1043 0.38290   5
   4  -3  -6 144.636 5.54406   1
   4  -3  -6 133.931 4.95578   5
   4  -3  -6 149.240 4.92044   7
  -4   3   6 152.675 4.96490   5
  -4   3   6 137.027 4.72043   6
   3  -3  -6 74.2547 2.69093   5
   3  -3  -6 75.6807 2.66601   4
   3  -3  -6 77.4330 2.67723   7
   3  -3  -6 75.6772 3.23885   1
  -3   3   6 81.0474 2.72415   5
  -3   3   6 71.9763 2.55498   6
   2  -3  -6 802.434 26.8052   1
  -2   3   6 792.942 26.7654   1
   1  -3  -6 213.969 7.48266   1
   1  -3  -6 201.526 6.94179   5
   1  -3  -6 208.480 6.94430   7
   1  -3  -6 206.460 6.94831   4
  -1   3   6 210.678 6.88892   3
  -1   3   6 205.328 6.94902   5
  -1   3   6 214.369 6.88977   3
  -1   3   6 206.393 6.93167   6
  -1   3   6 208.928 6.94111   7
  -1   3   6 210.544 7.46228   1
   0  -3  -6 50.9172 2.20644   1
   0  -3  -6 47.3003 1.69612   5
   0  -3  -6 47.8772 1.73325   4
   0  -3  -6 50.2426 1.72596   7
   0   3   6 50.0018 2.21909   1
   0   3   6 49.6870 1.71272   3
   0   3   6 50.4838 1.72174   7
   0   3   6 47.6975 1.73780   6
   0   3   6 49.0914 1.70352   5
  -1  -3  -6 350.589 12.1904   1
   1   3   6 359.245 12.2407   1
  -2  -3  -6 30.2257 1.13546   4
  -2  -3  -6 28.4173 1.50694   1
  -2  -3  -6 30.3524 1.11089   7
   2   3   6 30.3225 1.16746   3
   2   3   6 27.6239 1.53605   1
   2   3   6 28.9319 1.09306   7
  -3  -3  -6 110.643 3.66900   4
  -3  -3  -6 104.225 4.01452   1
   3   3   6 107.494 4.12056   1
   3   3   6 108.440 3.70820   3
   3   3   6 103.547 3.62667   7
  -4  -3  -6 3.10471 0.39884   4
  -4  -3  -6 3.63005 0.53584   1
   4   3   6 2.57260 0.42089   3
   4   3   6 4.03094 0.64819   1
   4   3   6 3.41707 0.40144   7
  -5  -3  -6 7.23993 0.62114   4
  -5  -3  -6 7.50435 0.70584   1
   5   3   6 7.21663 0.70383   3
   5   3   6 7.36306 0.94554   1
   5   3   6 6.86236 0.52377   7
  -6  -3  -6 21.4409 1.06822   4
   6   3   6 19.4227 1.45644   1
   6   3   6 21.2409 1.12481   3
  -7  -3  -6 4.78167 0.61319   4
   7   3   6 6.01980 0.69367   3
   7  -4  -6 18.6867 1.20503   7
  -7   4   6 19.0496 1.20571   5
   6  -4  -6 26.3444 1.30638   7
   6  -4  -6 25.3048 2.20406   1
  -6   4   6 26.4796 1.35399   5
   5  -4  -6 160.118 5.46867   7
   5  -4  -6 157.631 6.25520   1
  -5   4   6 157.291 5.50849   5
   4  -4  -6 28.0217 1.19843   7
   4  -4  -6 27.4819 1.81235   1
  -4   4   6 27.4322 1.24912   5
   3  -4  -6 120.608 4.04979   7
   3  -4  -6 120.224 4.05707   4
   3  -4  -6 114.363 4.07399   5
   3  -4  -6 121.536 4.74658   1
  -3   4   6 122.261 4.10252   5
  -3   4   6 113.339 3.91434   6
  -3   4   6 114.535 4.61552   1
   2  -4  -6 8.89484 0.58976   4
   2  -4  -6 7.77491 0.97204   1
   2  -4  -6 9.67661 0.56077   5
   2  -4  -6 9.67260 0.56727   7
  -2   4   6 8.42552 0.59320   5
  -2   4   6 9.32124 0.44035   6
  -2   4   6 8.41469 1.02938   1
  -2   4   6 9.59889 0.37876   3
   1  -4  -6 17.5869 1.26772   1
   1  -4  -6 17.8801 0.76270   4
   1  -4  -6 17.6112 0.73743   7
   1  -4  -6 17.8284 0.74955   5
  -1   4   6 17.8450 0.76908   5
  -1   4   6 17.4643 0.68062   3
  -1   4   6 16.8377 1.24419   1
  -1   4   6 17.6549 0.71899   6
   0  -4  -6 188.629 6.66410   5
   0  -4  -6 204.718 7.24023   1
   0  -4  -6 206.630 6.69738   4
   0  -4  -6 204.619 6.66727   7
   0   4   6 200.784 6.66296   7
   0   4   6 201.995 6.67827   3
   0   4   6 205.349 7.25769   1
   0   4   6 194.350 6.67114   5
  -1  -4  -6 395.120 13.3900   1
   1   4   6 392.198 13.4187   1
   1   4   6 382.932 12.8940   3
  -2  -4  -6 286.697 9.34597   4
  -2  -4  -6 286.658 9.79631   1
   2   4   6 282.960 9.85842   1
   2   4   6 269.260 9.29620   7
   2   4   6 280.833 9.23712   5
   2   4   6 282.428 9.37662   3
  -3  -4  -6 71.7050 2.84747   1
  -3  -4  -6 70.8295 2.48606   4
   3   4   6 66.9555 2.42447   7
   3   4   6 72.5434 2.54372   3
   3   4   6 71.2294 2.95601   1
  -4  -4  -6 160.210 5.18945   4
  -4  -4  -6 147.771 5.41007   1
   4   4   6 142.539 5.11863   7
   4   4   6 155.140 5.66087   1
   4   4   6 156.419 5.25055   3
  -5  -4  -6 119.823 4.11268   4
  -5  -4  -6 116.631 4.05250   1
   5   4   6 118.688 4.55875   1
   5   4   6 125.106 4.19487   3
   5   4   6 111.770 4.04345   7
  -6  -4  -6 58.3342 2.22540   4
   6   4   6 57.4986 2.62395   1
   6   4   6 60.6613 2.32805   3
  -7  -4  -6 -0.0776 0.47019   4
   7   4   6 0.34931 0.47015   3
   6  -5  -6 2.41944 0.52348   7
   6  -5  -6 1.09096 1.18451   1
  -6   5   6 2.55478 0.57380   5
   5  -5  -6 1.01047 0.86431   1
   5  -5  -6 -0.0182 0.94612   1
   5  -5  -6 0.63220 0.40035   7
  -5   5   6 0.35865 0.45882   5
   4  -5  -6 22.9493 1.82031   1
   4  -5  -6 24.4920 1.08853   7
  -4   5   6 23.8080 1.16905   5
   3  -5  -6 27.2284 1.13140   4
   3  -5  -6 27.1773 1.84762   1
   3  -5  -6 26.5220 1.11596   7
   3  -5  -6 25.6901 1.14573   5
  -3   5   6 27.5004 0.91819   3
  -3   5   6 28.1405 1.19787   5
  -3   5   6 25.2887 0.91605   6
   2  -5  -6 809.859 27.1687   1
  -2   5   6 795.790 27.1132   1
   1  -5  -6 44.1149 2.24592   1
   1  -5  -6 40.8414 1.61219   5
   1  -5  -6 44.4749 1.62679   4
   1  -5  -6 47.1745 1.58606   7
  -1   5   6 42.6795 2.18272   1
  -1   5   6 45.3687 1.64265   5
  -1   5   6 45.2558 1.56706   3
   0  -5  -6 65.3832 2.34178   5
   0  -5  -6 68.5154 2.31060   7
   0  -5  -6 68.9441 2.95697   1
   0  -5  -6 69.0251 2.36441   4
   0   5   6 65.9705 2.91886   1
   0   5   6 72.4885 2.36284   5
   0   5   6 63.4372 2.34457   3
  -1  -5  -6 27.7391 1.55775   1
  -1  -5  -6 26.7508 0.99291   5
  -1  -5  -6 27.1552 0.97739   7
  -1  -5  -6 26.8587 1.04565   4
   1   5   6 27.0730 1.58329   1
   1   5   6 26.0982 0.96366   7
   1   5   6 27.4885 1.06896   3
   1   5   6 25.5838 0.99539   5
  -2  -5  -6 72.0647 2.43659   5
  -2  -5  -6 73.5682 2.52325   4
  -2  -5  -6 74.3066 3.00154   1
   2   5   6 70.6266 2.56125   3
   2   5   6 71.3743 2.43855   5
   2   5   6 72.1344 2.44757   7
   2   5   6 72.1740 3.06742   1
  -3  -5  -6 195.967 6.30986   4
  -3  -5  -6 190.945 6.70704   1
   3   5   6 184.287 6.36159   3
   3   5   6 185.770 6.82422   1
   3   5   6 183.461 6.23293   7
   3   5   6 185.680 6.18219   5
  -4  -5  -6 160.770 5.22756   4
  -4  -5  -6 151.783 5.44984   1
   4   5   6 155.787 5.30708   3
   4   5   6 146.161 5.14285   7
   4   5   6 153.423 5.71005   1
  -5  -5  -6 43.4632 1.65905   4
   5   5   6 39.4205 1.54114   7
   5   5   6 42.8351 1.74481   3
   5   5   6 42.8518 2.08807   1
  -6  -5  -6 3.02624 0.49208   4
   6   5   6 3.38592 0.68293   1
   6   5   6 4.42628 0.61907   3
  -7  -5  -6 83.6222 3.10041   4
   7   5   6 84.6030 3.21810   3
   6  -6  -6 10.7786 0.90256   7
  -6   6   6 9.24951 0.96771   5
   5  -6  -6 89.4383 4.42316   1
   5  -6  -6 84.6875 4.40757   1
   5  -6  -6 93.4473 3.30683   7
  -5   6   6 94.2996 3.40430   5
   4  -6  -6 0.00434 0.37746   4
   4  -6  -6 0.26555 0.32433   7
   4  -6  -6 -0.0282 0.87424   1
   4  -6  -6 -0.2081 0.76092   1
  -4   6   6 0.07484 0.40555   5
   3  -6  -6 50.5915 1.84061   7
   3  -6  -6 51.7095 1.88382   4
   3  -6  -6 49.3486 2.62970   1
  -3   6   6 49.3000 1.71689   3
  -3   6   6 46.4513 1.65629   6
  -3   6   6 51.1239 1.95533   5
   2  -6  -6 46.0259 1.68937   4
   2  -6  -6 44.6438 1.62438   7
   2  -6  -6 42.8334 1.70008   5
   2  -6  -6 44.5677 2.44250   1
  -2   6   6 44.5012 1.74029   5
  -2   6   6 45.0808 1.58786   3
   1  -6  -6 189.056 6.25522   7
   1  -6  -6 186.028 7.04312   1
   1  -6  -6 191.569 6.31021   4
   1  -6  -6 181.633 6.32623   5
  -1   6   6 191.938 6.34682   5
  -1   6   6 186.124 6.27760   3
  -1   6   6 188.699 7.06138   1
   0  -6  -6 10.0228 0.58578   4
   0  -6  -6 10.2868 0.47195   7
   0  -6  -6 11.9067 0.58262   5
   0  -6  -6 9.94373 1.11836   1
   0   6   6 9.88930 1.07885   1
   0   6   6 11.2547 0.60493   5
   0   6   6 9.86004 0.57049   3
  -1  -6  -6 462.931 14.9432   5
  -1  -6  -6 480.328 15.6347   1
   1   6   6 462.582 15.6540   1
   1   6   6 412.656 14.9341   5
   1   6   6 447.098 14.9877   3
  -2  -6  -6 155.340 5.23034   5
  -2  -6  -6 159.094 5.82442   1
  -2  -6  -6 157.143 5.27580   4
   2   6   6 150.495 5.32988   3
   2   6   6 159.837 5.23625   5
   2   6   6 153.411 5.17563   7
   2   6   6 161.870 5.93391   1
  -3  -6  -6 46.7275 2.06113   1
  -3  -6  -6 44.0992 1.62957   4
   3   6   6 43.4307 1.70035   3
   3   6   6 42.6703 1.52926   5
   3   6   6 43.2545 1.50905   7
   3   6   6 43.0862 2.19247   1
  -4  -6  -6 0.54135 0.41956   1
  -4  -6  -6 -0.0440 0.30485   4
  -4  -6  -6 0.00583 0.36360   1
   4   6   6 -0.0981 0.48555   1
   4   6   6 -0.0239 0.15207   7
   4   6   6 0.31066 0.13760   5
   4   6   6 0.11077 0.14064   5
  -5  -6  -6 3.50312 0.44161   4
   5   6   6 3.29782 0.35187   7
   5   6   6 4.91669 0.58578   3
   5   6   6 3.67188 0.22956   5
   5   6   6 3.99411 0.72253   1
   5   6   6 3.98308 0.24112   5
  -6  -6  -6 29.0751 1.30673   4
   6   6   6 31.2629 1.46929   3
   6   6   6 26.4056 1.12644   7
  -7  -6  -6 7.53749 0.79464   4
   7   6   6 8.05800 0.94529   3
   6  -7  -6 7.97144 0.83874   7
  -6   7   6 7.35298 0.89682   5
   5  -7  -6 1.03433 0.41938   7
   5  -7  -6 1.29872 0.50010   4
   5  -7  -6 2.83749 1.39300   1
  -5   7   6 1.08851 0.54408   5
   4  -7  -6 -0.2904 0.43693   4
   4  -7  -6 -0.1211 0.32345   7
   4  -7  -6 -0.6851 1.01142   1
   4  -7  -6 1.83221 1.04071   1
  -4   7   6 0.49231 0.45979   5
  -4   7   6 0.22325 0.14428   3
   3  -7  -6 33.7967 2.47567   1
   3  -7  -6 38.1077 2.51619   1
   3  -7  -6 38.8000 1.45705   7
   3  -7  -6 41.0540 1.53583   4
  -3   7   6 34.1340 1.27593   6
  -3   7   6 38.4728 1.60631   5
  -3   7   6 37.6373 1.37242   3
   2  -7  -6 80.6573 3.83343   1
   2  -7  -6 78.4472 3.73294   1
   2  -7  -6 83.4171 2.82597   7
   2  -7  -6 82.3748 2.88691   4
  -2   7   6 79.0394 2.82566   3
  -2   7   6 85.5022 2.97179   5
   1  -7  -6 68.5970 3.27449   1
   1  -7  -6 70.5637 2.42863   4
   1  -7  -6 66.4757 2.46277   5
   1  -7  -6 68.0628 2.34026   7
  -1   7   6 69.1730 2.49590   5
  -1   7   6 66.8646 2.41003   3
   0  -7  -6 15.5818 0.78269   5
   0  -7  -6 17.0804 0.63153   7
   0  -7  -6 16.7583 0.77772   4
   0  -7  -6 15.2257 1.46211   1
   0   7   6 16.1368 1.49769   1
   0   7   6 17.7387 0.83681   5
   0   7   6 15.9774 0.78622   3
  -1  -7  -6 39.9050 2.20225   1
  -1  -7  -6 39.8365 1.52477   5
  -1  -7  -6 42.0209 1.52400   4
   1   7   6 42.8849 1.54840   5
   1   7   6 41.1520 2.22406   1
   1   7   6 39.5024 1.57996   3
  -2  -7  -6 143.318 4.87494   4
  -2  -7  -6 141.944 4.86464   5
  -2  -7  -6 140.713 5.48655   1
  -2  -7  -6 143.810 5.50687   1
   2   7   6 153.170 4.88051   5
   2   7   6 147.512 5.64980   1
   2   7   6 139.344 4.96033   3
  -3  -7  -6 5.07444 0.73516   1
  -3  -7  -6 4.60340 0.71442   1
  -3  -7  -6 5.04749 0.50485   4
   3   7   6 6.64456 0.42575   5
   3   7   6 5.85758 0.91008   1
  -4  -7  -6 28.8710 1.17031   4
  -4  -7  -6 26.7136 1.44500   1
  -4  -7  -6 30.1678 1.47257   1
   4   7   6 25.5652 1.76831   1
   4   7   6 29.0440 1.06035   5
   4   7   6 27.0808 0.97285   7
  -5  -7  -6 73.5734 2.57134   4
   5   7   6 68.4852 2.42124   5
   5   7   6 70.1608 2.41499   7
   5   7   6 69.9402 2.42201   5
   5   7   6 73.8271 3.21601   1
  -6  -7  -6 16.4274 0.93215   4
   6   7   6 14.7277 0.63230   5
   6   7   6 14.6063 0.59338   5
   6   7   6 16.3993 1.12578   3
   5  -8  -6 15.0689 0.95276   7
   5  -8  -6 14.9987 1.05094   4
  -5   8   6 16.4282 1.15414   5
   4  -8  -6 0.27080 0.34051   7
   4  -8  -6 0.37468 1.36938   1
   4  -8  -6 -0.2041 0.44429   4
   4  -8  -6 -0.6944 1.31468   1
  -4   8   6 0.41051 0.50326   5
  -4   8   6 -0.1558 0.16816   3
   3  -8  -6 0.87682 1.16439   1
   3  -8  -6 -0.1209 0.38891   4
   3  -8  -6 0.27372 0.27297   7
   3  -8  -6 -0.2923 1.07497   1
  -3   8   6 0.25192 0.22985   3
  -3   8   6 0.61871 0.45161   5
   2  -8  -6 6.42856 0.59148   4
   2  -8  -6 5.79826 0.44137   7
   2  -8  -6 5.17638 1.08210   1
   2  -8  -6 7.52968 1.31119   1
  -2   8   6 7.58826 0.69412   5
  -2   8   6 5.58960 0.49472   3
   1  -8  -6 65.4295 2.22203   7
   1  -8  -6 64.5952 3.30819   1
   1  -8  -6 67.7783 2.33769   4
   1  -8  -6 61.8812 3.26130   1
  -1   8   6 60.7208 2.33790   3
  -1   8   6 69.5658 2.45278   5
   0  -8  -6 0.30573 0.68703   1
   0  -8  -6 -0.0351 0.68488   1
   0  -8  -6 -0.3534 0.26482   5
   0  -8  -6 -0.2670 0.27106   4
   0   8   6 0.36854 0.30713   3
   0   8   6 0.31371 0.35720   5
  -1  -8  -6 32.0450 2.00503   1
  -1  -8  -6 32.9418 2.02948   1
  -1  -8  -6 32.0655 1.23384   4
  -1  -8  -6 30.3075 1.26745   5
   1   8   6 31.0664 1.28873   5
  -2  -8  -6 146.025 4.75633   4
  -2  -8  -6 137.096 4.77386   5
  -2  -8  -6 143.080 5.50321   1
  -2  -8  -6 138.155 5.47793   1
   2   8   6 139.481 4.78488   5
   2   8   6 137.983 5.59111   1
  -3  -8  -6 96.3854 3.37038   4
  -3  -8  -6 100.714 3.98054   1
  -3  -8  -6 98.0070 3.96269   1
   3   8   6 96.9450 3.37885   5
   3   8   6 97.6938 4.19090   1
  -4  -8  -6 20.2766 1.32826   1
  -4  -8  -6 21.3884 1.35741   1
  -4  -8  -6 22.5465 0.95953   4
   4   8   6 20.0954 1.68257   1
   4   8   6 21.9523 0.90352   5
  -5  -8  -6 5.32870 0.59129   4
   5   8   6 4.15217 0.37915   5
   5   8   6 5.00837 0.41252   5
  -6  -8  -6 4.13536 0.51475   4
   6   8   6 3.31504 0.38719   5
   6   8   6 2.31738 0.61213   3
   4  -9  -6 -0.5233 1.84085   1
   4  -9  -6 0.52817 0.33513   7
   4  -9  -6 2.64647 1.98310   1
   4  -9  -6 1.26437 0.51432   4
  -4   9   6 0.70259 0.52341   5
   3  -9  -6 24.0511 1.04651   7
   3  -9  -6 24.9454 2.86505   1
   3  -9  -6 26.4797 1.20221   4
   3  -9  -6 23.2442 2.78769   1
  -3   9   6 25.7343 1.17365   3
  -3   9   6 25.4968 1.33066   5
   2  -9  -6 6.98255 0.63164   4
   2  -9  -6 6.63519 1.43023   1
   2  -9  -6 6.60259 0.43961   7
   2  -9  -6 7.03504 1.48229   1
  -2   9   6 8.33886 0.82561   5
   1  -9  -6 44.6161 1.55496   7
   1  -9  -6 48.0102 2.93757   1
   1  -9  -6 44.6851 1.72627   4
   1  -9  -6 47.9574 2.95507   1
  -1   9   6 47.2749 1.89174   5
   0  -9  -6 29.8596 2.24629   1
   0  -9  -6 28.5881 2.22570   1
   0  -9  -6 30.4309 1.19795   4
   0   9   6 29.9115 1.33005   5
  -1  -9  -6 11.3825 0.61583   4
  -1  -9  -6 8.35665 1.19457   1
  -1  -9  -6 12.6273 1.56666   1
   1   9   6 11.7612 0.75448   5
  -2  -9  -6 24.0111 0.96890   4
  -2  -9  -6 23.0385 1.78490   1
  -2  -9  -6 21.4626 1.16722   5
  -2  -9  -6 21.7176 1.86964   1
   2   9   6 24.9255 1.06882   5
  -3  -9  -6 39.0323 2.27944   1
  -3  -9  -6 39.9658 1.51857   4
   3   9   6 42.0464 1.58168   5
  -4  -9  -6 24.5809 1.64537   1
  -4  -9  -6 27.3829 1.09670   4
   4   9   6 26.6230 1.11321   5
  -5  -9  -6 47.7406 1.76409   4
   5   9   6 45.9875 1.73124   5
   3 -10  -6 1.02955 2.17245   1
   3 -10  -6 0.65989 0.43200   4
   3 -10  -6 1.98582 2.16070   1
  -3  10   6 1.23895 0.53179   5
   2 -10  -6 33.8044 3.37363   1
   2 -10  -6 35.7890 3.36822   1
   2 -10  -6 36.5550 1.45075   4
   2 -10  -6 34.3096 1.23905   7
  -2  10   6 36.5955 1.67174   5
   1 -10  -6 6.02647 1.58136   1
   1 -10  -6 5.64163 0.55824   4
   1 -10  -6 4.32728 1.56476   1
  -1  10   6 6.31701 0.80199   5
   0 -10  -6 1.63855 1.59440   1
   0 -10  -6 1.23917 1.23769   1
   0 -10  -6 0.96002 0.29240   4
   0  10   6 1.22249 0.44014   5
  -1 -10  -6 3.63936 0.40327   4
   1  10   6 3.48654 0.46139   5
  -2 -10  -6 5.40282 1.23255   1
  -2 -10  -6 6.90578 0.46916   4
   2  10   6 7.47074 0.65489   5
  -3 -10  -6 14.6221 0.68853   4
   3  10   6 15.1370 0.83493   5
  -4 -10  -6 11.9698 0.61543   4
  -4 -10  -6 11.4915 1.49254   1
   4  10   6 11.0309 0.70847   5
   1 -11  -6 13.2448 0.71908   4
  -1  11   6 14.0658 1.00651   5
   0 -11  -6 3.76617 0.34994   4
   0  11   6 3.28382 0.56155   5
  -1 -11  -6 0.99710 0.23001   4
   1  11   6 0.76040 0.42866   5
   2  11   6 0.52182 0.36484   5
   3   7  -7 9.62153 0.90537   5
  -3  -7   7 8.89971 0.88257   3
  -3  -7   7 9.25974 1.07903   6
   2   7  -7 6.42965 0.58777   7
   2   7  -7 8.52087 0.85172   5
  -2  -7   7 7.55886 0.84786   3
  -2  -7   7 7.79051 0.99632   6
  -2  -7   7 4.47004 1.52057   1
   1   7  -7 4.62407 1.51982   1
   1   7  -7 5.48029 0.64545   5
  -1  -7   7 4.35571 0.62107   3
  -1  -7   7 5.11736 0.77767   6
  -1  -7   7 2.22393 1.38054   1
   0   7  -7 49.3252 3.60218   1
   0   7  -7 52.6531 2.13705   5
   0  -7   7 52.7611 2.21079   6
   0  -7   7 52.5663 2.17626   3
   0  -7   7 47.2225 3.57261   1
  -1   7  -7 8.46680 0.85968   5
  -1   7  -7 6.14265 1.82010   1
   1  -7   7 6.61329 1.84132   1
   1  -7   7 8.21040 0.93592   3
   1  -7   7 7.68435 0.92626   6
  -2   7  -7 -1.9293 1.88807   1
  -2   7  -7 1.17724 0.49391   5
   2  -7   7 1.58393 0.61611   3
   2  -7   7 0.32460 0.57170   6
   2  -7   7 4.64534 2.51458   1
   4   6  -7 2.59118 0.54608   5
   4   6  -7 2.55081 0.42144   7
  -4  -6   7 2.41750 0.53015   3
  -4  -6   7 3.46732 0.70466   6
  -4  -6   7 2.50603 0.81086   1
   3   6  -7 0.80744 0.33037   7
   3   6  -7 0.98565 1.06364   1
   3   6  -7 0.65611 0.46119   5
  -3  -6   7 1.14587 0.93844   1
  -3  -6   7 0.21303 0.43275   3
  -3  -6   7 0.92536 0.62814   6
   2   6  -7 18.9590 0.93594   7
   2   6  -7 18.7012 1.99815   1
   2   6  -7 18.8466 1.09488   5
  -2  -6   7 19.8694 1.08974   3
  -2  -6   7 18.9033 1.14712   6
  -2  -6   7 17.7303 1.95270   1
   1   6  -7 0.84091 0.42767   5
   1   6  -7 -0.9583 0.97655   1
   1   6  -7 0.49967 0.33845   7
  -1  -6   7 0.43164 0.54297   6
  -1  -6   7 0.50323 0.44168   3
   0   6  -7 22.1888 2.34590   1
   0   6  -7 27.8451 1.33362   5
   0  -6   7 27.1133 1.36999   6
   0  -6   7 28.7367 1.38550   3
   0  -6   7 26.2137 2.29559   1
  -1   6  -7 47.6183 3.22974   1
  -1   6  -7 45.6747 1.68281   4
  -1   6  -7 51.9148 2.01996   5
   1  -6   7 51.2548 2.07516   6
   1  -6   7 44.1867 3.12363   1
   1  -6   7 51.9080 2.06640   3
  -2   6  -7 33.2509 1.29622   4
  -2   6  -7 36.4757 1.57282   5
  -2   6  -7 32.7143 2.96956   1
   2  -6   7 36.9383 1.63111   6
   2  -6   7 38.3075 1.68282   3
   2  -6   7 32.8948 2.91074   1
  -3   6  -7 3.37157 0.48768   5
  -3   6  -7 3.53653 1.60925   1
  -3   6  -7 3.74398 0.37063   4
   3  -6   7 3.06176 0.62028   3
   3  -6   7 4.26715 0.65645   6
   3  -6   7 5.14889 1.68859   1
  -4   6  -7 2.64477 0.38724   4
  -4   6  -7 2.62497 0.47653   5
   4  -6   7 3.32215 0.64701   3
   4  -6   7 2.32931 0.50213   6
   4  -6   7 3.30511 3.33858   1
   5   5  -7 15.2769 1.62656   1
   5   5  -7 20.8686 1.16979   5
  -5  -5   7 18.6652 1.19730   6
   4   5  -7 3.94231 0.57904   5
   4   5  -7 3.77231 0.99325   1
   4   5  -7 4.87803 0.50647   7
  -4  -5   7 3.43208 0.71591   1
  -4  -5   7 3.99293 0.50831   3
  -4  -5   7 4.10463 0.65130   6
   3   5  -7 24.3550 1.12556   7
   3   5  -7 24.1200 1.91771   1
   3   5  -7 24.4808 1.25669   5
  -3  -5   7 27.1970 1.33608   6
  -3  -5   7 25.6358 1.20811   3
  -3  -5   7 24.4687 1.82139   1
   2   5  -7 44.7787 1.67469   7
   2   5  -7 43.4517 1.78176   5
   2   5  -7 41.7739 2.46971   1
  -2  -5   7 41.5855 1.83267   6
  -2  -5   7 43.1851 1.75018   3
  -2  -5   7 40.3086 2.35535   1
   1   5  -7 91.9883 4.13608   1
   1   5  -7 81.4672 3.00352   4
   1   5  -7 92.3866 3.21220   7
   1   5  -7 93.2368 3.29238   5
  -1  -5   7 94.2362 3.29732   3
  -1  -5   7 92.0783 3.33512   6
   0   5  -7 83.7647 2.91843   7
   0   5  -7 78.9222 3.81463   1
   0   5  -7 75.1235 2.72948   4
   0   5  -7 81.8422 2.97130   5
   0  -5   7 81.1617 3.01212   6
   0  -5   7 85.1100 3.87465   1
   0  -5   7 84.6433 3.00239   3
  -1   5  -7 6.69636 0.40871   4
  -1   5  -7 7.41069 0.69092   5
  -1   5  -7 8.27018 1.29924   1
   1  -5   7 8.21190 0.79744   6
   1  -5   7 6.21932 1.23963   1
   1  -5   7 6.04804 0.72071   3
  -2   5  -7 3.97280 1.18120   1
  -2   5  -7 5.35495 0.42697   4
  -2   5  -7 5.42460 0.65447   5
   2  -5   7 6.11914 0.66100   3
   2  -5   7 4.54115 0.59812   6
   2  -5   7 6.31336 1.30704   1
  -3   5  -7 5.08841 0.54208   5
  -3   5  -7 5.24134 0.51340   4
  -3   5  -7 3.95939 1.30967   1
   3  -5   7 4.54260 0.61146   3
   3  -5   7 5.45713 1.27714   1
   3  -5   7 5.28360 0.62190   6
  -4   5  -7 0.28005 0.34506   4
  -4   5  -7 0.23829 0.33489   5
   4  -5   7 -0.7012 1.40638   1
   4  -5   7 0.69673 0.43574   6
   4  -5   7 0.42854 0.49117   3
  -5   5  -7 1.20272 0.41475   5
  -5   5  -7 1.02664 0.46474   4
   5  -5   7 1.12876 0.44995   6
   5  -5   7 0.00275 0.51156   3
   6   4  -7 4.23184 1.17948   1
   6   4  -7 5.10798 0.48697   4
   6   4  -7 4.62026 0.54712   7
   6   4  -7 6.81028 0.74247   5
  -6  -4   7 6.30962 0.73053   6
   5   4  -7 0.09700 0.21686   4
   5   4  -7 -0.2107 0.79678   1
   5   4  -7 0.13396 0.36917   7
   5   4  -7 -0.1149 0.40741   5
  -5  -4   7 0.22733 0.47415   6
   4   4  -7 4.31596 0.33731   4
   4   4  -7 2.95625 0.85804   1
   4   4  -7 5.61177 0.59083   7
   4   4  -7 3.41330 0.51994   5
   4   4  -7 4.13834 0.45287   3
  -4  -4   7 4.71678 0.55081   3
  -4  -4   7 2.68341 0.62004   1
  -4  -4   7 4.24847 0.60690   6
   3   4  -7 1.86678 0.42663   5
   3   4  -7 1.06467 0.34136   7
   3   4  -7 1.31140 0.18471   4
   3   4  -7 1.26001 0.29528   3
   3   4  -7 0.59252 0.63178   1
  -3  -4   7 2.03538 0.63757   1
  -3  -4   7 1.63935 0.37308   3
  -3  -4   7 1.32210 0.51384   6
   2   4  -7 43.3978 1.60121   7
   2   4  -7 37.6570 2.22910   1
   2   4  -7 38.4945 1.41725   4
   2   4  -7 43.4735 1.69221   5
   2   4  -7 38.3066 1.57260   3
  -2  -4   7 43.9129 1.64437   3
  -2  -4   7 38.8336 2.19101   1
  -2  -4   7 40.9872 1.70975   6
   1   4  -7 -0.3730 0.30950   7
   1   4  -7 0.27033 0.34124   5
   1   4  -7 0.63379 0.48562   3
   1   4  -7 0.94552 0.67966   1
  -1  -4   7 0.51983 0.37604   3
  -1  -4   7 0.69019 0.62389   1
  -1  -4   7 0.13645 0.27885   7
  -1  -4   7 -0.2779 0.40581   6
   0   4  -7 41.9181 1.65008   5
   0   4  -7 44.2202 1.62182   7
   0   4  -7 40.1113 1.46144   4
   0   4  -7 41.3088 2.37586   1
   0  -4   7 39.3038 1.61313   7
   0  -4   7 41.0531 1.69528   6
   0  -4   7 43.3305 1.68199   3
   0  -4   7 40.1095 2.34513   1
  -1   4  -7 1.18890 0.35175   5
  -1   4  -7 0.69418 0.65667   1
   1  -4   7 0.64597 0.41430   6
   1  -4   7 0.49875 0.69069   1
   1  -4   7 0.94980 0.39831   3
  -2   4  -7 52.1055 2.89327   1
  -2   4  -7 55.8903 2.04567   5
  -2   4  -7 53.9058 1.92952   4
   2  -4   7 53.6419 2.99992   1
   2  -4   7 56.3444 2.14108   3
   2  -4   7 55.1104 2.09767   6
   2  -4   7 49.3660 2.00484   5
  -3   4  -7 59.6637 2.13729   4
  -3   4  -7 54.1387 3.18937   1
  -3   4  -7 58.9453 2.20115   5
   3  -4   7 54.4485 3.21274   1
   3  -4   7 60.4118 2.25929   6
   3  -4   7 61.0217 2.31090   3
  -4   4  -7 3.47124 1.22106   1
  -4   4  -7 3.60291 0.45330   4
  -4   4  -7 2.41517 0.39839   5
   4  -4   7 2.52215 0.50156   6
   4  -4   7 2.81518 0.55285   3
   4  -4   7 1.14075 1.11182   1
  -5   4  -7 24.0792 1.13629   5
  -5   4  -7 23.5360 1.17798   4
   5  -4   7 25.7791 1.37277   3
   6   3  -7 21.0526 0.97779   4
   6   3  -7 21.3364 1.12276   7
   6   3  -7 21.4451 1.22523   5
   6   3  -7 21.6829 1.76430   1
  -6  -3   7 19.8880 1.11605   6
   5   3  -7 34.3718 1.41194   3
   5   3  -7 40.8015 1.60060   7
   5   3  -7 39.9397 1.68508   5
   5   3  -7 37.1781 1.44424   4
   5   3  -7 37.3376 2.12547   1
  -5  -3   7 39.2837 1.62492   6
   4   3  -7 8.04845 0.99331   1
   4   3  -7 8.16737 0.74045   5
   4   3  -7 7.74298 0.49675   3
   4   3  -7 8.12356 0.48584   4
   4   3  -7 8.38498 0.67550   7
  -4  -3   7 7.13589 0.71939   6
  -4  -3   7 7.63658 0.92153   1
  -4  -3   7 6.56745 0.54961   3
   3   3  -7 82.2665 2.82385   7
   3   3  -7 76.5826 3.39345   1
   3   3  -7 72.0182 2.73826   3
   3   3  -7 72.5307 2.68184   4
   3   3  -7 81.7114 2.87671   5
  -3  -3   7 82.2490 2.78441   3
  -3  -3   7 80.8043 3.27530   1
  -3  -3   7 80.7086 2.88289   6
   2   3  -7 320.855 10.6562   5
   2   3  -7 304.137 10.5848   3
   2   3  -7 314.739 10.5125   4
   2   3  -7 328.898 10.6224   7
   2   3  -7 322.481 11.3202   1
  -2  -3   7 315.697 11.1905   1
  -2  -3   7 324.013 10.6115   3
  -2  -3   7 317.992 10.6753   6
  -2  -3   7 315.617 10.6165   7
   1   3  -7 126.729 5.00006   1
   1   3  -7 131.674 4.36467   5
   1   3  -7 122.725 4.22085   4
   1   3  -7 118.835 4.31199   3
   1   3  -7 133.468 4.34367   7
  -1  -3   7 124.067 4.38491   6
  -1  -3   7 119.040 4.93379   1
  -1  -3   7 128.230 4.33181   7
  -1  -3   7 128.907 4.34256   3
   0   3  -7 54.6849 1.94991   4
   0   3  -7 57.0196 2.07025   7
   0   3  -7 55.1021 2.71992   1
   0   3  -7 53.9541 2.06179   3
   0   3  -7 57.6940 2.07561   5
   0  -3   7 56.8658 2.12755   6
   0  -3   7 58.3017 2.10193   3
   0  -3   7 55.8202 2.75853   1
   0  -3   7 55.3173 2.05133   7
  -1   3  -7 0.67987 0.31825   7
  -1   3  -7 0.60696 0.58203   1
  -1   3  -7 0.75949 0.30185   5
  -1   3  -7 1.65357 0.33920   3
  -1   3  -7 0.96322 0.23416   4
   1  -3   7 0.91681 0.30847   7
   1  -3   7 0.30518 0.53793   1
   1  -3   7 0.66250 0.37789   3
   1  -3   7 0.08241 0.35660   6
  -2   3  -7 31.1701 1.24493   4
  -2   3  -7 29.4163 2.05708   1
  -2   3  -7 33.0953 1.30703   5
   2  -3   7 32.0518 1.39542   3
   2  -3   7 34.2070 1.39448   6
   2  -3   7 34.5111 2.17293   1
  -3   3  -7 1.42885 0.83224   1
  -3   3  -7 1.17863 0.31275   5
  -3   3  -7 1.75620 0.36053   4
   3  -3   7 1.09157 0.28997   5
   3  -3   7 1.42490 0.83676   1
   3  -3   7 1.28928 0.44908   3
   3  -3   7 0.91264 0.42157   6
  -4   3  -7 18.1580 0.89309   4
  -4   3  -7 17.7338 0.85319   5
  -4   3  -7 16.2925 1.78909   1
   4  -3   7 15.7462 1.03616   3
   4  -3   7 16.5080 0.81297   5
   4  -3   7 16.7101 1.89823   1
   4  -3   7 15.4355 0.91596   6
  -5   3  -7 11.1487 0.68759   5
  -5   3  -7 10.8169 0.78768   4
   5  -3   7 11.0885 0.65470   5
   5  -3   7 12.1005 0.79514   6
   5  -3   7 11.0255 0.93138   3
   5  -3   7 9.10963 1.46953   1
  -6   3  -7 70.1724 2.64444   4
  -6   3  -7 66.5368 2.49593   5
   6  -3   7 71.3878 2.77024   3
   6  -3   7 68.3150 2.56625   6
   7   2  -7 0.75105 0.45227   7
   7   2  -7 0.34310 0.42998   4
   7   2  -7 -0.4602 0.90405   1
  -7  -2   7 0.09114 0.38647   6
   6   2  -7 0.31501 0.45507   7
   6   2  -7 0.34943 0.34131   4
   6   2  -7 0.06969 0.13806   3
   6   2  -7 0.22686 0.70021   1
  -6  -2   7 0.26313 0.37621   6
   5   2  -7 0.60653 0.17976   3
   5   2  -7 0.58935 0.40095   7
   5   2  -7 0.67189 0.57990   1
   5   2  -7 1.03580 0.33180   4
  -5  -2   7 0.83239 0.43059   6
   4   2  -7 3.30019 0.66513   1
   4   2  -7 3.15825 0.32714   3
   4   2  -7 2.59730 0.33740   4
   4   2  -7 2.74908 0.42662   7
  -4  -2   7 3.14053 0.37941   3
  -4  -2   7 3.80493 0.47101   6
  -4  -2   7 2.21013 0.53246   1
   3   2  -7 36.3900 1.93973   1
   3   2  -7 36.9636 1.49851   5
   3   2  -7 35.4276 1.34813   3
   3   2  -7 36.6012 1.46712   7
   3   2  -7 36.7148 1.35010   4
  -3  -2   7 37.9236 1.90180   1
  -3  -2   7 35.4757 1.48252   6
  -3  -2   7 35.9938 1.36761   3
   2   2  -7 114.583 4.01895   3
   2   2  -7 115.552 3.98644   4
   2   2  -7 120.684 4.10166   5
   2   2  -7 125.974 4.09051   7
   2   2  -7 118.484 4.68141   1
   2   2  -7 116.151 4.09943   5
  -2  -2   7 118.951 4.10588   6
  -2  -2   7 114.974 4.58021   1
  -2  -2   7 120.497 4.03809   3
  -2  -2   7 116.616 4.07193   7
   1   2  -7 96.7961 3.21933   7
   1   2  -7 93.1158 3.21250   5
   1   2  -7 86.5803 3.16849   3
   1   2  -7 92.0971 3.81793   1
   1   2  -7 87.6795 3.11588   4
  -1  -2   7 92.9453 3.20519   7
  -1  -2   7 89.1735 3.75991   1
  -1  -2   7 95.8417 3.19682   3
  -1  -2   7 92.9811 3.24364   6
   0   2  -7 55.1534 2.03982   3
   0   2  -7 52.8088 1.96183   4
   0   2  -7 55.6252 2.03385   5
   0   2  -7 56.7166 2.05496   7
   0   2  -7 58.2543 2.69546   1
   0  -2   7 59.3233 2.06473   3
   0  -2   7 56.6132 2.09302   6
   0  -2   7 56.9101 2.67187   1
   0  -2   7 57.5472 2.05335   7
  -1   2  -7 54.5448 2.08045   3
  -1   2  -7 59.5891 2.09585   7
  -1   2  -7 57.3068 2.00788   4
  -1   2  -7 57.5455 2.04222   5
  -1   2  -7 60.2280 2.77390   1
   1  -2   7 58.1427 2.10908   3
   1  -2   7 60.5322 2.80377   1
   1  -2   7 53.1861 2.05765   7
   1  -2   7 54.4129 2.10034   6
  -2   2  -7 1.50921 0.30444   4
  -2   2  -7 2.08714 0.36160   3
  -2   2  -7 1.68661 0.68325   1
  -2   2  -7 2.53141 0.31023   5
   2  -2   7 1.39660 0.38883   6
   2  -2   7 1.81993 0.35676   7
   2  -2   7 1.24552 0.38973   3
   2  -2   7 2.07918 0.70704   1
  -3   2  -7 17.8958 0.87668   4
  -3   2  -7 20.0677 0.84532   5
  -3   2  -7 20.2734 1.61476   1
   3  -2   7 19.3736 0.95920   6
   3  -2   7 19.5817 1.03548   3
   3  -2   7 18.8562 1.62867   1
   3  -2   7 18.2701 0.81153   5
  -4   2  -7 88.1196 3.21000   4
  -4   2  -7 93.6048 3.15184   5
  -4   2  -7 90.0439 4.03802   1
   4  -2   7 93.3072 3.32195   3
   4  -2   7 93.2509 3.25396   6
   4  -2   7 89.0718 3.13067   5
   4  -2   7 88.3878 4.10675   1
  -5   2  -7 60.3374 2.17930   5
  -5   2  -7 63.2060 2.32155   4
  -5   2  -7 60.8869 3.18370   1
   5  -2   7 59.6874 3.32234   1
   5  -2   7 63.8650 2.41882   3
   5  -2   7 61.7787 2.29977   6
   5  -2   7 57.7335 2.16167   5
  -6   2  -7 1.51765 0.49194   4
  -6   2  -7 2.25532 0.31189   5
   6  -2   7 2.07289 0.45835   6
   6  -2   7 1.58576 0.54364   3
   7   1  -7 0.36107 0.46881   7
   7   1  -7 -0.0017 0.43900   4
   7   1  -7 1.33271 0.88304   1
  -7  -1   7 0.00734 0.30019   6
   6   1  -7 41.5494 1.61769   4
   6   1  -7 40.2661 2.17323   1
   6   1  -7 40.6077 1.70797   7
  -6  -1   7 37.4828 1.55135   6
   5   1  -7 45.2007 1.53307   3
   5   1  -7 47.6516 1.83534   7
   5   1  -7 45.8406 1.74136   4
   5   1  -7 45.7971 2.28572   1
  -5  -1   7 44.1756 1.74309   6
   4   1  -7 8.32919 0.39469   3
   4   1  -7 7.73856 0.97714   1
   4   1  -7 7.47300 0.64282   7
   4   1  -7 8.69863 0.57697   4
  -4  -1   7 7.79261 0.60214   6
  -4  -1   7 8.24220 0.88511   1
   3   1  -7 437.132 14.5540   3
   3   1  -7 446.221 14.6607   7
   3   1  -7 437.147 15.1979   1
   3   1  -7 435.274 14.6840   5
  -3  -1   7 453.637 15.1132   1
   2   1  -7 411.690 14.0262   1
   2   1  -7 412.983 13.4744   5
   2   1  -7 419.061 13.3927   3
  -2  -1   7 371.323 13.9031   1
  -2  -1   7 412.291 13.4589   7
   1   1  -7 11.0946 0.60910   5
   1   1  -7 11.2229 0.55746   4
   1   1  -7 10.9968 0.57105   3
   1   1  -7 11.4756 0.62667   5
   1   1  -7 11.8332 1.06574   1
   1   1  -7 13.3267 0.66697   7
  -1  -1   7 11.9347 0.59559   3
  -1  -1   7 10.6184 0.61615   7
  -1  -1   7 11.4437 0.68150   6
  -1  -1   7 12.0274 1.06843   1
   0   1  -7 4.43244 0.37361   4
   0   1  -7 7.06765 0.90921   1
   0   1  -7 4.46549 0.41379   3
   0   1  -7 4.89266 0.40787   5
   0   1  -7 4.87433 0.49336   7
   0  -1   7 4.54910 0.45077   7
   0  -1   7 5.57698 0.51082   6
   0  -1   7 5.42912 0.73605   1
   0  -1   7 5.15011 0.46008   3
  -1   1  -7 5.95329 0.50601   7
  -1   1  -7 5.36802 0.47660   3
  -1   1  -7 5.86566 0.40480   5
  -1   1  -7 5.52180 0.42199   4
  -1   1  -7 5.20760 0.75739   1
   1  -1   7 5.16857 0.52702   6
   1  -1   7 4.39622 0.45118   7
   1  -1   7 5.61969 0.83232   1
   1  -1   7 5.95483 0.54609   3
  -2   1  -7 33.0096 1.22513   5
  -2   1  -7 33.0932 1.27347   4
  -2   1  -7 32.5762 1.84062   1
  -2   1  -7 34.8088 1.33754   7
  -2   1  -7 32.2218 1.32926   3
   2  -1   7 32.0014 1.29814   7
   2  -1   7 33.4581 1.35709   6
   2  -1   7 33.9900 1.35803   3
   2  -1   7 32.2436 1.94967   1
  -3   1  -7 142.663 4.87289   4
  -3   1  -7 145.438 5.59164   1
  -3   1  -7 148.597 4.80609   5
  -3   1  -7 133.746 4.91481   3
   3  -1   7 150.198 5.68307   1
   3  -1   7 146.401 4.94985   3
   3  -1   7 141.491 4.91435   6
   3  -1   7 138.832 4.90142   7
  -4   1  -7 32.6258 1.98525   1
  -4   1  -7 31.0299 1.27563   4
  -4   1  -7 29.0479 1.11765   5
   4  -1   7 31.0859 1.36236   3
   4  -1   7 28.7171 2.00353   1
   4  -1   7 30.0638 1.29431   6
   4  -1   7 27.9764 1.10162   5
  -5   1  -7 24.4431 1.79450   1
  -5   1  -7 26.9540 1.20112   4
  -5   1  -7 23.0459 0.96941   5
   5  -1   7 27.7553 2.00482   1
   5  -1   7 24.7896 1.16647   6
   5  -1   7 27.2221 1.27251   3
   5  -1   7 24.6432 0.96418   5
  -6   1  -7 9.36157 0.82155   4
  -6   1  -7 8.41891 0.47418   5
   6  -1   7 9.80489 0.91460   3
   6  -1   7 6.92543 0.71897   6
   6  -1   7 8.30577 0.46469   5
  -7   1  -7 31.1555 1.50640   4
   7  -1   7 29.2656 1.55290   3
   7  -1   7 30.1779 1.35687   6
   7   0  -7 0.44986 0.47574   7
   7   0  -7 -0.1645 0.90404   1
  -7   0   7 0.60950 0.22810   6
   6   0  -7 6.51944 0.96477   1
   6   0  -7 7.82524 0.77620   7
  -6   0   7 6.36607 0.48635   6
   5   0  -7 1.92834 0.44175   7
   5   0  -7 1.14457 0.60406   1
   5   0  -7 1.67092 0.40424   4
  -5   0   7 2.38743 0.35672   6
   4   0  -7 33.1179 1.32713   7
   4   0  -7 31.2916 1.26056   4
   4   0  -7 29.7586 1.74440   1
  -4   0   7 30.3757 1.60868   1
  -4   0   7 29.9458 1.22641   6
   3   0  -7 34.4339 1.38438   7
   3   0  -7 32.7574 1.80442   1
   3   0  -7 32.0255 1.30464   4
   3   0  -7 33.2396 1.16523   3
   3   0  -7 35.6421 1.38053   5
  -3   0   7 34.4470 1.77640   1
  -3   0   7 32.9250 1.17031   3
  -3   0   7 33.7308 1.31928   6
   2   0  -7 48.3380 1.78029   5
   2   0  -7 49.4759 1.79041   7
   2   0  -7 48.7515 1.67172   3
   2   0  -7 47.5275 2.25776   1
   2   0  -7 47.9328 1.73631   4
  -2   0   7 47.7596 1.76885   6
  -2   0   7 47.4203 1.77597   7
  -2   0   7 48.1897 1.67241   3
   1   0  -7 458.095 15.5250   5
   1   0  -7 488.250 16.1128   1
  -1   0   7 464.413 16.0662   1
   0   0  -7 188.528 6.78342   1
   0   0  -7 183.522 6.18188   5
   0   0  -7 189.128 6.18906   5
   0   0  -7 182.344 6.18523   4
   0   0  -7 185.822 6.19839   3
   0   0  -7 190.603 6.23068   7
   0   0   7 188.677 6.79505   1
   0   0   7 169.905 6.18964   3
   0   0   7 186.774 6.22205   7
   0   0   7 189.172 6.24363   6
  -1   0  -7 167.334 6.06353   1
  -1   0  -7 165.979 5.48233   7
  -1   0  -7 160.351 5.40637   5
  -1   0  -7 157.758 5.46654   3
  -1   0  -7 158.730 5.44021   4
   1   0   7 167.637 6.07652   1
   1   0   7 164.380 5.47689   3
   1   0   7 163.092 5.49650   6
   1   0   7 156.988 5.46402   7
  -2   0  -7 55.4241 2.50662   1
  -2   0  -7 55.4653 1.83673   5
  -2   0  -7 54.3378 1.95970   7
  -2   0  -7 53.2340 1.91639   4
  -2   0  -7 52.4096 1.94933   3
   2   0   7 52.1430 1.96464   6
   2   0   7 50.8838 1.92644   7
   2   0   7 53.2946 2.54200   1
   2   0   7 53.7751 1.96569   3
  -3   0  -7 202.435 7.07283   3
  -3   0  -7 213.411 7.66629   1
  -3   0  -7 214.616 7.04302   4
  -3   0  -7 209.996 6.92524   5
   3   0   7 210.295 7.74401   1
   3   0   7 201.340 7.04692   7
   3   0   7 214.370 7.07962   6
   3   0   7 210.593 7.08472   3
  -4   0  -7 169.021 5.74445   4
  -4   0  -7 165.617 5.58898   5
  -4   0  -7 166.590 6.34380   1
   4   0   7 162.589 5.75487   6
   4   0   7 176.542 5.81038   3
   4   0   7 173.653 6.50437   1
  -5   0  -7 95.4057 3.96408   1
  -5   0  -7 95.6368 3.39456   4
  -5   0  -7 90.5509 3.17930   5
   5   0   7 95.7906 3.39052   6
   5   0   7 94.8433 4.16427   1
   5   0   7 99.3024 3.45749   3
  -6   0  -7 0.38368 0.44429   4
   6   0   7 0.17413 0.42565   6
   6   0   7 0.33155 0.12258   5
   6   0   7 0.36382 0.45354   3
  -7   0  -7 31.9616 1.54627   4
   7   0   7 29.7599 1.42247   6
   7   0   7 35.2468 1.61148   3
   7  -1  -7 9.36274 0.91141   7
   7  -1  -7 8.12414 1.26764   1
   6  -1  -7 16.8135 1.57253   1
   6  -1  -7 19.7829 1.06316   7
  -6   1   7 16.8052 0.71571   6
   5  -1  -7 64.3851 2.91659   1
   5  -1  -7 63.2304 2.36898   7
  -5   1   7 60.8207 2.18877   6
   4  -1  -7 21.5021 1.00586   7
   4  -1  -7 22.3517 1.50004   1
   4  -1  -7 19.3680 0.95890   4
  -4   1   7 20.2964 1.34118   1
  -4   1   7 20.3743 0.86129   6
   3  -1  -7 914.559 30.3548   1
  -3   1   7 894.422 30.2553   1
   2  -1  -7 -0.0949 0.22114   5
   2  -1  -7 0.29755 0.28074   7
   2  -1  -7 -0.0202 0.34375   1
   2  -1  -7 0.33848 0.26693   4
  -2   1   7 -0.4034 0.22179   7
  -2   1   7 0.38246 0.24379   6
  -2   1   7 0.14589 0.11234   3
  -2   1   7 0.31941 0.41394   1
   1  -1  -7 4.36941 0.65506   1
   1  -1  -7 4.12825 0.37373   4
   1  -1  -7 4.96763 0.43691   7
   1  -1  -7 3.84050 0.35616   5
   1  -1  -7 4.40651 0.29673   3
  -1   1   7 3.21087 0.58392   1
  -1   1   7 4.46044 0.42194   6
  -1   1   7 4.01834 0.31493   3
   0  -1  -7 16.1744 1.14898   1
   0  -1  -7 15.3656 0.64694   5
   0  -1  -7 16.4506 0.72755   7
   0  -1  -7 16.2313 0.69992   4
   0   1   7 15.7859 0.70545   7
   0   1   7 13.8717 1.12270   1
   0   1   7 15.9808 0.73205   6
   0   1   7 16.3078 0.68079   3
  -1  -1  -7 34.5317 1.78759   1
  -1  -1  -7 36.0289 1.25336   5
  -1  -1  -7 35.9906 1.33583   4
  -1  -1  -7 36.2497 1.35562   7
  -1  -1  -7 37.3721 1.25754   5
  -1  -1  -7 36.8641 1.33869   3
   1   1   7 34.8570 1.33820   3
   1   1   7 35.8694 1.83426   1
   1   1   7 33.8579 1.33119   7
   1   1   7 36.9683 1.38421   6
  -2  -1  -7 52.8642 1.71560   5
  -2  -1  -7 50.4044 1.84314   4
  -2  -1  -7 50.6653 1.71292   5
  -2  -1  -7 50.8585 1.86022   7
  -2  -1  -7 52.4449 2.35030   1
  -2  -1  -7 50.4838 1.86157   3
   2   1   7 50.0939 2.40453   1
   2   1   7 50.2643 1.84749   7
   2   1   7 51.8999 1.89107   6
   2   1   7 51.1929 1.87574   3
  -3  -1  -7 648.785 21.6039   1
   3   1   7 646.805 21.6971   1
   3   1   7 617.720 21.0322   7
  -4  -1  -7 36.8027 1.97466   1
  -4  -1  -7 40.2326 1.55555   4
   4   1   7 40.6403 1.61461   3
   4   1   7 40.8734 1.58810   6
   4   1   7 37.3558 1.52102   7
   4   1   7 39.1149 2.13555   1
  -5  -1  -7 31.2817 1.33477   4
  -5  -1  -7 27.7180 1.72891   1
   5   1   7 32.2369 1.41204   3
   5   1   7 30.5850 1.93926   1
   5   1   7 30.7424 1.33135   6
  -6  -1  -7 16.1982 1.38337   1
  -6  -1  -7 18.2021 1.02961   4
   6   1   7 21.3691 1.13776   3
   6   1   7 20.9619 1.79417   1
   6   1   7 16.6856 0.99005   6
  -7  -1  -7 0.15126 0.53297   4
   7   1   7 0.42958 0.49673   3
   7   1   7 0.76997 0.47884   6
   7  -2  -7 1.34336 0.56633   7
   6  -2  -7 27.8601 1.35116   7
   6  -2  -7 27.5718 1.99947   1
   5  -2  -7 10.1875 0.75330   7
   5  -2  -7 10.5653 1.30060   1
  -5   2   7 9.69393 0.44211   6
   4  -2  -7 292.345 10.3548   1
   4  -2  -7 292.986 9.72572   4
   4  -2  -7 297.783 9.75085   7
  -4   2   7 276.290 9.61537   6
  -4   2   7 295.416 10.2208   1
   3  -2  -7 30.1427 1.78960   1
   3  -2  -7 32.8444 1.35246   7
   3  -2  -7 32.4550 1.33727   5
   3  -2  -7 33.7708 1.33006   4
  -3   2   7 38.7722 1.83111   1
  -3   2   7 32.0912 1.23048   6
   2  -2  -7 200.409 6.64146   7
   2  -2  -7 197.100 7.20482   1
   2  -2  -7 196.914 6.62296   4
   2  -2  -7 196.298 6.63778   5
  -2   2   7 196.128 6.59802   6
  -2   2   7 199.708 7.17564   1
   1  -2  -7 14.9431 0.69969   4
   1  -2  -7 17.3924 0.68409   5
   1  -2  -7 15.5805 1.16421   1
   1  -2  -7 15.6243 0.71487   7
  -1   2   7 14.5059 0.69373   6
  -1   2   7 14.8173 0.68120   7
  -1   2   7 15.2504 1.15357   1
  -1   2   7 15.4861 0.60591   3
   0  -2  -7 33.0519 1.74949   1
   0  -2  -7 33.9055 1.26275   4
   0  -2  -7 34.5958 1.27140   7
   0  -2  -7 33.6168 1.21245   5
   0   2   7 32.5895 1.25380   7
   0   2   7 34.2323 1.28425   6
   0   2   7 34.3664 1.23134   3
   0   2   7 35.0615 1.75724   1
  -1  -2  -7 58.6966 2.03167   4
  -1  -2  -7 58.1987 2.03286   7
  -1  -2  -7 57.0327 1.93654   5
  -1  -2  -7 57.6284 2.52622   1
   1   2   7 56.8257 2.05846   6
   1   2   7 60.0176 2.58230   1
   1   2   7 56.3727 2.02809   3
   1   2   7 55.6177 2.01482   7
  -2  -2  -7 192.072 6.28117   7
  -2  -2  -7 186.199 6.27377   4
  -2  -2  -7 186.297 6.79082   1
   2   2   7 187.283 6.29873   3
   2   2   7 190.424 6.31528   6
   2   2   7 177.957 6.25773   7
   2   2   7 189.517 6.85252   1
  -3  -2  -7 521.590 17.4181   1
   3   2   7 518.629 16.9350   3
   3   2   7 522.616 17.5093   1
   3   2   7 477.871 16.8721   7
   3   2   7 515.275 16.9328   6
  -4  -2  -7 169.065 5.85418   4
  -4  -2  -7 167.578 6.28621   1
   4   2   7 175.629 6.47679   1
   4   2   7 176.212 5.89270   6
   4   2   7 180.406 5.91452   3
   4   2   7 165.732 5.83198   7
  -5  -2  -7 39.8249 1.97584   1
  -5  -2  -7 40.7703 1.64505   4
   5   2   7 42.6019 1.71240   3
   5   2   7 41.5251 2.24609   1
   5   2   7 39.7508 1.65167   6
  -6  -2  -7 4.70778 0.56633   4
  -6  -2  -7 4.04791 0.64829   1
   6   2   7 4.43585 0.53736   6
   6   2   7 3.96214 0.57255   3
   6   2   7 4.11477 0.86669   1
  -7  -2  -7 25.9408 1.33433   4
   7   2   7 24.8979 1.28168   6
   7   2   7 25.3227 1.33554   3
   7  -3  -7 1.82680 0.56640   7
   6  -3  -7 26.6841 1.31269   7
   6  -3  -7 23.0226 2.05439   1
   5  -3  -7 39.4600 2.29652   1
   5  -3  -7 40.4022 1.65384   7
  -5   3   7 40.5961 1.69091   5
   4  -3  -7 100.917 3.47945   7
   4  -3  -7 101.889 3.47191   4
   4  -3  -7 97.8018 4.14654   1
  -4   3   7 95.3485 3.98362   1
  -4   3   7 92.9627 3.28765   6
  -4   3   7 101.315 3.52312   5
   3  -3  -7 193.267 6.50530   4
   3  -3  -7 184.514 6.52047   5
   3  -3  -7 195.456 7.16099   1
   3  -3  -7 196.345 6.51581   7
  -3   3   7 200.064 6.54778   5
  -3   3   7 188.707 6.41105   6
   2  -3  -7 156.189 5.16525   7
   2  -3  -7 155.798 5.16751   4
   2  -3  -7 147.295 5.16222   5
   2  -3  -7 152.074 5.75823   1
  -2   3   7 151.011 5.17408   5
  -2   3   7 150.916 5.11334   6
  -2   3   7 155.496 5.76094   1
   1  -3  -7 49.4900 1.79124   5
   1  -3  -7 50.3176 1.80825   7
   1  -3  -7 50.1295 2.32390   1
   1  -3  -7 52.4192 1.82309   4
  -1   3   7 51.3053 2.37134   1
  -1   3   7 51.8930 1.79973   6
  -1   3   7 53.9488 1.81051   5
  -1   3   7 47.3114 1.79217   7
  -1   3   7 48.7373 1.72788   3
  -1   3   7 49.4705 1.72729   3
   0  -3  -7 26.5336 0.98745   5
   0  -3  -7 27.9600 1.55501   1
   0  -3  -7 26.0654 1.04991   4
   0  -3  -7 28.5392 1.04191   7
   0   3   7 27.2545 1.05832   6
   0   3   7 26.5679 0.99355   5
   0   3   7 27.0998 1.00884   3
   0   3   7 26.6384 1.52050   1
   0   3   7 25.8179 1.02189   7
  -1  -3  -7 5.05455 0.69779   1
  -1  -3  -7 3.55575 0.22347   5
  -1  -3  -7 3.95512 0.40083   4
  -1  -3  -7 3.34513 0.36821   7
   1   3   7 3.48520 0.62677   1
   1   3   7 3.88064 0.34443   7
   1   3   7 3.76305 0.43082   6
   1   3   7 4.46347 0.38201   3
  -2  -3  -7 0.43414 0.42580   1
  -2  -3  -7 0.73473 0.25341   7
  -2  -3  -7 0.83832 0.29189   4
   2   3   7 0.61695 0.42748   1
   2   3   7 1.59783 0.31859   3
  -3  -3  -7 336.657 10.9645   4
  -3  -3  -7 322.149 11.4142   1
   3   3   7 335.586 11.5450   1
   3   3   7 341.705 11.0076   3
   3   3   7 311.929 10.9220   7
  -4  -3  -7 297.188 10.0492   4
  -4  -3  -7 304.594 10.4564   1
   4   3   7 316.591 10.1109   3
   4   3   7 286.779 10.0115   7
   4   3   7 299.189 10.6148   1
  -5  -3  -7 33.1379 1.64840   1
  -5  -3  -7 34.2999 1.40533   4
   5   3   7 32.4642 1.90875   1
   5   3   7 32.0289 1.44604   3
  -6  -3  -7 32.5248 1.37749   4
   6   3   7 31.5554 1.41368   6
   6   3   7 28.3930 1.91061   1
   6   3   7 29.1999 1.42542   3
  -7  -3  -7 7.27599 0.82003   4
   7   3   7 7.14116 0.85614   3
   7   3   7 8.23746 0.83333   6
   7  -4  -7 0.37686 0.51092   7
   6  -4  -7 20.1054 1.12045   7
   6  -4  -7 16.1674 2.10680   1
  -6   4   7 21.1971 1.16598   5
   5  -4  -7 4.46836 0.53331   7
   5  -4  -7 3.52093 0.89888   1
  -5   4   7 4.45311 0.56980   5
   4  -4  -7 196.085 7.55352   1
   4  -4  -7 196.505 6.77813   4
   4  -4  -7 203.262 6.78726   7
  -4   4   7 203.167 6.83491   5
   3  -4  -7 69.5070 2.47426   7
   3  -4  -7 66.0292 2.48158   5
   3  -4  -7 67.6760 2.47099   4
   3  -4  -7 70.7811 3.16043   1
  -3   4   7 67.3681 2.33655   6
  -3   4   7 70.6324 3.11959   1
  -3   4   7 70.8696 2.51817   5
   2  -4  -7 277.030 9.55465   5
   2  -4  -7 286.875 9.55388   4
   2  -4  -7 296.423 10.2663   1
   2  -4  -7 287.320 9.54026   7
  -2   4   7 294.971 9.57744   5
  -2   4   7 279.516 9.48982   6
  -2   4   7 286.429 9.41082   3
  -2   4   7 285.765 10.1923   1
   1  -4  -7 235.041 7.61266   7
   1  -4  -7 229.021 8.26191   1
   1  -4  -7 226.527 7.61497   5
   1  -4  -7 223.506 7.62520   4
  -1   4   7 219.058 7.61930   5
  -1   4   7 231.316 7.55825   3
  -1   4   7 231.296 7.60810   6
  -1   4   7 231.639 8.28026   1
  -1   4   7 228.707 7.55727   3
   0  -4  -7 146.632 4.97025   4
   0  -4  -7 147.981 4.93132   5
   0  -4  -7 154.244 4.94883   7
   0  -4  -7 147.728 5.54796   1
   0   4   7 148.973 5.59029   1
   0   4   7 142.922 4.93153   5
   0   4   7 143.622 4.93651   7
   0   4   7 145.919 4.94255   3
   0   4   7 146.455 4.94140   3
   0   4   7 149.629 4.97909   6
  -1  -4  -7 63.3291 2.72471   1
  -1  -4  -7 62.9830 2.17993   4
  -1  -4  -7 54.3839 2.12768   7
  -1  -4  -7 61.4188 2.08046   5
   1   4   7 61.5666 2.08297   5
   1   4   7 62.9249 2.18032   3
   1   4   7 63.6639 2.77027   1
   1   4   7 60.3655 2.12553   7
   1   4   7 62.7824 2.17466   3
  -2  -4  -7 1119.48 36.9518   1
   2   4   7 1096.70 37.0085   1
  -3  -4  -7 80.5280 3.27462   1
  -3  -4  -7 82.3015 2.83663   4
   3   4   7 84.3102 2.89024   3
   3   4   7 76.6041 2.76826   7
   3   4   7 78.2733 3.37637   1
  -4  -4  -7 149.365 5.46988   1
  -4  -4  -7 153.082 5.11959   4
   4   4   7 153.082 5.69914   1
   4   4   7 142.688 5.05522   7
   4   4   7 150.905 5.17476   3
  -5  -4  -7 0.58425 0.41514   1
  -5  -4  -7 0.19668 0.35970   4
   5   4   7 -0.0914 0.57408   1
   5   4   7 0.18353 0.40416   3
   5   4   7 0.91646 0.26835   7
  -6  -4  -7 37.7086 1.60796   4
   6   4   7 38.8215 1.67007   3
   6   4   7 34.5584 3.01552   1
  -7  -4  -7 6.56056 0.71358   4
   7   4   7 7.11355 0.77612   3
   6  -5  -7 52.7717 3.51935   1
   6  -5  -7 57.3752 2.31436   7
  -6   5   7 60.8250 2.37189   5
   5  -5  -7 11.6001 0.80068   7
   5  -5  -7 9.87525 1.36285   1
  -5   5   7 11.7413 0.90889   5
   4  -5  -7 41.2033 1.61807   7
   4  -5  -7 41.5493 1.65205   4
   4  -5  -7 37.6710 2.40703   1
  -4   5   7 40.2685 1.69925   5
   3  -5  -7 31.3538 1.30694   4
   3  -5  -7 33.3775 2.05624   1
   3  -5  -7 30.4501 1.25392   7
  -3   5   7 30.5954 1.33677   5
  -3   5   7 29.3961 1.08819   6
  -3   5   7 33.7513 1.97353   1
   2  -5  -7 57.3869 2.06379   7
   2  -5  -7 57.2069 2.09997   5
   2  -5  -7 57.5171 2.10105   4
   2  -5  -7 59.1481 2.83275   1
  -2   5   7 59.4804 2.12350   5
  -2   5   7 56.8471 2.00113   6
  -2   5   7 56.3763 1.95127   3
  -2   5   7 56.4495 2.73822   1
   1  -5  -7 79.0197 2.87579   5
   1  -5  -7 85.9558 3.60172   1
   1  -5  -7 82.6827 2.89400   4
   1  -5  -7 84.6068 2.85355   7
  -1   5   7 85.4100 2.90103   5
  -1   5   7 81.7118 2.85601   6
  -1   5   7 84.4426 3.59538   1
  -1   5   7 80.7864 2.81802   3
   0  -5  -7 174.877 5.78972   4
   0  -5  -7 176.546 6.45118   1
   0  -5  -7 165.966 5.75296   5
   0   5   7 173.775 6.45922   1
   0   5   7 169.101 5.73602   7
   0   5   7 172.985 5.76674   3
  -1  -5  -7 365.127 11.8867   4
  -1  -5  -7 361.309 11.8213   5
  -1  -5  -7 363.988 12.5075   1
   1   5   7 350.522 11.8246   7
   1   5   7 354.030 11.8911   3
   1   5   7 365.520 12.5617   1
   1   5   7 349.419 11.8206   5
  -2  -5  -7 157.409 5.92824   1
  -2  -5  -7 156.119 5.25358   5
  -2  -5  -7 161.375 5.37479   4
   2   5   7 156.346 5.30516   7
   2   5   7 160.851 5.41093   3
   2   5   7 157.960 6.00410   1
   2   5   7 162.523 5.25745   5
  -3  -5  -7 59.1433 2.12389   4
  -3  -5  -7 57.8229 2.55416   1
   3   5   7 58.9968 2.18362   3
   3   5   7 57.9640 2.03505   7
   3   5   7 59.6361 2.70954   1
   3   5   7 56.7515 2.16132   3
  -4  -5  -7 103.018 3.53807   4
  -4  -5  -7 101.657 3.87462   1
   4   5   7 101.920 3.61348   3
   4   5   7 103.766 4.13762   1
   4   5   7 96.2707 3.44715   7
  -5  -5  -7 2.51261 0.43589   4
  -5  -5  -7 3.13538 0.46778   1
   5   5   7 3.14348 0.31872   7
   5   5   7 2.72525 0.48329   3
   5   5   7 1.77358 0.68046   1
  -6  -5  -7 1.85208 0.48951   4
   6   5   7 2.28686 0.57032   3
  -7  -5  -7 4.86485 0.65144   4
   7   5   7 4.17170 0.63807   3
   6  -6  -7 6.85631 0.82615   7
   6  -6  -7 8.22668 0.90693   4
  -6   6   7 5.96709 0.73027   5
   5  -6  -7 43.4820 1.81184   4
   5  -6  -7 43.1581 3.05924   1
   5  -6  -7 41.5842 1.76150   7
   5  -6  -7 41.4237 3.06896   1
  -5   6   7 44.1355 1.87155   5
   4  -6  -7 0.89080 0.88230   1
   4  -6  -7 1.06222 0.43922   4
   4  -6  -7 0.28061 0.35381   7
  -4   6   7 0.68462 0.47365   5
   3  -6  -7 2.00615 0.43804   4
   3  -6  -7 0.95427 0.31748   7
   3  -6  -7 0.05097 0.73903   1
  -3   6   7 1.53070 0.18593   6
  -3   6   7 0.86762 0.42460   5
  -3   6   7 1.43623 0.18065   3
   2  -6  -7 0.65706 0.25426   7
   2  -6  -7 0.61581 0.66010   1
   2  -6  -7 0.40047 0.29180   5
   2  -6  -7 0.57914 0.36008   4
  -2   6   7 1.19807 0.68565   1
  -2   6   7 0.70609 0.20305   6
  -2   6   7 1.09695 0.19318   3
  -2   6   7 1.21001 0.34682   5
   1  -6  -7 27.1930 1.85197   1
   1  -6  -7 25.6035 1.12035   5
   1  -6  -7 29.4462 1.14998   4
   1  -6  -7 28.3706 1.07530   7
  -1   6   7 28.6383 1.16046   5
  -1   6   7 28.2828 1.81335   1
  -1   6   7 27.9042 1.06853   3
   0  -6  -7 206.169 6.75502   7
   0  -6  -7 206.261 7.57324   1
   0  -6  -7 209.385 6.82556   4
   0  -6  -7 192.586 6.79739   5
   0   6   7 203.963 7.58750   1
   0   6   7 205.737 6.81649   5
   0   6   7 199.494 6.80796   3
  -1  -6  -7 290.190 9.47040   4
  -1  -6  -7 289.927 9.39320   7
  -1  -6  -7 278.596 9.42251   5
  -1  -6  -7 279.688 10.1286   1
   1   6   7 283.291 10.1998   1
   1   6   7 292.497 9.43260   5
   1   6   7 275.553 9.48357   3
  -2  -6  -7 346.049 12.0029   1
  -2  -6  -7 349.682 11.3882   4
  -2  -6  -7 335.133 11.3012   5
   2   6   7 336.167 11.2932   7
   2   6   7 345.252 11.3069   5
   2   6   7 333.216 11.4251   3
   2   6   7 354.759 12.1282   1
  -3  -6  -7 1.46809 0.54823   1
  -3  -6  -7 2.14629 0.38645   4
   3   6   7 1.75971 0.63188   1
   3   6   7 1.72248 0.19942   5
   3   6   7 1.69687 0.20694   7
  -4  -6  -7 38.9232 1.92906   1
  -4  -6  -7 43.2411 1.62060   4
   4   6   7 43.2039 1.73494   3
   4   6   7 41.0327 2.21365   1
   4   6   7 40.1977 1.47996   7
  -5  -6  -7 5.59191 0.63516   4
   5   6   7 5.56378 0.87388   1
   5   6   7 5.28763 0.40526   7
   5   6   7 5.26274 0.60976   3
  -6  -6  -7 23.1018 1.16575   4
   6   6   7 22.8513 1.28575   3
  -7  -6  -7 8.97956 0.88272   4
   7   6   7 10.4701 0.99986   3
   5  -7  -7 1.20084 1.52236   1
   5  -7  -7 0.49635 0.42315   7
   5  -7  -7 -0.2335 0.47845   4
  -5   7   7 0.42369 0.50474   5
   4  -7  -7 11.1874 1.63889   1
   4  -7  -7 9.16555 0.71964   7
   4  -7  -7 8.77076 1.56709   1
   4  -7  -7 9.15217 0.83565   4
  -4   7   7 8.71732 0.86637   5
   3  -7  -7 17.7080 0.97421   4
   3  -7  -7 18.8007 1.97063   1
   3  -7  -7 18.0221 0.87138   7
   3  -7  -7 18.0578 2.01714   1
  -3   7   7 19.3128 1.05379   5
  -3   7   7 16.6509 0.63799   6
  -3   7   7 17.0260 0.70403   3
   2  -7  -7 25.9536 1.15296   4
   2  -7  -7 27.3324 1.07299   7
   2  -7  -7 26.9088 1.95304   1
  -2   7   7 25.6370 1.02597   3
  -2   7   7 26.6143 1.01831   6
  -2   7   7 27.3944 1.21481   5
   1  -7  -7 1.22761 0.70091   1
   1  -7  -7 1.81803 0.34540   4
   1  -7  -7 2.30578 0.33954   5
   1  -7  -7 2.96894 0.27286   7
  -1   7   7 2.24258 0.76437   1
  -1   7   7 2.44941 0.38852   5
  -1   7   7 2.26050 0.28768   3
   0  -7  -7 2.69585 0.37930   4
   0  -7  -7 2.22256 0.80465   1
   0  -7  -7 2.47895 0.29944   7
   0   7   7 3.13743 0.38891   5
   0   7   7 2.67495 0.79921   1
   0   7   7 2.45074 0.32598   3
  -1  -7  -7 258.288 9.30894   1
  -1  -7  -7 263.286 8.53732   4
  -1  -7  -7 249.540 8.51053   5
   1   7   7 258.828 8.52330   5
   1   7   7 245.565 8.56513   3
   1   7   7 257.913 9.38754   1
  -2  -7  -7 46.0874 1.70689   5
  -2  -7  -7 48.0102 2.41168   1
  -2  -7  -7 47.8808 1.77778   4
   2   7   7 49.6622 1.72300   5
   2   7   7 47.9346 2.53317   1
  -3  -7  -7 227.370 8.15198   1
  -3  -7  -7 233.905 7.58945   4
   3   7   7 220.855 7.49033   5
   3   7   7 234.027 8.37443   1
   3   7   7 214.900 7.43823   7
  -4  -7  -7 1.71951 0.60050   1
  -4  -7  -7 1.78360 0.37309   4
  -4  -7  -7 2.47000 0.59628   1
   4   7   7 2.21991 0.20821   5
   4   7   7 2.00832 0.22237   5
   4   7   7 2.24125 0.23279   7
   4   7   7 3.71810 0.84917   1
  -5  -7  -7 0.94555 0.38571   4
   5   7   7 1.15998 0.18591   7
   5   7   7 0.92327 0.48661   3
  -6  -7  -7 1.07715 0.45965   4
   6   7   7 1.78728 0.57518   3
   5  -8  -7 10.0047 0.95746   4
   5  -8  -7 10.0342 0.78987   7
  -5   8   7 9.03990 0.96993   5
   4  -8  -7 21.6593 1.05901   7
   4  -8  -7 21.1702 2.41520   1
   4  -8  -7 21.6103 1.16397   4
   4  -8  -7 23.7073 2.51534   1
  -4   8   7 20.3713 0.81533   3
  -4   8   7 24.4217 1.29106   5
   3  -8  -7 1.31655 1.25636   1
   3  -8  -7 1.08417 0.45450   4
   3  -8  -7 0.74753 0.31178   7
   3  -8  -7 1.86495 1.25147   1
  -3   8   7 0.99926 0.48585   5
  -3   8   7 0.97332 0.23159   3
   2  -8  -7 23.7431 2.24682   1
   2  -8  -7 28.5994 1.10105   7
   2  -8  -7 29.9881 2.35472   1
   2  -8  -7 28.6759 1.22641   4
  -2   8   7 26.4359 1.10886   3
  -2   8   7 27.9870 1.31366   5
   1  -8  -7 33.8361 2.32829   1
   1  -8  -7 33.1599 1.28663   4
   1  -8  -7 29.0255 2.23252   1
   1  -8  -7 30.5131 1.13467   7
  -1   8   7 28.3858 1.23241   3
  -1   8   7 31.3813 1.35481   5
   0  -8  -7 133.821 4.40791   7
   0  -8  -7 138.601 4.55980   4
   0  -8  -7 124.547 4.56646   5
   0  -8  -7 137.648 5.54220   1
   0  -8  -7 131.966 5.49401   1
   0   8   7 140.904 5.58262   1
   0   8   7 134.412 4.60223   5
   0   8   7 126.345 4.56913   3
  -1  -8  -7 117.911 4.10114   5
  -1  -8  -7 121.522 4.09654   4
  -1  -8  -7 121.257 4.96198   1
  -1  -8  -7 118.129 4.94161   1
   1   8   7 117.533 5.01681   1
   1   8   7 119.316 4.11391   5
  -2  -8  -7 4.33366 0.88402   1
  -2  -8  -7 1.89474 0.78086   1
  -2  -8  -7 4.33869 0.41910   4
  -2  -8  -7 3.59590 0.40580   5
   2   8   7 4.05843 0.45643   5
   2   8   7 4.33079 0.96804   1
  -3  -8  -7 1.28775 0.71890   1
  -3  -8  -7 1.72118 0.37574   4
  -3  -8  -7 1.31056 0.65613   1
   3   8   7 1.71185 0.81592   1
   3   8   7 1.68842 0.27227   5
  -4  -8  -7 7.34958 0.88153   1
  -4  -8  -7 7.89908 0.91099   1
  -4  -8  -7 8.26565 0.64494   4
   4   8   7 8.27376 0.44249   5
  -5  -8  -7 15.2277 0.82580   4
   5   8   7 12.1913 0.50756   5
   5   8   7 12.7145 0.51509   5
  -6  -8  -7 2.13029 0.48197   4
   6   8   7 1.43550 0.56365   3
   4  -9  -7 5.77987 3.30948   1
   4  -9  -7 9.54763 0.88019   4
   4  -9  -7 9.39326 0.68484   7
  -4   9   7 8.55037 0.93716   5
   3  -9  -7 1.32244 0.48331   4
   3  -9  -7 1.59753 0.31912   7
   3  -9  -7 1.85979 1.64763   1
   3  -9  -7 0.09136 1.57927   1
  -3   9   7 1.14016 0.52381   5
   2  -9  -7 29.8977 2.79797   1
   2  -9  -7 30.1300 2.79397   1
   2  -9  -7 30.1196 1.13434   7
   2  -9  -7 30.4089 1.30350   4
  -2   9   7 29.9959 1.42383   5
  -2   9   7 28.0788 1.21531   3
   1  -9  -7 -1.2510 0.95198   1
   1  -9  -7 0.08944 0.92335   1
   1  -9  -7 0.20547 0.13471   7
   1  -9  -7 0.24927 0.35026   4
  -1   9   7 -0.0008 0.42451   5
   0  -9  -7 55.2810 3.14679   1
   0  -9  -7 53.0221 3.13282   1
   0  -9  -7 57.1559 2.10221   4
   0   9   7 60.9538 2.20679   5
  -1  -9  -7 38.8567 2.57451   1
  -1  -9  -7 39.5716 2.55052   1
  -1  -9  -7 41.8075 1.57278   4
   1   9   7 42.2827 1.63748   5
  -2  -9  -7 2.03479 0.90706   1
  -2  -9  -7 1.86067 0.89400   1
  -2  -9  -7 2.50329 0.36765   4
   2   9   7 3.04221 0.38605   5
  -3  -9  -7 45.5940 2.61429   1
  -3  -9  -7 50.1472 1.80004   4
   3   9   7 47.5905 1.77919   5
  -4  -9  -7 0.47710 0.81385   1
  -4  -9  -7 0.94267 0.35360   4
   4   9   7 0.73049 0.23575   5
  -5  -9  -7 2.99616 0.45133   4
   5   9   7 1.74643 0.24570   5
   3 -10  -7 0.20582 0.24914   7
   3 -10  -7 2.53902 2.48587   1
   3 -10  -7 1.00368 2.24701   1
   3 -10  -7 0.33180 0.44224   4
  -3  10   7 0.15583 0.48216   5
   2 -10  -7 4.01288 1.79961   1
   2 -10  -7 2.99972 0.28858   7
   2 -10  -7 2.55174 0.44307   4
   2 -10  -7 2.81685 1.74059   1
  -2  10   7 3.94841 0.63257   5
   1 -10  -7 66.2933 4.28203   1
   1 -10  -7 64.6467 4.05001   1
   1 -10  -7 69.2095 2.47267   4
  -1  10   7 68.8844 2.62811   5
   0 -10  -7 33.7843 1.28854   4
   0 -10  -7 27.3454 2.71508   1
   0  10   7 30.1462 1.42011   5
  -1 -10  -7 0.00836 0.28023   4
  -1 -10  -7 -0.9549 1.13505   1
   1  10   7 -0.1030 0.33477   5
  -2 -10  -7 -0.3786 1.07662   1
  -2 -10  -7 -0.3388 0.25393   4
   2  10   7 -0.2013 0.29999   5
  -3 -10  -7 -0.1099 0.27907   4
  -3 -10  -7 0.61909 1.15779   1
   3  10   7 0.02727 0.27216   5
  -4 -10  -7 5.61153 1.13956   1
  -4 -10  -7 5.15083 0.53310   4
   4  10   7 5.78828 0.49824   5
   0 -11  -7 29.8324 1.23456   4
   0  11   7 31.9262 1.46849   5
  -1 -11  -7 6.84232 0.51051   4
   1  11   7 7.87798 0.73198   5
  -2 -11  -7 1.50629 0.28078   4
   2  11   7 1.42131 0.37049   5
   1   7  -8 0.69859 0.46028   5
  -1  -7   8 1.84923 0.66535   6
  -1  -7   8 0.35265 0.48512   3
   0   7  -8 7.53541 0.84326   5
   0  -7   8 8.44232 1.04120   6
   0  -7   8 8.81388 0.93931   3
   3   6  -8 1.82927 0.37495   7
   3   6  -8 1.41367 0.49329   5
  -3  -6   8 0.64122 1.29189   1
  -3  -6   8 3.08811 0.53503   3
  -3  -6   8 1.92096 0.65703   6
   2   6  -8 0.51560 1.25938   1
   2   6  -8 2.10528 0.50102   5
   2   6  -8 1.49924 0.37323   7
  -2  -6   8 1.00967 0.44704   3
  -2  -6   8 2.50700 1.23479   1
  -2  -6   8 0.86652 0.59907   6
   1   6  -8 24.1074 2.53381   1
   1   6  -8 24.9412 1.27794   5
   1   6  -8 24.6254 1.15401   7
  -1  -6   8 24.4820 1.28399   3
  -1  -6   8 25.5455 1.41553   6
   0   6  -8 22.1948 1.20488   5
   0   6  -8 19.9244 2.54343   1
   0  -6   8 22.6714 2.51941   1
   0  -6   8 23.2416 1.31579   6
   0  -6   8 23.2502 1.25322   3
  -1   6  -8 -0.8801 1.41041   1
  -1   6  -8 -0.3330 0.39131   5
   1  -6   8 1.72490 1.54545   1
   1  -6   8 -0.3452 0.54889   6
   1  -6   8 -0.2833 0.47588   3
  -2   6  -8 6.21973 0.42611   4
  -2   6  -8 6.57093 0.77310   5
  -2   6  -8 6.19028 1.90512   1
   2  -6   8 5.43524 0.68976   3
   2  -6   8 5.95827 0.74273   6
   2  -6   8 5.36814 1.91606   1
  -3   6  -8 20.3796 1.14143   5
  -3   6  -8 20.2543 0.92670   4
   3  -6   8 18.0499 2.44704   1
   3  -6   8 23.4893 1.26819   6
   3  -6   8 23.9716 1.34771   3
   4   5  -8 22.7869 1.26472   5
   4   5  -8 17.8294 2.71130   1
   4   5  -8 24.4618 1.13477   7
  -4  -5   8 22.2281 1.13948   3
  -4  -5   8 25.0642 1.35648   6
  -4  -5   8 18.7238 1.76388   1
   3   5  -8 0.97337 0.45573   5
   3   5  -8 1.00264 0.37228   7
   3   5  -8 0.74971 1.00715   1
  -3  -5   8 1.40435 0.42804   3
  -3  -5   8 1.29868 0.57498   6
  -3  -5   8 -0.1885 0.90868   1
   2   5  -8 9.35398 0.70272   7
   2   5  -8 8.00292 1.29354   1
   2   5  -8 8.44650 0.80818   5
  -2  -5   8 8.79558 0.90673   6
  -2  -5   8 8.87588 0.76649   3
  -2  -5   8 6.42275 1.18241   1
   1   5  -8 9.91880 1.35744   1
   1   5  -8 12.7508 0.86499   5
   1   5  -8 10.4996 0.48323   4
   1   5  -8 11.7289 0.76675   7
  -1  -5   8 12.4120 0.94882   6
  -1  -5   8 11.2462 0.83272   3
  -1  -5   8 12.4210 1.93636   1
   0   5  -8 14.0287 0.83637   7
   0   5  -8 15.2686 0.90876   5
   0   5  -8 12.3996 0.55265   4
   0   5  -8 12.7558 1.57516   1
   0  -5   8 12.6634 0.97527   6
   0  -5   8 14.4596 0.95194   3
   0  -5   8 12.1142 1.51294   1
  -1   5  -8 28.3762 1.29012   5
  -1   5  -8 28.0935 2.45056   1
  -1   5  -8 25.8264 1.05025   4
   1  -5   8 28.6982 1.39497   3
   1  -5   8 30.6994 2.55696   1
   1  -5   8 28.4169 1.40481   6
  -2   5  -8 0.84406 0.25616   4
  -2   5  -8 0.65463 0.38277   5
  -2   5  -8 -1.5910 1.13053   1
   2  -5   8 0.41212 0.49989   3
   2  -5   8 0.80956 0.53182   6
   2  -5   8 -0.7714 1.20058   1
  -3   5  -8 14.6731 0.90261   5
  -3   5  -8 13.2533 0.75136   4
  -3   5  -8 16.6872 2.02714   1
   3  -5   8 12.8520 1.83315   1
   3  -5   8 13.9569 1.08182   3
   3  -5   8 13.3768 1.01233   6
  -4   5  -8 2.27668 0.42931   5
  -4   5  -8 2.55968 0.40219   4
   4  -5   8 3.51173 2.18988   1
   4  -5   8 2.21180 0.52294   6
   4  -5   8 3.00927 0.62488   3
   5   4  -8 -1.4028 1.09302   1
   5   4  -8 1.41420 0.49512   5
   5   4  -8 0.86869 0.40978   7
   5   4  -8 1.35347 0.25443   4
  -5  -4   8 1.16817 0.58927   6
   4   4  -8 6.58825 1.10655   1
   4   4  -8 4.87137 0.37322   4
   4   4  -8 5.04740 0.52519   7
   4   4  -8 4.55632 0.57883   5
  -4  -4   8 6.48405 0.73562   6
  -4  -4   8 5.43565 0.87665   1
  -4  -4   8 4.51089 0.49635   3
   3   4  -8 18.6403 1.05632   5
   3   4  -8 17.4427 0.74718   4
   3   4  -8 18.1229 1.72814   1
   3   4  -8 21.2618 0.99180   7
  -3  -4   8 18.1241 1.67134   1
  -3  -4   8 18.5176 1.09444   6
  -3  -4   8 20.7830 0.98864   3
   2   4  -8 2.19523 0.83355   1
   2   4  -8 4.37733 0.30855   4
   2   4  -8 4.03938 0.51039   5
   2   4  -8 4.52304 0.47858   7
  -2  -4   8 4.21442 0.90047   1
  -2  -4   8 4.00646 0.48231   3
  -2  -4   8 3.61270 0.58381   6
   1   4  -8 99.8384 3.56437   5
   1   4  -8 94.3347 4.36496   1
   1   4  -8 104.658 3.52717   7
   1   4  -8 95.3812 3.35434   4
  -1  -4   8 102.071 3.61686   6
  -1  -4   8 103.135 3.56086   3
  -1  -4   8 95.4966 4.29240   1
   0   4  -8 6.81275 0.43131   4
   0   4  -8 8.46299 0.67190   7
   0   4  -8 8.18230 1.23693   1
   0   4  -8 7.56211 0.66775   5
   0  -4   8 7.47031 0.73590   3
   0  -4   8 7.45147 1.18701   1
   0  -4   8 7.86411 0.76965   6
  -1   4  -8 16.8018 0.73750   4
  -1   4  -8 17.5729 1.86051   1
  -1   4  -8 16.5882 0.90581   5
   1  -4   8 15.7260 1.83010   1
   1  -4   8 16.8075 0.99744   6
   1  -4   8 17.3502 1.02599   3
  -2   4  -8 10.8436 0.73463   5
  -2   4  -8 9.84255 0.60342   4
  -2   4  -8 8.36188 1.37394   1
   2  -4   8 9.85828 0.85376   6
   2  -4   8 11.6941 0.88294   3
   2  -4   8 10.9519 1.50226   1
  -3   4  -8 104.069 3.66571   4
  -3   4  -8 104.705 3.72356   5
  -3   4  -8 102.079 4.90915   1
   3  -4   8 114.922 3.88035   3
   3  -4   8 103.033 3.79506   6
   3  -4   8 102.353 4.95777   1
  -4   4  -8 9.70857 0.69223   5
  -4   4  -8 8.90081 0.69606   4
   4  -4   8 5.78523 1.45036   1
   4  -4   8 9.25465 0.81926   6
   4  -4   8 8.14752 0.93373   3
  -5   4  -8 30.7821 1.35103   5
  -5   4  -8 31.1651 1.42665   4
   5  -4   8 30.1177 1.60221   3
   5  -4   8 34.0289 1.46488   6
   6   3  -8 1.42740 0.49493   7
   6   3  -8 1.27705 0.36724   4
   6   3  -8 1.04664 0.51117   5
  -6  -3   8 1.09044 0.49756   6
   5   3  -8 0.48534 0.28655   4
   5   3  -8 0.54430 0.45580   5
   5   3  -8 -0.5179 0.36626   7
   5   3  -8 -0.0556 0.83570   1
  -5  -3   8 0.55594 0.51150   6
   4   3  -8 57.1308 2.96579   1
   4   3  -8 56.6699 2.15451   3
   4   3  -8 60.9409 2.28287   7
   4   3  -8 60.1348 2.13877   4
   4   3  -8 65.2821 2.38124   5
  -4  -3   8 60.9910 2.34600   6
  -4  -3   8 61.1327 2.68645   1
  -4  -3   8 59.9492 2.19011   3
   3   3  -8 6.39995 0.49317   3
   3   3  -8 6.90824 0.64298   7
   3   3  -8 5.81088 0.41758   4
   3   3  -8 5.73524 0.94701   1
  -3  -3   8 5.13114 0.54180   3
  -3  -3   8 5.98686 0.90748   1
  -3  -3   8 6.70817 0.68846   6
   2   3  -8 20.4731 0.93736   3
   2   3  -8 21.5764 1.65680   1
   2   3  -8 19.4925 0.82983   4
   2   3  -8 21.6456 1.01261   7
   2   3  -8 21.3628 1.03358   5
  -2  -3   8 20.1040 0.96983   3
  -2  -3   8 22.7740 1.11464   6
  -2  -3   8 21.3813 1.61109   1
   1   3  -8 0.20697 0.34672   5
   1   3  -8 0.13704 0.59484   1
   1   3  -8 0.23421 0.19680   4
   1   3  -8 0.27483 0.35314   7
   1   3  -8 0.08385 0.27549   3
  -1  -3   8 0.01600 0.32485   3
  -1  -3   8 -0.4295 0.59181   1
  -1  -3   8 -0.3326 0.39709   6
   0   3  -8 196.832 6.53174   7
   0   3  -8 189.769 6.52130   5
   0   3  -8 192.312 6.42040   4
   0   3  -8 190.463 7.34436   1
   0   3  -8 179.575 6.80475   3
   0  -3   8 202.340 6.56086   3
   0  -3   8 197.740 6.59593   6
   0  -3   8 188.568 7.33180   1
  -1   3  -8 -0.0968 0.29653   5
  -1   3  -8 0.14357 0.25470   4
  -1   3  -8 0.14752 0.34527   7
  -1   3  -8 0.30473 0.72272   1
   1  -3   8 0.72867 0.68903   1
   1  -3   8 0.38826 0.45156   6
   1  -3   8 0.13174 0.39255   3
  -2   3  -8 19.0781 1.73618   1
  -2   3  -8 19.7252 0.91685   4
  -2   3  -8 22.0713 0.98402   5
   2  -3   8 22.1534 1.99794   1
   2  -3   8 20.9192 1.11750   3
   2  -3   8 21.1290 1.08686   6
  -3   3  -8 6.40661 0.58927   4
  -3   3  -8 5.20701 1.16410   1
  -3   3  -8 7.62994 0.58638   5
   3  -3   8 6.43840 0.70518   6
   3  -3   8 5.98844 0.77395   3
   3  -3   8 5.75767 1.20122   1
  -4   3  -8 19.3652 0.91547   5
  -4   3  -8 21.4080 0.99891   4
  -4   3  -8 15.2673 2.02803   1
   4  -3   8 17.7986 0.86947   5
   4  -3   8 19.6586 1.15229   3
   4  -3   8 19.4409 1.07040   6
   4  -3   8 18.6784 2.19780   1
  -5   3  -8 21.0557 0.99635   5
  -5   3  -8 24.4184 1.15945   4
   5  -3   8 21.3408 1.26317   3
   5  -3   8 22.2046 1.15573   6
   6   2  -8 4.54077 0.57089   7
   6   2  -8 4.31534 1.09062   1
   6   2  -8 5.82666 0.53318   4
   6   2  -8 4.32422 0.60741   5
  -6  -2   8 4.31986 0.52854   6
   5   2  -8 65.6942 2.48346   7
   5   2  -8 63.6059 2.36054   4
   5   2  -8 62.6645 3.11182   1
   5   2  -8 63.2225 2.24123   3
   5   2  -8 68.5726 2.56732   5
  -5  -2   8 67.6308 2.47702   6
   4   2  -8 7.04501 0.72848   5
   4   2  -8 7.25299 0.55921   4
   4   2  -8 6.08528 0.90852   1
   4   2  -8 7.01056 0.69738   7
   4   2  -8 7.78563 0.45678   3
  -4  -2   8 8.62204 0.73921   6
  -4  -2   8 7.57106 0.86214   1
  -4  -2   8 7.70522 0.49970   3
   3   2  -8 23.4012 0.94313   4
   3   2  -8 22.4451 1.06239   7
   3   2  -8 23.5370 1.11393   5
   3   2  -8 23.3566 1.61429   1
   3   2  -8 21.4503 0.92095   3
  -3  -2   8 22.1222 0.94933   3
  -3  -2   8 21.9554 1.58957   1
  -3  -2   8 22.7665 1.09414   6
   2   2  -8 4.90331 0.85162   1
   2   2  -8 4.49477 0.43873   3
   2   2  -8 4.81128 0.56429   5
   2   2  -8 4.92955 0.57640   7
   2   2  -8 5.85105 0.73930   5
   2   2  -8 4.47639 0.40794   4
  -2  -2   8 5.50784 0.47293   3
  -2  -2   8 5.63356 0.81361   1
  -2  -2   8 5.27060 0.61161   6
   1   2  -8 108.934 3.84481   4
   1   2  -8 116.820 3.94766   7
   1   2  -8 115.256 3.93818   5
   1   2  -8 108.911 3.89827   3
   1   2  -8 119.140 4.67735   1
  -1  -2   8 112.163 4.60709   1
  -1  -2   8 109.900 3.93377   7
  -1  -2   8 113.198 3.98485   6
  -1  -2   8 118.772 3.92606   3
   0   2  -8 65.9919 2.30193   5
   0   2  -8 62.4975 3.02704   1
   0   2  -8 59.0609 2.28844   3
   0   2  -8 62.5080 2.22177   4
   0   2  -8 69.1554 2.34330   7
   0  -2   8 58.6878 2.29683   7
   0  -2   8 63.5918 2.36580   6
   0  -2   8 66.1766 2.33195   3
   0  -2   8 63.9751 3.02756   1
  -1   2  -8 210.069 7.18731   4
  -1   2  -8 221.601 7.27476   7
  -1   2  -8 211.673 8.04121   1
  -1   2  -8 220.892 7.22270   5
  -1   2  -8 206.545 7.26241   3
   1  -2   8 215.130 7.30061   6
   1  -2   8 216.601 8.06181   1
   1  -2   8 218.346 7.28152   3
  -2   2  -8 60.2431 2.19271   4
  -2   2  -8 61.4752 3.04664   1
  -2   2  -8 62.1047 2.19091   5
   2  -2   8 59.8747 2.28809   6
   2  -2   8 60.5556 3.06033   1
   2  -2   8 62.1644 2.31329   3
  -3   2  -8 116.697 4.00736   4
  -3   2  -8 115.676 3.96199   5
  -3   2  -8 112.157 4.88648   1
   3  -2   8 112.927 4.07274   6
   3  -2   8 121.233 4.12839   3
   3  -2   8 115.728 5.01259   1
  -4   2  -8 5.62655 0.47056   5
  -4   2  -8 5.08627 1.03851   1
   4  -2   8 4.50962 1.14964   1
   4  -2   8 4.75253 0.62249   3
   4  -2   8 6.15687 0.63361   6
  -5   2  -8 4.28759 0.54526   4
  -5   2  -8 4.64160 0.43981   5
   5  -2   8 5.65943 0.70955   3
   5  -2   8 5.57630 0.61487   6
   5  -2   8 4.77146 1.30787   1
  -6   2  -8 24.4053 1.24033   4
  -6   2  -8 21.6702 0.93429   5
   6  -2   8 22.5569 1.31870   3
   6  -2   8 23.2398 1.17682   6
   6   1  -8 0.66985 0.85089   1
   6   1  -8 0.40073 0.43123   7
   6   1  -8 0.66796 0.40452   4
  -6  -1   8 -0.0506 0.34652   6
   5   1  -8 14.5345 0.83633   4
   5   1  -8 14.2237 0.92633   7
   5   1  -8 13.7299 1.43445   1
  -5  -1   8 15.3549 0.86096   6
   4   1  -8 20.4336 1.01147   7
   4   1  -8 18.9392 0.72575   3
   4   1  -8 16.6885 1.44068   1
   4   1  -8 18.1304 0.89178   4
  -4  -1   8 21.1824 1.38562   1
  -4  -1   8 18.5561 0.95868   6
   3   1  -8 6.90579 0.52343   4
   3   1  -8 7.11597 0.65071   7
   3   1  -8 5.90070 0.83271   1
   3   1  -8 7.25690 0.41537   3
  -3  -1   8 8.25600 1.05722   1
  -3  -1   8 6.70327 0.61414   6
  -3  -1   8 7.30486 0.43976   3
   2   1  -8 115.894 4.55848   1
   2   1  -8 114.331 3.92846   5
   2   1  -8 112.936 3.83307   3
   2   1  -8 116.872 3.92443   7
   2   1  -8 108.879 3.84068   4
   2   1  -8 114.337 3.92175   5
  -2  -1   8 112.750 3.93177   6
  -2  -1   8 112.088 3.83623   3
  -2  -1   8 109.008 3.91069   7
   1   1  -8 40.3364 1.50105   3
   1   1  -8 40.0327 1.54299   5
   1   1  -8 41.7052 1.54616   5
   1   1  -8 40.1285 1.56914   7
   1   1  -8 38.9754 1.48132   4
   1   1  -8 42.9367 2.18511   1
  -1  -1   8 42.1374 1.51999   3
  -1  -1   8 39.0566 2.11519   1
  -1  -1   8 39.8413 1.58148   6
  -1  -1   8 39.9069 1.55698   7
   0   1  -8 198.465 6.45135   7
   0   1  -8 195.254 6.40312   5
   0   1  -8 186.046 6.37449   4
   0   1  -8 195.190 7.16394   1
   0   1  -8 182.165 6.40886   3
   0  -1   8 189.797 7.13111   1
   0  -1   8 195.313 6.47265   6
   0  -1   8 180.676 6.42284   7
   0  -1   8 192.888 6.42241   3
  -1   1  -8 102.774 3.45703   7
  -1   1  -8 96.7680 3.38302   4
  -1   1  -8 96.8775 3.43773   3
  -1   1  -8 96.6633 4.10103   1
  -1   1  -8 96.6797 3.37598   5
   1  -1   8 100.106 4.19620   1
   1  -1   8 102.336 3.45976   3
   1  -1   8 99.0850 3.47834   6
   1  -1   8 95.7346 3.43003   7
  -2   1  -8 167.968 5.53441   7
  -2   1  -8 146.634 5.41350   5
  -2   1  -8 158.764 5.52739   3
  -2   1  -8 168.625 5.47996   4
  -2   1  -8 163.335 6.26177   1
   2  -1   8 154.536 5.53994   7
   2  -1   8 166.318 6.31242   1
   2  -1   8 167.427 5.54745   3
   2  -1   8 163.454 5.54520   6
  -3   1  -8 0.88941 0.21881   5
  -3   1  -8 1.56798 0.69948   1
  -3   1  -8 0.77081 0.34971   4
   3  -1   8 1.27077 0.44110   6
   3  -1   8 0.94195 0.72412   1
   3  -1   8 0.80256 0.40962   3
  -4   1  -8 144.150 5.85073   1
  -4   1  -8 149.750 5.07752   4
  -4   1  -8 148.978 4.93982   5
   4  -1   8 147.010 5.15079   3
   4  -1   8 145.324 5.10716   6
   4  -1   8 149.595 6.04349   1
  -5   1  -8 28.9310 1.09663   5
  -5   1  -8 28.9603 2.15887   1
  -5   1  -8 30.8001 1.36382   4
   5  -1   8 29.9283 2.37013   1
   5  -1   8 30.5965 1.36967   6
   5  -1   8 29.3864 1.42843   3
  -6   1  -8 40.4577 1.73776   4
  -6   1  -8 36.6857 1.41131   5
   6  -1   8 40.4769 1.70778   6
   6  -1   8 45.6700 1.87105   3
   6   0  -8 0.38444 0.44636   7
   6   0  -8 0.70973 0.44083   4
   6   0  -8 1.17132 0.82982   1
  -6   0   8 0.20039 0.27299   6
   5   0  -8 111.944 3.99020   4
   5   0  -8 110.569 4.63639   1
   5   0  -8 118.584 4.06561   7
  -5   0   8 115.157 3.94893   6
   4   0  -8 186.944 6.19921   7
   4   0  -8 178.834 6.78882   1
   4   0  -8 179.099 6.12833   4
  -4   0   8 175.988 6.12392   6
  -4   0   8 184.318 6.61476   1
   3   0  -8 20.8330 1.48443   1
   3   0  -8 20.2902 0.74851   3
   3   0  -8 20.8838 0.98114   7
   3   0  -8 19.2882 0.96670   5
   3   0  -8 20.8675 0.91378   4
  -3   0   8 19.6007 1.41820   1
  -3   0   8 21.3393 0.94833   6
  -3   0   8 19.8369 0.75110   3
   2   0  -8 0.89673 0.28209   4
   2   0  -8 0.45317 0.31687   7
   2   0  -8 0.57352 0.29068   5
   2   0  -8 0.75885 0.18003   3
   2   0  -8 0.89494 0.49540   1
  -2   0   8 1.08779 0.20261   3
  -2   0   8 0.74031 0.32638   6
  -2   0   8 0.83795 0.29361   7
   1   0  -8 8.94987 0.53257   4
   1   0  -8 8.10036 0.53758   5
   1   0  -8 8.59600 0.47577   3
   1   0  -8 9.00169 0.60113   7
   1   0  -8 7.55700 0.99129   1
   1   0  -8 8.52483 0.52407   5
  -1   0   8 8.05904 0.57546   7
  -1   0   8 9.77225 0.62293   6
  -1   0   8 7.56738 0.49031   3
  -1   0   8 7.66506 1.01861   1
   0   0  -8 414.655 13.3661   5
   0   0  -8 395.774 14.0372   1
   0   0  -8 404.850 13.3775   3
   0   0   8 409.864 13.4294   6
   0   0   8 391.052 13.3971   7
   0   0   8 408.289 14.0722   1
  -1   0  -8 637.167 21.2774   1
  -1   0  -8 611.219 20.5707   3
   1   0   8 621.998 21.2813   1
  -2   0  -8 1.59764 0.34157   3
  -2   0  -8 1.30647 0.63645   1
  -2   0  -8 2.61599 0.29401   5
  -2   0  -8 1.67335 0.37264   7
  -2   0  -8 2.63426 0.36359   4
   2   0   8 2.14754 0.37279   7
   2   0   8 2.92807 0.76724   1
   2   0   8 2.25098 0.40332   3
   2   0   8 2.89408 0.44710   6
  -3   0  -8 178.886 6.76796   1
  -3   0  -8 173.890 5.91720   5
  -3   0  -8 180.199 6.05545   4
   3   0   8 182.963 6.11455   3
   3   0   8 179.992 6.10954   6
   3   0   8 176.642 6.84620   1
  -4   0  -8 19.3931 0.98984   4
  -4   0  -8 17.8561 0.68574   5
  -4   0  -8 18.5054 1.55395   1
   4   0   8 18.7628 1.01216   6
   4   0   8 21.1195 1.08156   3
   4   0   8 20.7348 1.70214   1
  -5   0  -8 32.0945 1.45080   4
  -5   0  -8 32.3934 2.10030   1
   5   0   8 34.8909 1.54529   3
   5   0   8 33.0090 1.45888   6
   5   0   8 34.3888 2.30528   1
  -6   0  -8 7.09248 0.81380   4
   6   0   8 7.89648 0.76421   6
   6   0   8 7.63295 0.89280   3
  -7   0  -8 0.32535 0.51988   4
   7   0   8 -0.0566 0.54522   3
   7   0   8 0.36691 0.50893   6
   7  -1  -8 13.7827 1.00066   4
   7  -1  -8 12.5631 0.99353   7
   6  -1  -8 8.51419 0.83741   7
   6  -1  -8 7.68343 1.16002   1
   6  -1  -8 9.02059 0.80949   4
  -6   1   8 7.64507 0.46476   6
   5  -1  -8 48.2395 1.82978   7
   5  -1  -8 44.5046 2.42287   1
   5  -1  -8 44.5067 1.77890   4
  -5   1   8 41.6951 1.63333   6
   4  -1  -8 14.3901 0.83575   4
   4  -1  -8 15.7294 1.39655   1
   4  -1  -8 15.2564 0.89058   7
  -4   1   8 15.3833 1.27874   1
  -4   1   8 14.1309 0.73368   6
   3  -1  -8 99.3139 4.03120   1
   3  -1  -8 96.1004 3.38003   4
   3  -1  -8 95.8585 3.41691   5
   3  -1  -8 98.5120 3.42261   7
  -3   1   8 93.6563 3.93205   1
  -3   1   8 99.2436 3.36794   6
   2  -1  -8 29.4246 1.75636   1
   2  -1  -8 31.6011 1.24031   7
   2  -1  -8 30.4676 1.19563   4
   2  -1  -8 29.2625 1.20192   5
  -2   1   8 30.1861 1.06398   3
  -2   1   8 30.0612 1.20562   6
  -2   1   8 28.8557 1.21297   7
  -2   1   8 30.4198 1.74481   1
   1  -1  -8 129.729 4.50597   4
   1  -1  -8 136.106 5.15751   1
   1  -1  -8 135.323 4.54336   7
   1  -1  -8 131.619 4.51049   5
   1  -1  -8 130.589 4.45651   3
  -1   1   8 136.909 4.46545   3
  -1   1   8 131.011 4.53515   6
  -1   1   8 133.907 5.15514   1
  -1   1   8 132.329 4.53451   7
   0  -1  -8 86.5406 2.96391   4
   0  -1  -8 84.5580 2.92780   5
   0  -1  -8 87.8051 2.92867   5
   0  -1  -8 88.3454 2.99624   7
   0  -1  -8 83.0414 2.94042   3
   0  -1  -8 84.6003 3.56400   1
   0   1   8 88.5622 2.95372   3
   0   1   8 84.7235 3.00821   6
   0   1   8 82.4041 3.56519   1
   0   1   8 84.2829 2.97893   7
  -1  -1  -8 2.50093 0.36729   7
  -1  -1  -8 2.81467 0.30364   5
  -1  -1  -8 2.11761 0.61299   1
  -1  -1  -8 3.61283 0.43873   3
   1   1   8 2.04079 0.61501   1
   1   1   8 2.51096 0.33423   7
  -2  -1  -8 170.279 6.01764   3
  -2  -1  -8 181.821 5.87995   5
  -2  -1  -8 186.190 6.03677   7
  -2  -1  -8 176.228 6.00245   4
  -2  -1  -8 176.604 5.87774   5
  -2  -1  -8 177.486 6.63831   1
   2   1   8 184.538 6.04198   3
   2   1   8 182.467 6.05796   6
   2   1   8 175.468 6.69487   1
   2   1   8 169.734 6.00352   7
  -3  -1  -8 6.89687 0.91007   1
  -3  -1  -8 6.91619 0.61775   4
   3   1   8 7.35644 1.01957   1
   3   1   8 8.05023 0.69242   6
   3   1   8 6.96298 0.55350   7
   3   1   8 7.94553 0.69331   3
  -4  -1  -8 249.180 9.18662   1
  -4  -1  -8 256.693 8.58932   4
   4   1   8 262.091 8.64383   3
   4   1   8 250.595 9.35050   1
   4   1   8 256.392 8.61789   6
  -5  -1  -8 15.1955 1.46445   1
  -5  -1  -8 15.7373 0.90728   4
   5   1   8 17.1268 0.98491   3
   5   1   8 15.9280 1.63124   1
   5   1   8 15.8232 0.93732   6
  -6  -1  -8 7.06046 0.75545   4
   6   1   8 8.27311 0.77868   6
   6   1   8 6.89402 0.80636   3
  -7  -1  -8 4.27059 0.68169   4
   7   1   8 4.64036 0.65069   6
   7   1   8 5.09802 0.72519   3
   7  -2  -8 2.98181 0.59985   4
   7  -2  -8 2.66131 0.57478   7
   6  -2  -8 7.34848 1.24198   1
   6  -2  -8 10.8298 0.83389   4
   6  -2  -8 10.0804 0.84777   7
   5  -2  -8 2.36751 0.46951   4
   5  -2  -8 3.35652 0.88692   1
   5  -2  -8 3.44551 0.50417   7
  -5   2   8 3.76696 0.33098   6
   4  -2  -8 139.300 5.59214   1
   4  -2  -8 143.520 4.86872   4
   4  -2  -8 145.018 4.89396   7
  -4   2   8 137.067 4.75416   6
  -4   2   8 141.165 5.42344   1
   3  -2  -8 136.969 4.55656   7
   3  -2  -8 127.873 4.54432   5
   3  -2  -8 129.713 4.51981   4
   3  -2  -8 130.863 5.18913   1
  -3   2   8 133.863 4.47129   6
   2  -2  -8 18.2216 1.38183   1
   2  -2  -8 16.0916 0.80406   4
   2  -2  -8 17.8283 0.83525   7
   2  -2  -8 16.3921 0.78646   5
  -2   2   8 16.9122 0.77773   6
  -2   2   8 16.8117 0.60337   3
  -2   2   8 18.2637 1.33561   1
  -2   2   8 16.9908 0.80693   7
   1  -2  -8 245.064 8.29137   4
   1  -2  -8 245.560 8.92558   1
   1  -2  -8 250.657 8.30802   7
   1  -2  -8 248.324 8.28184   5
  -1   2   8 255.531 8.96306   1
  -1   2   8 244.456 8.30026   7
  -1   2   8 255.050 8.22752   3
  -1   2   8 244.571 8.29994   6
   0  -2  -8 850.678 28.3658   1
   0   2   8 833.460 28.3649   1
  -1  -2  -8 321.214 10.5863   5
  -1  -2  -8 333.087 10.6931   7
  -1  -2  -8 307.630 10.5838   5
  -1  -2  -8 323.956 10.6823   4
  -1  -2  -8 323.444 11.3042   1
   1   2   8 310.131 10.6701   7
   1   2   8 325.665 11.3537   1
   1   2   8 326.675 10.6800   3
   1   2   8 322.104 10.7143   6
  -2  -2  -8 3.79497 0.39919   4
  -2  -2  -8 3.05462 0.36052   7
  -2  -2  -8 5.22416 0.78713   1
   2   2   8 3.44596 0.67057   1
   2   2   8 2.75985 0.32367   7
   2   2   8 3.14977 0.38514   3
   2   2   8 3.83124 0.46158   6
  -3  -2  -8 324.021 11.4003   1
  -3  -2  -8 321.995 10.7897   4
   3   2   8 328.854 11.4984   1
   3   2   8 305.498 10.7649   7
   3   2   8 334.121 10.8316   3
   3   2   8 328.192 10.8358   6
  -4  -2  -8 2.32990 0.41758   4
  -4  -2  -8 3.05730 0.66523   1
   4   2   8 1.99223 0.45235   6
   4   2   8 2.12167 0.73600   1
   4   2   8 2.79555 0.47337   3
  -5  -2  -8 85.1336 2.99647   4
  -5  -2  -8 76.5471 3.41687   1
   5   2   8 79.5866 3.72234   1
   5   2   8 86.6529 3.06080   3
   5   2   8 81.4766 3.01632   6
  -6  -2  -8 0.51326 0.45648   4
   6   2   8 0.25245 0.46326   3
   6   2   8 -0.4399 0.44039   6
  -7  -2  -8 20.1922 1.21700   4
   7   2   8 20.6004 1.18711   6
   7   2   8 21.2685 1.28633   3
   6  -3  -8 4.33548 0.60552   4
   6  -3  -8 5.57177 1.20182   1
   6  -3  -8 5.24660 0.61668   7
   5  -3  -8 17.5358 0.97440   7
   5  -3  -8 15.8390 0.96642   4
   5  -3  -8 14.0286 1.68374   1
   4  -3  -8 2.42419 0.41566   7
   4  -3  -8 2.12132 0.43568   4
   4  -3  -8 0.95624 0.68692   1
  -4   3   8 1.87292 0.67003   1
  -4   3   8 2.19919 0.27594   6
  -4   3   8 1.85885 0.42876   5
   3  -3  -8 206.198 7.76286   1
   3  -3  -8 219.668 7.08396   7
   3  -3  -8 201.622 7.07641   5
   3  -3  -8 208.870 7.06772   4
  -3   3   8 205.119 6.98011   6
  -3   3   8 205.306 8.02436   1
  -3   3   8 218.726 7.10597   5
   2  -3  -8 77.1092 3.33973   1
   2  -3  -8 73.9424 2.65040   7
   2  -3  -8 75.2912 2.65102   4
   2  -3  -8 71.7259 2.64311   5
  -2   3   8 76.1163 2.61074   6
  -2   3   8 76.5847 2.66663   5
  -2   3   8 73.9634 3.29648   1
   1  -3  -8 41.2686 1.55142   4
   1  -3  -8 41.2618 2.12996   1
   1  -3  -8 38.4940 1.49978   5
   1  -3  -8 42.1974 1.54843   7
  -1   3   8 39.2867 1.52503   7
  -1   3   8 40.8935 2.16939   1
  -1   3   8 42.1114 1.43995   3
  -1   3   8 41.1905 1.44154   3
  -1   3   8 42.3334 1.53704   6
   0  -3  -8 619.119 20.9275   1
   0   3   8 609.297 20.9289   1
  -1  -3  -8 409.005 14.2236   1
   1   3   8 416.434 14.2847   1
   1   3   8 417.374 13.6359   6
   1   3   8 411.325 13.5962   3
   1   3   8 399.461 13.5798   7
  -2  -3  -8 0.47932 0.30459   4
  -2  -3  -8 0.60139 0.49451   1
  -2  -3  -8 0.67151 0.27135   7
   2   3   8 0.88307 0.35912   6
   2   3   8 0.16326 0.46344   1
   2   3   8 0.55027 0.23048   7
   2   3   8 -0.0200 0.27352   3
  -3  -3  -8 136.147 4.61313   4
  -3  -3  -8 133.622 5.15999   1
   3   3   8 124.475 4.56390   7
   3   3   8 140.791 4.66766   6
   3   3   8 134.289 5.26623   1
   3   3   8 137.833 4.65244   3
  -4  -3  -8 57.5226 2.16743   4
  -4  -3  -8 57.4179 2.64672   1
   4   3   8 59.8463 2.22375   3
   4   3   8 60.6424 2.23378   6
   4   3   8 59.8809 2.82131   1
   4   3   8 54.4553 2.10793   7
  -5  -3  -8 3.39625 0.48711   4
  -5  -3  -8 3.69693 0.69875   1
   5   3   8 2.69291 0.49994   3
   5   3   8 3.80857 0.82897   1
   5   3   8 3.22180 0.52474   6
  -6  -3  -8 15.2779 0.92008   4
  -6  -3  -8 12.8148 1.21572   1
   6   3   8 12.3423 0.92313   6
   6   3   8 12.8765 0.98352   3
  -7  -3  -8 0.35250 0.51586   4
   7   3   8 1.27014 0.57513   3
   7   3   8 1.07111 0.58093   6
   6  -4  -8 5.76614 0.67235   7
   6  -4  -8 4.62079 1.38925   1
   6  -4  -8 3.44512 0.59638   4
  -6   4   8 5.20392 0.63695   5
   5  -4  -8 29.3683 1.33739   7
   5  -4  -8 28.3865 2.19506   1
   5  -4  -8 29.0971 1.35875   4
  -5   4   8 29.2902 1.39582   5
   4  -4  -8 -0.8548 0.66124   1
   4  -4  -8 0.62466 0.38167   7
   4  -4  -8 0.08308 0.39169   4
  -4   4   8 0.04993 0.36968   5
  -4   4   8 0.74745 0.64447   1
  -4   4   8 0.19548 0.12442   6
   3  -4  -8 106.144 4.46710   1
   3  -4  -8 106.366 3.70667   4
   3  -4  -8 107.279 3.69721   7
  -3   4   8 104.288 3.57766   6
  -3   4   8 105.599 3.72964   5
  -3   4   8 105.978 4.39387   1
   2  -4  -8 175.626 6.45660   1
   2  -4  -8 165.391 5.67631   5
   2  -4  -8 169.453 5.66967   7
   2  -4  -8 168.774 5.68192   4
  -2   4   8 162.905 6.36007   1
  -2   4   8 162.911 5.61712   6
  -2   4   8 168.363 5.69007   5
   1  -4  -8 146.582 4.94367   4
   1  -4  -8 145.432 4.92493   7
   1  -4  -8 139.118 4.91103   5
   1  -4  -8 147.363 5.64474   1
  -1   4   8 148.202 4.85532   3
  -1   4   8 142.695 5.64025   1
  -1   4   8 147.732 4.92562   6
  -1   4   8 145.699 4.85414   3
  -1   4   8 150.244 4.93134   5
  -1   4   8 142.208 4.91807   7
   0  -4  -8 815.522 27.9407   1
   0   4   8 840.732 27.9854   1
  -1  -4  -8 9.04342 0.54964   7
  -1  -4  -8 7.96661 0.39371   5
  -1  -4  -8 7.90466 0.59440   4
  -1  -4  -8 9.77452 1.10238   1
   1   4   8 8.46464 0.50768   7
   1   4   8 7.20687 0.94727   1
   1   4   8 8.62235 0.56857   3
   1   4   8 8.94364 0.60495   6
  -2  -4  -8 167.083 5.52568   7
  -2  -4  -8 167.499 6.16595   1
  -2  -4  -8 163.052 5.55482   4
   2   4   8 167.001 5.57982   3
   2   4   8 157.389 5.50352   7
   2   4   8 162.587 6.22864   1
  -3  -4  -8 164.237 6.02492   1
  -3  -4  -8 161.339 5.47086   4
   3   4   8 160.715 6.13848   1
   3   4   8 166.552 5.52488   3
   3   4   8 152.177 5.41374   7
  -4  -4  -8 20.5739 0.97607   4
  -4  -4  -8 19.1964 1.37587   1
   4   4   8 20.2527 1.04102   3
   4   4   8 20.6104 1.59433   1
   4   4   8 18.1548 0.85455   7
  -5  -4  -8 6.69671 0.66906   4
  -5  -4  -8 7.26333 0.97572   1
   5   4   8 6.46053 0.72703   3
   5   4   8 6.93616 0.97876   1
  -6  -4  -8 31.9545 1.44628   4
   6   4   8 29.3302 1.45129   6
   6   4   8 30.9694 1.48428   3
  -7  -4  -8 12.0419 0.99323   4
   7   4   8 10.2166 0.96780   3
   7   4   8 10.5294 0.99976   6
   6  -5  -8 0.50317 0.56187   4
   6  -5  -8 0.75198 0.49141   7
  -6   5   8 0.10058 0.46779   5
   5  -5  -8 -0.5404 1.00038   1
   5  -5  -8 0.33636 0.40197   7
   5  -5  -8 -0.4528 0.44782   4
  -5   5   8 -0.2636 0.41442   5
   4  -5  -8 59.8173 2.26883   7
   4  -5  -8 62.1887 2.31619   4
   4  -5  -8 55.4749 3.14263   1
  -4   5   8 63.6052 2.36218   5
   3  -5  -8 4.90106 0.91624   1
   3  -5  -8 4.43851 0.45390   7
   3  -5  -8 4.78917 0.51268   4
  -3   5   8 5.18777 0.62470   5
  -3   5   8 4.63417 0.32273   6
  -3   5   8 4.89484 0.92551   1
   2  -5  -8 104.447 3.66005   4
   2  -5  -8 105.846 4.46923   1
   2  -5  -8 103.914 3.63234   7
   2  -5  -8 99.4183 3.65139   5
  -2   5   8 104.166 3.49627   3
  -2   5   8 109.745 4.45510   1
  -2   5   8 105.311 3.49695   3
  -2   5   8 106.951 3.58475   6
  -2   5   8 108.804 3.68632   5
   1  -5  -8 32.7243 1.24692   7
   1  -5  -8 31.6032 1.28971   4
   1  -5  -8 33.7525 1.95020   1
   1  -5  -8 30.2651 1.24252   5
  -1   5   8 33.6669 1.98813   1
  -1   5   8 30.6251 1.23836   6
  -1   5   8 32.5284 1.18033   3
  -1   5   8 33.3444 1.27950   5
  -1   5   8 33.0237 1.18462   3
   0  -5  -8 86.8501 3.05977   5
   0  -5  -8 94.3771 3.85931   1
   0  -5  -8 90.7704 3.12378   4
   0  -5  -8 91.7670 3.07562   7
   0   5   8 91.0858 3.07626   5
   0   5   8 90.0399 3.12664   6
   0   5   8 86.6127 3.06255   7
   0   5   8 88.0065 3.07461   3
   0   5   8 88.2176 3.82516   1
   0   5   8 87.5829 3.08004   3
  -1  -5  -8 292.165 9.68041   4
  -1  -5  -8 296.174 10.3812   1
  -1  -5  -8 288.907 9.63216   7
  -1  -5  -8 284.699 9.58828   5
   1   5   8 288.179 9.59212   5
   1   5   8 291.740 9.67775   3
   1   5   8 282.104 9.62021   7
   1   5   8 289.792 10.4079   1
   1   5   8 299.960 9.68708   3
  -2  -5  -8 4.98264 0.53209   4
  -2  -5  -8 4.25986 0.72793   1
   2   5   8 4.66830 0.37968   7
   2   5   8 4.81608 0.82904   1
   2   5   8 4.92714 0.49732   3
   2   5   8 4.95549 0.54111   3
  -3  -5  -8 74.3221 2.59813   4
  -3  -5  -8 72.3834 3.12588   1
   3   5   8 72.3526 2.64039   3
   3   5   8 69.5268 2.49917   7
   3   5   8 71.9906 3.25161   1
  -4  -5  -8 0.23150 0.48838   1
  -4  -5  -8 1.15873 0.37034   4
   4   5   8 0.27900 0.59581   1
   4   5   8 0.49022 0.40286   3
   4   5   8 0.44473 0.21661   7
  -5  -5  -8 7.89882 0.70019   4
  -5  -5  -8 6.90103 0.77423   1
   5   5   8 7.00427 0.50644   7
   5   5   8 6.93276 0.78129   3
   5   5   8 7.55581 1.02425   1
  -6  -5  -8 16.4676 1.04388   4
   6   5   8 16.4025 1.11846   3
  -7  -5  -8 7.13827 0.80445   4
   7   5   8 8.13249 0.83356   3
   6  -6  -8 0.30681 0.45782   7
   6  -6  -8 0.75350 0.55432   4
  -6   6   8 0.30147 0.48967   5
   5  -6  -8 3.62954 0.50821   7
   5  -6  -8 3.61270 0.58271   4
   5  -6  -8 2.19865 1.30197   1
  -5   6   8 4.92112 0.62234   5
   4  -6  -8 29.8202 1.39632   4
   4  -6  -8 30.0540 1.32690   7
   4  -6  -8 29.2972 2.41121   1
  -4   6   8 31.2917 1.42543   5
   3  -6  -8 78.4262 3.88175   1
   3  -6  -8 85.3641 2.96930   4
   3  -6  -8 82.6189 2.90755   7
  -3   6   8 77.4291 2.75218   6
  -3   6   8 83.8654 2.99799   5
   2  -6  -8 70.2949 3.45127   1
   2  -6  -8 72.4361 2.58427   4
   2  -6  -8 67.5386 2.57966   5
   2  -6  -8 70.4568 2.52059   7
  -2   6   8 71.3856 2.47245   6
  -2   6   8 74.3062 2.61694   5
  -2   6   8 73.1153 3.38129   1
  -2   6   8 70.1141 2.41894   3
  -2   6   8 71.3003 2.41747   3
   1  -6  -8 88.6818 3.20639   5
   1  -6  -8 94.9299 3.17280   7
   1  -6  -8 89.7397 3.22668   4
   1  -6  -8 96.1732 4.08801   1
  -1   6   8 94.8955 3.23464   5
  -1   6   8 95.2705 4.07779   1
  -1   6   8 90.2390 3.14368   3
  -1   6   8 89.3381 3.18801   6
   0  -6  -8 188.027 7.04254   1
   0  -6  -8 190.073 6.24263   4
   0  -6  -8 179.612 6.16877   7
   0  -6  -8 181.515 6.19529   5
   0   6   8 190.926 6.21151   5
   0   6   8 179.173 7.00566   1
   0   6   8 183.537 6.20476   3
  -1  -6  -8 4.23083 0.43580   4
  -1  -6  -8 3.25616 0.37303   7
  -1  -6  -8 3.27290 0.81253   1
  -1  -6  -8 4.41460 0.35488   5
   1   6   8 3.88095 0.85894   1
   1   6   8 4.87314 0.38703   5
   1   6   8 4.82588 0.49414   3
   1   6   8 3.93701 0.34115   7
  -2  -6  -8 318.911 11.1281   1
  -2  -6  -8 303.285 10.3078   5
  -2  -6  -8 317.019 10.4372   4
   2   6   8 315.282 10.3134   5
   2   6   8 323.030 11.2552   1
   2   6   8 308.998 10.4651   3
   2   6   8 305.625 10.3436   7
  -3  -6  -8 21.1866 1.51716   1
  -3  -6  -8 23.3207 1.02957   4
   3   6   8 22.1566 1.65285   1
   3   6   8 22.5239 1.09852   3
   3   6   8 20.9428 0.86187   7
  -4  -6  -8 6.58796 0.83142   1
  -4  -6  -8 7.45779 0.63093   4
   4   6   8 6.92714 0.42789   7
   4   6   8 7.75216 0.71424   3
   4   6   8 6.26995 0.98308   1
  -5  -6  -8 0.39030 0.40378   4
  -5  -6  -8 1.47365 0.51179   1
  -5  -6  -8 0.51690 0.50879   1
   5   6   8 0.62270 0.22661   7
   5   6   8 0.46944 0.45094   3
  -6  -6  -8 86.0117 3.16270   4
   6   6   8 85.4531 3.27414   3
   5  -7  -8 0.51061 0.52057   4
   5  -7  -8 0.97916 0.40518   7
  -5   7   8 0.64892 0.52596   5
   4  -7  -8 24.5081 1.19011   7
   4  -7  -8 26.8719 1.30507   4
   4  -7  -8 22.5260 2.58148   1
   4  -7  -8 28.0780 2.61830   1
  -4   7   8 25.4792 1.33525   5
   3  -7  -8 230.686 7.37281   4
   3  -7  -8 216.333 7.29176   7
   3  -7  -8 220.013 8.52569   1
  -3   7   8 222.981 7.42108   5
  -3   7   8 201.921 7.14408   6
  -3   7   8 207.953 7.12382   3
   2  -7  -8 15.3162 0.75866   7
   2  -7  -8 15.5172 1.65030   1
   2  -7  -8 15.7484 0.88095   4
  -2   7   8 15.8109 0.66504   3
  -2   7   8 15.0598 0.89923   5
  -2   7   8 14.5650 0.68629   6
  -2   7   8 14.8305 1.71405   1
   1  -7  -8 29.4096 2.07485   1
   1  -7  -8 32.6825 1.20219   7
   1  -7  -8 29.6317 1.26714   5
   1  -7  -8 32.3288 1.31010   4
  -1   7   8 30.4387 2.18278   1
  -1   7   8 32.6240 1.32552   5
  -1   7   8 31.2733 1.20843   3
   0  -7  -8 9.94310 0.64891   4
   0  -7  -8 9.58275 0.55124   5
   0  -7  -8 8.02934 0.47650   7
   0  -7  -8 10.4760 1.27705   1
   0   7   8 7.83692 1.15768   1
   0   7   8 9.21018 0.56988   3
   0   7   8 8.96512 0.59427   5
  -1  -7  -8 39.0323 1.50371   4
  -1  -7  -8 38.5313 1.35706   7
  -1  -7  -8 36.8509 1.41725   5
  -1  -7  -8 38.4603 2.23288   1
   1   7   8 38.8407 1.43430   5
   1   7   8 38.2128 1.49641   3
   1   7   8 36.9513 2.30897   1
  -2  -7  -8 0.75389 0.63962   1
  -2  -7  -8 0.55392 0.35009   4
  -2  -7  -8 0.14701 0.16953   5
   2   7   8 -1.0298 0.64795   1
   2   7   8 0.00997 0.18726   5
  -3  -7  -8 0.61342 0.35053   4
  -3  -7  -8 0.46298 0.61044   1
   3   7   8 0.32518 0.12983   5
   3   7   8 -0.2171 0.67149   1
   3   7   8 0.21804 0.14435   7
  -4  -7  -8 2.71855 0.45476   4
  -4  -7  -8 1.76193 0.67617   1
  -4  -7  -8 3.16663 0.72453   1
   4   7   8 2.78464 0.28360   7
   4   7   8 2.84847 0.50836   3
   4   7   8 3.46417 0.90391   1
  -5  -7  -8 27.2833 1.43984   1
  -5  -7  -8 31.8654 1.34740   4
   5   7   8 30.8928 1.46306   3
   5   7   8 28.4868 1.10974   7
  -6  -7  -8 1.23007 0.49130   4
   6   7   8 0.55950 0.54333   3
   4  -8  -8 14.9011 2.21643   1
   4  -8  -8 16.7651 1.07941   4
   4  -8  -8 15.7365 0.91042   7
   4  -8  -8 14.8564 2.23959   1
  -4   8   8 18.4536 1.12813   5
   3  -8  -8 36.9375 1.52689   4
   3  -8  -8 34.1004 1.39692   7
   3  -8  -8 33.0977 2.89470   1
   3  -8  -8 31.7991 2.67055   1
  -3   8   8 33.2953 1.23826   3
  -3   8   8 35.1154 1.61040   5
   2  -8  -8 6.89233 1.34865   1
   2  -8  -8 6.59778 1.36744   1
   2  -8  -8 7.68969 0.52984   7
   2  -8  -8 7.20853 0.68523   4
  -2   8   8 6.69933 0.47555   3
  -2   8   8 6.78447 0.75315   5
  -2   8   8 6.78906 0.46743   6
   1  -8  -8 55.5123 3.12675   1
   1  -8  -8 60.8339 2.18982   4
   1  -8  -8 59.3175 2.05273   7
  -1   8   8 59.0322 2.22429   5
  -1   8   8 57.4277 2.11971   3
  -1   8   8 58.1985 3.12945   1
   0  -8  -8 11.6278 0.48051   7
   0  -8  -8 12.4624 1.61089   1
   0  -8  -8 10.4191 0.69270   4
   0  -8  -8 8.71372 0.60532   5
   0   8   8 11.3332 1.40728   1
   0   8   8 10.2197 0.68175   5
   0   8   8 9.49445 0.62140   3
  -1  -8  -8 53.9221 2.81215   1
  -1  -8  -8 47.6880 1.85717   5
  -1  -8  -8 52.5319 1.91685   4
   1   8   8 52.3351 1.88815   5
   1   8   8 48.9817 2.86370   1
  -2  -8  -8 48.0527 1.73943   4
  -2  -8  -8 46.5778 2.55676   1
  -2  -8  -8 42.2311 1.63432   5
   2   8   8 46.8823 1.66209   5
   2   8   8 41.9994 2.70268   1
  -3  -8  -8 1.15924 0.76867   1
  -3  -8  -8 3.20690 0.82289   1
  -3  -8  -8 2.38923 0.40813   4
   3   8   8 2.65175 0.30870   5
   3   8   8 1.70642 0.88943   1
  -4  -8  -8 1.14836 0.40227   4
  -4  -8  -8 1.43891 0.78778   1
  -5  -8  -8 25.7444 1.22160   4
   5   8   8 26.6268 1.42061   3
   3  -9  -8 132.363 6.32180   1
   3  -9  -8 118.987 5.93339   1
   3  -9  -8 138.794 4.63968   4
   3  -9  -8 126.657 4.49597   7
  -3   9   8 137.214 4.74251   5
   2  -9  -8 6.51568 1.62705   1
   2  -9  -8 6.36800 0.60852   4
   2  -9  -8 6.35452 1.61526   1
   2  -9  -8 4.77929 0.44633   7
  -2   9   8 5.19637 0.48419   3
  -2   9   8 4.76619 0.42988   6
  -2   9   8 6.76886 0.68958   5
   1  -9  -8 0.85415 0.18596   7
   1  -9  -8 1.34045 1.08352   1
   1  -9  -8 1.60139 0.41790   4
   1  -9  -8 0.24909 1.11303   1
  -1   9   8 1.01983 0.44518   5
   0  -9  -8 1.94632 0.39081   4
   0  -9  -8 1.63575 1.07469   1
   0  -9  -8 2.07891 1.06555   1
   0   9   8 2.61720 0.42811   5
  -1  -9  -8 8.94290 1.40950   1
  -1  -9  -8 6.84026 1.25462   1
  -1  -9  -8 8.75823 0.66714   4
   1   9   8 8.42467 1.37430   1
   1   9   8 8.98416 0.65162   5
  -2  -9  -8 8.32416 0.62492   4
  -2  -9  -8 5.97090 1.16382   1
  -2  -9  -8 7.57981 0.50115   5
   2   9   8 7.01647 0.54457   5
   2   9   8 8.21929 1.31254   1
  -3  -9  -8 0.03442 0.90254   1
  -3  -9  -8 0.72289 0.34980   4
   3   9   8 1.37920 0.25599   5
  -4  -9  -8 14.2461 0.84953   4
  -4  -9  -8 14.9897 1.73972   1
   4   9   8 14.5527 0.61915   5
  -5  -9  -8 6.87880 0.68567   4
   5   9   8 7.68879 0.94014   3
   2 -10  -8 10.0960 2.28411   1
   2 -10  -8 5.72623 0.42860   7
   2 -10  -8 6.31402 0.60816   4
  -2  10   8 6.36745 0.79523   5
  -2  10   8 5.71583 0.45707   6
   1 -10  -8 11.5428 2.09841   1
   1 -10  -8 9.47984 0.74384   4
  -1  10   8 10.4377 0.86076   5
   0 -10  -8 15.9703 2.01861   1
   0 -10  -8 17.5113 0.90615   4
   0  10   8 18.2182 1.00926   5
  -1 -10  -8 16.1063 1.87866   1
  -1 -10  -8 15.5012 0.83906   4
   1  10   8 16.7660 0.90424   5
  -2 -10  -8 0.03212 1.26349   1
  -2 -10  -8 0.04969 0.32087   4
   2  10   8 -0.0942 0.29224   5
  -3 -10  -8 0.13721 0.32433   4
  -3 -10  -8 -0.0596 1.28848   1
   3  10   8 0.49338 0.27081   5
  -4 -10  -8 0.98603 0.36431   4
  -4 -10  -8 1.55712 1.53310   1
   0 -11  -8 0.44535 0.35165   4
   0  11   8 0.33123 0.39999   5
  -1 -11  -8 0.19120 0.31363   4
   1  11   8 0.64590 0.38349   5
   2   6  -9 0.38236 0.35447   7
   2   6  -9 0.40305 0.45433   5
  -2  -6   9 0.37256 0.43719   3
  -2  -6   9 1.16087 0.69327   6
   1   6  -9 0.34780 0.36822   7
   1   6  -9 0.39769 0.41667   5
  -1  -6   9 0.40072 0.49016   3
  -1  -6   9 0.31060 0.63291   6
   0   6  -9 4.76532 0.59791   5
   0  -6   9 2.54490 0.67508   6
   0  -6   9 3.99899 0.60551   3
  -1   6  -9 6.15068 0.78080   5
  -1   6  -9 6.17102 2.93263   1
   1  -6   9 6.74264 0.76546   3
   1  -6   9 7.70605 0.86518   6
   3   5  -9 77.1203 2.87491   7
   3   5  -9 77.9420 2.98317   5
  -3  -5   9 81.2130 2.91813   3
  -3  -5   9 78.1021 3.05347   6
  -3  -5   9 72.6140 3.93684   1
   2   5  -9 -0.0923 0.40552   5
   2   5  -9 0.36975 1.14989   1
   2   5  -9 0.63677 0.37101   7
  -2  -5   9 0.35202 0.56933   6
  -2  -5   9 0.36199 1.15679   1
  -2  -5   9 0.07443 0.41723   3
   1   5  -9 5.14888 1.39534   1
   1   5  -9 7.23790 0.77328   5
   1   5  -9 8.11382 0.71128   7
  -1  -5   9 5.72909 1.44245   1
  -1  -5   9 8.50436 0.90539   6
  -1  -5   9 8.22618 0.79635   3
   0   5  -9 9.24472 1.62880   1
   0   5  -9 8.47208 0.75594   5
   0   5  -9 8.06093 0.43149   4
   0   5  -9 9.19077 0.73479   7
   0  -5   9 6.65060 1.44323   1
   0  -5   9 9.29875 0.84769   3
   0  -5   9 10.5922 0.90895   6
  -1   5  -9 0.09366 0.21640   4
  -1   5  -9 0.79733 1.33367   1
  -1   5  -9 0.39663 0.40655   5
   1  -5   9 0.70189 0.47727   3
   1  -5   9 0.06116 0.56060   6
   1  -5   9 -0.4321 1.34507   1
  -2   5  -9 59.6431 4.01798   1
  -2   5  -9 62.0275 2.36363   5
  -2   5  -9 59.1201 2.17231   4
   2  -5   9 63.6992 2.49463   3
   2  -5   9 64.2752 2.49764   6
   2  -5   9 52.6450 4.00929   1
  -3   5  -9 29.7441 1.22302   4
  -3   5  -9 28.7222 1.34178   5
   3  -5   9 28.2829 1.46795   6
   3  -5   9 27.4488 3.60195   1
   3  -5   9 30.9297 1.56145   3
   4   4  -9 2.94686 0.29367   4
   4   4  -9 2.75965 0.53583   5
   4   4  -9 2.75913 0.48052   7
  -4  -4   9 3.67757 0.68571   6
  -4  -4   9 3.03446 0.45067   3
  -4  -4   9 1.76382 1.00481   1
   3   4  -9 13.3992 0.90516   5
   3   4  -9 10.8279 0.54711   4
   3   4  -9 12.9485 0.85039   7
   3   4  -9 8.79525 1.40635   1
  -3  -4   9 10.8469 1.39658   1
  -3  -4   9 11.2992 1.00990   6
  -3  -4   9 12.0093 0.79984   3
   2   4  -9 1.96040 0.94565   1
   2   4  -9 2.61681 0.30096   4
   2   4  -9 2.29590 0.42477   7
   2   4  -9 2.94937 0.50338   5
  -2  -4   9 1.38563 0.94263   1
  -2  -4   9 2.62414 0.58972   6
  -2  -4   9 2.02716 0.41171   3
   1   4  -9 3.28121 0.50391   5
   1   4  -9 2.28913 0.98503   1
   1   4  -9 2.42780 0.25552   4
   1   4  -9 2.31932 0.43772   7
  -1  -4   9 2.21034 0.42150   3
  -1  -4   9 2.31176 0.56181   6
  -1  -4   9 1.42380 0.97135   1
   0   4  -9 13.9133 0.85900   5
   0   4  -9 13.0491 0.84828   7
   0   4  -9 14.4933 1.91597   1
   0   4  -9 12.3878 0.61671   4
   0  -4   9 13.4813 0.90360   3
   0  -4   9 12.5290 1.54017   1
   0  -4   9 13.2553 0.94628   6
  -1   4  -9 57.1209 3.34321   1
  -1   4  -9 58.5247 2.18511   5
  -1   4  -9 52.4504 2.01662   4
   1  -4   9 57.7859 2.26664   3
   1  -4   9 58.2204 2.29646   6
   1  -4   9 56.9373 3.39037   1
  -2   4  -9 12.0670 0.68823   4
  -2   4  -9 10.0307 1.58809   1
  -2   4  -9 12.5060 0.79986   5
   2  -4   9 12.3423 0.94883   6
   2  -4   9 10.9447 1.73024   1
   2  -4   9 11.8150 0.95508   3
  -3   4  -9 1.86411 0.39961   4
  -3   4  -9 2.92576 1.30583   1
   3  -4   9 2.13015 0.56864   3
   3  -4   9 -0.3096 1.45000   1
   3  -4   9 2.29337 0.58444   6
  -4   4  -9 0.17390 0.31630   5
  -4   4  -9 0.19502 0.39010   4
   4  -4   9 0.08116 0.47712   6
   4  -4   9 0.05717 1.93378   1
   4  -4   9 0.16824 0.53534   3
   5   3  -9 0.12852 0.41561   7
   5   3  -9 0.52794 0.29916   4
   5   3  -9 0.05761 0.43953   5
  -5  -3   9 0.20739 0.51053   6
   4   3  -9 29.8921 1.27261   3
   4   3  -9 32.6471 1.49257   5
   4   3  -9 31.6094 1.22983   4
   4   3  -9 32.9589 1.42937   7
   4   3  -9 27.0461 2.21969   1
  -4  -3   9 33.6216 1.52931   6
  -4  -3   9 31.2404 2.06797   1
  -4  -3   9 31.4155 1.28526   3
   3   3  -9 74.5113 2.66841   7
   3   3  -9 70.4411 2.49677   4
   3   3  -9 66.9639 2.55067   3
   3   3  -9 72.4417 3.49736   1
   3   3  -9 77.4968 2.72733   5
  -3  -3   9 69.3097 2.57858   3
  -3  -3   9 71.2878 2.73357   6
  -3  -3   9 70.1266 3.36633   1
   2   3  -9 20.9366 1.27133   3
   2   3  -9 20.8874 0.87584   4
   2   3  -9 21.5204 1.07722   5
   2   3  -9 20.7734 1.05208   7
   2   3  -9 22.6946 1.82123   1
  -2  -3   9 21.3431 1.16374   6
  -2  -3   9 22.5413 1.83626   1
  -2  -3   9 22.2911 1.02051   3
   1   3  -9 2.91537 0.46252   5
   1   3  -9 2.45275 0.88417   1
   1   3  -9 3.21065 0.44490   7
   1   3  -9 2.92268 0.30231   4
  -1  -3   9 3.21924 0.90061   1
  -1  -3   9 2.03277 0.40766   3
  -1  -3   9 2.59354 0.54495   6
   0   3  -9 -0.4923 0.75590   1
   0   3  -9 0.58369 0.33440   5
   0   3  -9 0.01140 0.35656   7
   0  -3   9 0.28912 0.40825   3
   0  -3   9 0.61319 0.47023   6
   0  -3   9 0.61886 0.80571   1
  -1   3  -9 89.5554 3.09928   5
  -1   3  -9 90.2026 4.16322   1
  -1   3  -9 85.8367 3.01361   4
  -1   3  -9 87.1475 3.14224   7
   1  -3   9 83.3646 3.18122   6
   1  -3   9 87.1594 3.16987   3
   1  -3   9 83.6633 4.13230   1
  -2   3  -9 129.552 4.42766   4
  -2   3  -9 128.600 4.46123   5
  -2   3  -9 128.485 5.55440   1
   2  -3   9 130.580 4.58732   6
   2  -3   9 132.658 4.58435   3
   2  -3   9 123.587 5.52615   1
  -3   3  -9 32.2420 1.37634   5
  -3   3  -9 35.3551 1.41223   4
  -3   3  -9 33.1916 2.66313   1
   3  -3   9 35.9895 1.56646   6
   3  -3   9 31.6858 2.54524   1
   3  -3   9 35.3084 1.58033   3
  -4   3  -9 8.54456 0.72793   4
  -4   3  -9 9.43684 0.63195   5
   4  -3   9 11.0280 0.87988   6
   4  -3   9 10.2542 1.70056   1
   4  -3   9 9.14513 0.92178   3
  -5   3  -9 10.9093 0.65718   5
  -5   3  -9 10.3006 0.84662   4
   5  -3   9 12.6513 0.93102   6
   5  -3   9 12.0421 1.02669   3
   5   2  -9 7.13247 0.83485   5
   5   2  -9 5.84531 1.19858   1
   5   2  -9 6.65471 0.80582   7
   5   2  -9 7.38490 0.62141   4
  -5  -2   9 7.54152 0.78853   6
  -5  -2   9 6.09970 0.69322   1
   4   2  -9 66.7438 2.42537   3
   4   2  -9 68.9618 3.38842   1
   4   2  -9 73.7696 2.69555   5
   4   2  -9 74.2696 2.64646   7
   4   2  -9 69.5963 2.49372   4
  -4  -2   9 69.3642 2.64557   6
  -4  -2   9 67.2678 2.43943   3
  -4  -2   9 68.5219 3.14191   1
   3   2  -9 21.9276 0.96290   3
   3   2  -9 23.4556 0.99079   4
   3   2  -9 23.8343 1.15913   5
   3   2  -9 24.6643 1.13110   7
   3   2  -9 20.6043 1.74845   1
  -3  -2   9 23.6210 1.79967   1
  -3  -2   9 23.8458 0.99620   3
  -3  -2   9 24.6416 1.19709   6
   2   2  -9 3.95163 0.88987   1
   2   2  -9 3.22049 0.45123   7
   2   2  -9 4.87490 0.60123   5
   2   2  -9 3.59433 0.41647   4
   2   2  -9 3.47583 0.43078   3
  -2  -2   9 2.84047 0.76173   1
  -2  -2   9 3.12261 0.52843   6
  -2  -2   9 4.07861 0.47915   3
   1   2  -9 -0.2998 0.33523   7
   1   2  -9 0.31677 0.27334   3
   1   2  -9 -0.0117 0.24217   4
   1   2  -9 0.22857 0.30693   5
   1   2  -9 0.16302 0.61653   1
  -1  -2   9 -0.5645 0.39498   6
  -1  -2   9 0.15067 0.31266   3
  -1  -2   9 2.29138 0.79503   1
   0   2  -9 21.6099 0.99571   5
   0   2  -9 23.1492 1.71931   1
   0   2  -9 22.0828 1.06280   7
   0   2  -9 20.4709 0.90934   4
   0   2  -9 20.6296 0.99494   3
   0  -2   9 22.5083 1.11602   6
   0  -2   9 20.9824 1.78654   1
   0  -2   9 22.0550 1.05131   3
  -1   2  -9 61.8556 3.14312   1
  -1   2  -9 60.9094 2.27917   5
  -1   2  -9 64.8598 2.37039   7
  -1   2  -9 62.1906 2.25991   4
   1  -2   9 58.8772 3.20363   1
   1  -2   9 67.3170 2.38470   3
   1  -2   9 64.0104 2.42781   6
  -2   2  -9 194.680 7.68282   1
  -2   2  -9 199.623 6.68892   5
  -2   2  -9 194.679 6.69570   4
   2  -2   9 196.166 6.80712   6
   2  -2   9 197.387 7.76527   1
   2  -2   9 208.832 6.82186   3
  -3   2  -9 12.2449 0.66898   5
  -3   2  -9 13.2381 1.74774   1
  -3   2  -9 12.8309 0.76454   4
   3  -2   9 12.8385 0.88631   6
   3  -2   9 14.3743 0.94856   3
   3  -2   9 11.5626 1.49311   1
  -4   2  -9 1.44242 0.25747   5
  -4   2  -9 0.40187 1.06610   1
  -4   2  -9 1.06033 0.39542   4
   4  -2   9 1.50091 0.51655   6
   4  -2   9 1.21461 0.50346   3
   4  -2   9 1.83385 1.16010   1
  -5   2  -9 15.6431 0.73774   5
  -5   2  -9 17.7645 1.02473   4
   5  -2   9 17.8822 1.05817   6
   5  -2   9 18.1458 1.16628   3
   6   1  -9 62.2358 2.31682   4
   6   1  -9 60.6100 2.41566   7
  -6  -1   9 59.1166 2.28414   6
   5   1  -9 7.43180 0.80033   7
   5   1  -9 7.83061 0.68718   4
   5   1  -9 7.78239 1.14596   1
  -5  -1   9 7.32575 0.83064   1
  -5  -1   9 7.10907 0.72141   6
   4   1  -9 134.116 5.57038   1
   4   1  -9 133.919 4.77887   4
   4   1  -9 146.743 4.89031   7
   4   1  -9 138.990 4.64574   3
  -4  -1   9 138.713 5.36265   1
  -4  -1   9 144.693 4.87050   6
   3   1  -9 10.8571 0.77140   5
   3   1  -9 9.33346 1.25012   1
   3   1  -9 10.8770 0.77035   7
   3   1  -9 9.74570 0.63055   4
   3   1  -9 10.0496 0.51387   3
  -3  -1   9 9.92748 0.53142   3
[truncated: 115,984 more chars]
