# Supplementary material for: Crystal and mol­ecular structure of 4-fluoro-1H-pyrazole at 150 K
Source: Acta Crystallogr E Crystallogr Commun. 2023 Apr 6;79(Pt 5):428–31. doi: 10.1107/S2056989023003055 (PMC10162087; doi:10.1107/S2056989023003055)
Supplement: Supplementary file 2 [file e-79-00428-Isup2.hkl]

data_I                                                                          
_shelx_title ' Mezei114_0m_a.res in P-1'                                        
_shelx_refln_list_code          4                                               
_shelx_F_calc_maximum       79.78                                               
_exptl_crystal_F_000       176.00                                               
_reflns_d_resolution_high  0.6497                                               
                                                                                
loop_                                                                           
 _space_group_symop_operation_xyz                                               
 'x, y, z'                                                                      
 '-x, -y, -z'                                                                   
                                                                                
_cell_length_a     5.6045                                                       
_cell_length_b     7.4315                                                       
_cell_length_c     9.5396                                                       
_cell_angle_alpha  71.689                                                       
_cell_angle_beta   87.731                                                       
_cell_angle_gamma  84.968                                                       
                                                                                
_shelx_F_squared_multiplier     1.000                                           
                                                                                
loop_                                                                           
 _refln_index_h                                                                 
 _refln_index_k                                                                 
 _refln_index_l                                                                 
 _refln_F_squared_calc                                                          
 _refln_F_squared_meas                                                          
 _refln_F_squared_sigma                                                         
 _refln_observed_status                                                         
   1   0   0         11.04         11.40         0.31 o                         
   2   0   0        725.24        759.19        14.75 o                         
   3   0   0          2.42          3.10         0.09 o                         
   4   0   0         18.39         11.30         0.25 o                         
   5   0   0          0.01          0.01         0.05 o                         
   6   0   0         72.89         74.69         1.31 o                         
   7   0   0          1.32          0.99         0.09 o                         
   8   0   0          3.01          3.07         0.20 o                         
  -8   1   0          5.26          5.59         0.55 o                         
  -7   1   0          0.34          0.48         0.11 o                         
  -6   1   0         20.41         22.26         0.34 o                         
  -5   1   0        102.57        102.29         1.31 o                         
  -4   1   0          5.32          8.97         0.18 o                         
  -3   1   0         31.31         26.80         0.42 o                         
  -2   1   0         81.90         72.42         1.21 o                         
  -1   1   0        349.05        353.77        12.69 o                         
   1   1   0        237.04        230.80         5.36 o                         
   2   1   0         17.69         22.90         0.39 o                         
   3   1   0          9.39          7.63         0.15 o                         
   4   1   0        191.07        216.99         5.07 o                         
   5   1   0         25.56         24.94         0.38 o                         
   6   1   0         15.43         16.13         0.27 o                         
   7   1   0          0.27          0.28         0.08 o                         
   8   1   0          0.41          0.52         0.23 o                         
  -8   2   0          3.86          3.95         0.24 o                         
  -7   2   0          8.94          9.38         0.28 o                         
  -6   2   0          1.55          2.01         0.13 o                         
  -5   2   0          8.88          7.93         0.15 o                         
  -4   2   0         39.60         43.45         0.57 o                         
  -3   2   0        344.77        384.10        12.81 o                         
  -2   2   0        277.41        285.73         9.55 o                         
  -1   2   0       3018.62       3012.54        71.13 o                         
   0   2   0       6364.90       6260.59       146.10 o                         
   1   2   0        636.38        609.41        20.99 o                         
   2   2   0        388.29        411.83        13.53 o                         
   3   2   0         17.48         11.40         0.22 o                         
   4   2   0         27.09         21.97         0.40 o                         
   5   2   0          5.27          5.34         0.14 o                         
   6   2   0         94.15         94.05         1.59 o                         
   7   2   0          7.64          7.81         0.31 o                         
   8   2   0          3.55          4.30         0.27 o                         
  -8   3   0          4.38          4.29         0.26 o                         
  -7   3   0          0.81          0.95         0.13 o                         
  -6   3   0          3.34          2.21         0.14 o                         
  -5   3   0         62.17         64.36         0.87 o                         
  -4   3   0         13.41         12.24         0.19 o                         
  -3   3   0         40.56         35.62         0.48 o                         
  -2   3   0         13.33         17.12         0.26 o                         
  -1   3   0        460.82        482.61        15.08 o                         
   0   3   0         41.35         40.85         0.50 o                         
   1   3   0        135.45        137.11         2.67 o                         
   2   3   0         60.99         73.57         0.82 o                         
   3   3   0          6.98          3.49         0.10 o                         
   4   3   0         50.33         58.16         0.99 o                         
   5   3   0        221.30        219.70         3.64 o                         
   6   3   0          3.75          3.16         0.13 o                         
   7   3   0          7.06          7.57         0.36 o                         
   8   3   0          0.03          0.01         0.18 o                         
  -7   4   0          0.06          0.03         0.13 o                         
  -6   4   0          0.11          0.06         0.12 o                         
  -5   4   0          1.90          1.54         0.13 o                         
  -4   4   0         25.85         22.49         0.34 o                         
  -3   4   0        523.98        542.53        18.15 o                         
  -2   4   0         60.83         59.72         0.84 o                         
  -1   4   0       1254.44       1305.19        32.62 o                         
   0   4   0          8.18          9.41         0.13 o                         
   1   4   0          8.48         10.93         0.15 o                         
   2   4   0         61.81         64.46         0.83 o                         
   3   4   0         69.47         61.23         0.85 o                         
   4   4   0          5.27          5.58         0.12 o                         
   5   4   0         41.66         42.08         0.65 o                         
   6   4   0         10.78         10.84         0.25 o                         
   7   4   0         11.52         11.66         0.25 o                         
   8   4   0          2.54          2.78         0.27 o                         
  -7   5   0          2.40          2.05         0.20 o                         
  -6   5   0         12.25         11.84         0.37 o                         
  -5   5   0          0.03          0.08         0.08 o                         
  -4   5   0          0.30          0.19         0.09 o                         
  -3   5   0         89.13         85.93         1.42 o                         
  -2   5   0         93.56         99.12         1.27 o                         
  -1   5   0         51.08         49.41         0.73 o                         
   0   5   0         75.40         77.53         0.84 o                         
   1   5   0         35.34         36.89         0.48 o                         
   2   5   0          1.18          0.58         0.04 o                         
   3   5   0          0.13          0.07         0.04 o                         
   4   5   0         47.36         46.26         0.90 o                         
   5   5   0         54.14         56.70         0.96 o                         
   6   5   0          4.23          3.66         0.15 o                         
   7   5   0         11.63         12.56         0.35 o                         
  -6   6   0          2.08          2.07         0.40 o                         
  -5   6   0          1.90          1.55         0.16 o                         
  -4   6   0          7.00          8.21         0.19 o                         
  -3   6   0        212.24        212.25         2.71 o                         
  -2   6   0          8.45          8.53         0.16 o                         
  -1   6   0         79.41         82.93         1.02 o                         
   0   6   0         17.99         18.57         0.25 o                         
   1   6   0          4.03          3.64         0.12 o                         
   2   6   0         14.13         15.08         0.27 o                         
   3   6   0          2.14          1.89         0.09 o                         
   4   6   0          4.41          4.55         0.17 o                         
   5   6   0         22.33         22.08         0.49 o                         
   6   6   0          0.79          1.00         0.11 o                         
   7   6   0          9.57          9.19         0.30 o                         
  -6   7   0          1.94          1.99         0.21 o                         
  -5   7   0          1.51          1.37         0.24 o                         
  -4   7   0         20.11         20.47         0.55 o                         
  -3   7   0         86.33         84.91         1.24 o                         
  -2   7   0          2.93          3.23         0.17 o                         
  -1   7   0         10.21         10.08         0.17 o                         
   0   7   0          1.11          1.17         0.08 o                         
   1   7   0         28.70         29.30         0.65 o                         
   2   7   0         22.56         23.37         0.40 o                         
   3   7   0         14.06         13.53         0.29 o                         
   4   7   0         33.52         36.26         0.75 o                         
   5   7   0          0.74          1.05         0.10 o                         
   6   7   0          0.37          0.65         0.10 o                         
   7   7   0          8.05          7.70         0.49 o                         
  -5   8   0          1.04          0.59         0.18 o                         
  -4   8   0         28.00         27.73         0.59 o                         
  -3   8   0         30.58         29.84         0.52 o                         
  -2   8   0          3.44          3.49         0.15 o                         
  -1   8   0          1.80          1.93         0.09 o                         
   0   8   0          0.83          0.98         0.13 o                         
   1   8   0          2.35          2.35         0.17 o                         
   2   8   0          0.28          0.18         0.11 o                         
   3   8   0          0.18          0.38         0.15 o                         
   4   8   0          0.98          1.15         0.19 o                         
   5   8   0          3.42          3.08         0.26 o                         
   6   8   0          7.89          7.23         0.37 o                         
  -4   9   0         32.82         32.61         0.95 o                         
  -3   9   0         10.18          9.52         0.24 o                         
  -2   9   0          3.30          3.11         0.20 o                         
  -1   9   0          4.35          4.64         0.25 o                         
   0   9   0          4.67          5.02         0.30 o                         
   1   9   0          0.59          0.39         0.13 o                         
   2   9   0         23.74         24.18         0.51 o                         
   3   9   0          6.80          6.91         0.27 o                         
   4   9   0          0.65          0.52         0.18 o                         
   5   9   0          0.50          0.33         0.18 o                         
  -2  10   0          3.07          2.57         0.53 o                         
  -1  10   0          2.06          2.01         0.28 o                         
   0  10   0          0.01         -0.06         0.14 o                         
   1  10   0          0.56          0.52         0.23 o                         
   2  10   0          2.86          2.90         0.31 o                         
   3  10   0          0.51          0.56         0.15 o                         
  -3 -10   1          3.18          2.59         0.23 o                         
  -2 -10   1          0.06          0.05         0.15 o                         
  -1 -10   1          5.10          5.44         0.28 o                         
   0 -10   1          0.00          0.03         0.16 o                         
   1 -10   1          6.65          6.43         0.31 o                         
   2 -10   1          2.04          2.28         0.19 o                         
  -5  -9   1          0.00          0.11         0.20 o                         
  -4  -9   1          0.24          0.25         0.15 o                         
  -3  -9   1          3.72          4.16         0.25 o                         
  -2  -9   1          7.17          7.50         0.29 o                         
  -1  -9   1         11.74         12.85         0.35 o                         
   0  -9   1         19.40         20.24         0.45 o                         
   1  -9   1          8.93          9.05         0.31 o                         
   2  -9   1         15.09         14.61         0.46 o                         
   3  -9   1          4.13          3.89         0.24 o                         
  -6  -8   1          3.45          3.76         0.31 o                         
  -5  -8   1          0.18          0.19         0.08 o                         
  -4  -8   1          0.01         -0.13         0.13 o                         
  -3  -8   1          3.64          4.14         0.22 o                         
  -2  -8   1          0.18          0.06         0.11 o                         
  -1  -8   1          1.76          2.33         0.15 o                         
   0  -8   1         41.13         42.78         0.67 o                         
   1  -8   1          5.04          5.10         0.20 o                         
   2  -8   1          0.52          0.38         0.10 o                         
   3  -8   1         11.13         10.81         0.31 o                         
   4  -8   1          2.52          1.82         0.15 o                         
   5  -8   1          0.00          0.04         0.29 o                         
  -6  -7   1         10.56         10.78         0.31 o                         
  -5  -7   1          1.58          1.61         0.13 o                         
  -4  -7   1          4.56          4.40         0.16 o                         
  -3  -7   1         54.53         56.00         0.81 o                         
  -2  -7   1         27.52         29.02         0.49 o                         
  -1  -7   1         11.05         11.89         0.27 o                         
   0  -7   1         18.80         17.58         0.31 o                         
   1  -7   1         14.08         13.93         0.24 o                         
   2  -7   1        103.68        106.96         1.54 o                         
   3  -7   1          6.69          6.64         0.30 o                         
   4  -7   1         29.23         28.66         0.56 o                         
   5  -7   1         17.27         17.14         0.50 o                         
  -7  -6   1         18.13         18.89         0.69 o                         
  -6  -6   1          0.03          0.10         0.10 o                         
  -5  -6   1          0.03          0.11         0.14 o                         
  -4  -6   1          0.14          0.13         0.07 o                         
  -3  -6   1          5.62          5.40         0.13 o                         
  -2  -6   1          5.49          6.43         0.14 o                         
  -1  -6   1         45.93         46.56         0.59 o                         
   0  -6   1        131.13        139.30         1.67 o                         
   1  -6   1         16.77         18.75         0.37 o                         
   2  -6   1          0.09          0.01         0.06 o                         
   3  -6   1          3.92          3.67         0.13 o                         
   4  -6   1          0.64          0.71         0.10 o                         
   5  -6   1          0.11          0.09         0.14 o                         
   6  -6   1          0.47          0.18         0.16 o                         
  -7  -5   1          0.09          0.10         0.18 o                         
  -6  -5   1         14.91         14.61         0.38 o                         
  -5  -5   1          5.89          6.80         0.22 o                         
  -4  -5   1         98.39         95.51         1.76 o                         
  -3  -5   1        137.06        136.41         1.62 o                         
  -2  -5   1          0.85          0.74         0.06 o                         
  -1  -5   1          2.47          1.97         0.06 o                         
   0  -5   1         51.09         53.94         0.67 o                         
   1  -5   1          1.59          1.07         0.06 o                         
   2  -5   1        466.89        470.05        11.18 o                         
   3  -5   1          8.36          8.95         0.16 o                         
   4  -5   1         77.03         76.66         1.01 o                         
   5  -5   1          4.04          4.61         0.19 o                         
   6  -5   1          7.18          6.55         0.49 o                         
   7  -5   1          2.56          2.40         0.37 o                         
  -8  -4   1          1.01          0.92         0.13 o                         
  -7  -4   1         37.45         38.34         0.71 o                         
  -6  -4   1         12.71         13.79         0.35 o                         
  -5  -4   1         24.17         23.34         0.40 o                         
  -4  -4   1          0.34          0.24         0.06 o                         
  -3  -4   1        253.29        274.79         6.45 o                         
  -2  -4   1          0.24          0.47         0.06 o                         
  -1  -4   1        875.65        906.68        22.92 o                         
   0  -4   1          0.11          0.35         0.17 o                         
   1  -4   1          6.18          8.66         0.13 o                         
   2  -4   1         30.26         36.62         0.44 o                         
   3  -4   1         13.03         12.51         0.20 o                         
   4  -4   1          0.07          0.13         0.05 o                         
   5  -4   1          4.70          6.04         0.20 o                         
   6  -4   1          0.05          0.16         0.15 o                         
   7  -4   1          9.13          9.68         0.31 o                         
  -8  -3   1          9.52          9.87         0.38 o                         
  -7  -3   1         11.97         12.33         0.45 o                         
  -6  -3   1          0.70          0.38         0.08 o                         
  -5  -3   1         16.92         14.66         0.27 o                         
  -4  -3   1        138.25        129.62         1.76 o                         
  -3  -3   1         99.68         90.03         1.14 o                         
  -2  -3   1        402.43        430.08         8.19 o                         
  -1  -3   1        377.42        401.52         9.41 o                         
   0  -3   1         21.45         27.02         0.32 o                         
   1  -3   1        427.27        446.37        10.50 o                         
   2  -3   1        688.26        725.70        16.99 o                         
   3  -3   1          8.00          8.90         0.15 o                         
   4  -3   1          3.45          2.80         0.12 o                         
   5  -3   1         41.99         43.52         0.89 o                         
   6  -3   1          1.35          1.23         0.12 o                         
   7  -3   1          1.68          1.98         0.15 o                         
  -8  -2   1          4.05          4.23         0.41 o                         
  -7  -2   1          2.31          2.05         0.15 o                         
  -6  -2   1          0.05          0.04         0.06 o                         
  -5  -2   1         44.14         43.15         0.75 o                         
  -4  -2   1         79.19         85.53         1.43 o                         
  -3  -2   1        519.94        578.14        18.98 o                         
  -2  -2   1         32.09         31.49         0.44 o                         
  -1  -2   1       2267.80       2268.89        53.46 o                         
   0  -2   1        682.42        636.90        38.32 o                         
   1  -2   1        446.69        445.22        14.75 o                         
   2  -2   1        226.10        256.46         6.09 o                         
   3  -2   1         25.83         17.92         0.24 o                         
   4  -2   1          2.86          2.54         0.09 o                         
   5  -2   1         47.24         47.87         0.76 o                         
   6  -2   1          0.14          0.34         0.07 o                         
   7  -2   1         21.43         22.69         0.49 o                         
   8  -2   1          0.26          0.25         0.12 o                         
  -8  -1   1          4.66          4.88         0.33 o                         
  -7  -1   1         17.81         18.08         0.69 o                         
  -6  -1   1          0.98          0.99         0.08 o                         
  -5  -1   1         59.90         54.67         0.71 o                         
  -4  -1   1         10.21          9.98         0.17 o                         
  -3  -1   1          5.43         10.31         0.31 o                         
  -2  -1   1        984.40        958.15        31.95 o                         
  -1  -1   1       3920.89       3566.37        83.09 o                         
   0  -1   1         55.84         56.89         1.38 o                         
   1  -1   1       3311.62       3316.12        77.87 o                         
   2  -1   1          1.45          1.67         0.05 o                         
   3  -1   1         20.34         18.09         0.25 o                         
   4  -1   1        247.03        249.79         9.01 o                         
   5  -1   1          0.03          0.11         0.05 o                         
   6  -1   1         17.41         16.86         0.29 o                         
   7  -1   1          0.34          0.46         0.07 o                         
   8  -1   1          0.00         -0.04         0.13 o                         
  -8   0   1          3.77          3.92         0.24 o                         
  -7   0   1          1.97          2.41         0.13 o                         
  -6   0   1         89.81         89.93         1.26 o                         
  -5   0   1          2.21          2.81         0.11 o                         
  -4   0   1        544.31        564.91        13.18 o                         
  -3   0   1         18.77         19.64         0.29 o                         
  -2   0   1        515.06        516.75        10.18 o                         
  -1   0   1        411.87        421.02        10.16 o                         
   0   0   1          0.30          0.68         0.07 o                         
   1   0   1       1645.11       1623.64        54.02 o                         
   2   0   1        647.61        660.06        16.06 o                         
   3   0   1         99.04        119.24         2.30 o                         
   4   0   1         70.92         77.05         1.17 o                         
   5   0   1         24.53         21.62         0.37 o                         
   6   0   1          3.05          2.84         0.13 o                         
   7   0   1         17.44         17.77         0.35 o                         
   8   0   1          3.80          3.67         0.17 o                         
  -8   1   1          0.01          0.08         0.14 o                         
  -7   1   1          8.67          8.68         0.20 o                         
  -6   1   1         18.64         17.23         0.33 o                         
  -5   1   1          3.08          3.34         0.13 o                         
  -4   1   1          0.01          0.12         0.05 o                         
  -3   1   1        429.77        459.80        10.76 o                         
  -2   1   1         75.79         95.28         3.25 o                         
  -1   1   1       1974.39       1853.37        43.76 o                         
   0   1   1          1.23          1.87         0.04 o                         
   1   1   1       1096.85       1108.89        26.07 o                         
   2   1   1        191.92        224.66         7.41 o                         
   3   1   1         78.04         81.33         1.21 o                         
   4   1   1        342.62        356.61        11.78 o                         
   5   1   1         16.93         16.67         0.33 o                         
   6   1   1         99.08         96.43         1.47 o                         
   7   1   1          0.84          0.79         0.13 o                         
   8   1   1          0.70          0.92         0.17 o                         
  -8   2   1          0.07          0.16         0.30 o                         
  -7   2   1         12.88         12.65         0.37 o                         
  -6   2   1         72.52         75.63         1.21 o                         
  -5   2   1          0.29          0.11         0.06 o                         
  -4   2   1        357.25        356.01         8.44 o                         
  -3   2   1         49.19         46.65         0.62 o                         
  -2   2   1        490.03        531.02        12.42 o                         
  -1   2   1        262.76        247.51         5.83 o                         
   0   2   1        613.67        600.56        21.07 o                         
   1   2   1        511.83        525.85        12.23 o                         
   2   2   1         59.65         50.25         0.75 o                         
   3   2   1        225.51        252.81         8.32 o                         
   4   2   1        250.62        245.91         8.10 o                         
   5   2   1          0.01          0.11         0.07 o                         
   6   2   1         16.14         16.98         0.34 o                         
   7   2   1          7.96          9.04         0.34 o                         
   8   2   1          8.64          9.16         0.45 o                         
  -8   3   1          0.40          0.44         0.23 o                         
  -7   3   1          7.68          7.67         0.59 o                         
  -6   3   1          0.91          0.96         0.11 o                         
  -5   3   1         63.92         61.87         0.91 o                         
  -4   3   1          2.59          2.68         0.17 o                         
  -3   3   1        134.15        142.38         1.96 o                         
  -2   3   1        710.49        764.23        17.86 o                         
  -1   3   1          0.04          0.18         0.03 o                         
   0   3   1        142.86        144.66         3.47 o                         
   1   3   1        139.35        133.20         3.18 o                         
   2   3   1         73.33         88.19         1.12 o                         
   3   3   1        518.48        528.34        17.38 o                         
   4   3   1         27.53         25.24         0.45 o                         
   5   3   1         14.12         12.63         0.27 o                         
   6   3   1         77.49         76.02         1.50 o                         
   7   3   1          5.84          4.94         0.27 o                         
   8   3   1          1.53          1.69         0.36 o                         
  -7   4   1         45.98         47.13         1.47 o                         
  -6   4   1          0.49          0.59         0.12 o                         
  -5   4   1          1.42          1.85         0.12 o                         
  -4   4   1         73.77         69.74         1.01 o                         
  -3   4   1         11.55          8.52         0.24 o                         
  -2   4   1        221.70        233.88         5.64 o                         
  -1   4   1        294.64        297.07         7.07 o                         
   0   4   1          0.02          0.49         0.05 o                         
   1   4   1         62.01         56.76         0.83 o                         
   2   4   1        109.64        127.81         1.74 o                         
   3   4   1          0.59          0.08         0.04 o                         
   4   4   1         61.05         60.68         0.92 o                         
   5   4   1          0.10          0.11         0.06 o                         
   6   4   1          3.25          4.34         0.16 o                         
   7   4   1         14.10         15.00         0.38 o                         
   8   4   1          0.95          1.10         0.12 o                         
  -7   5   1          1.83          2.05         0.35 o                         
  -6   5   1         17.66         16.69         0.37 o                         
  -5   5   1         20.61         20.03         0.41 o                         
  -4   5   1          0.06          0.05         0.08 o                         
  -3   5   1         16.13         16.59         0.27 o                         
  -2   5   1         62.95         70.94         0.97 o                         
  -1   5   1         18.52         18.71         0.28 o                         
   0   5   1          0.15          0.23         0.03 o                         
   1   5   1        194.74        187.62         3.61 o                         
   2   5   1         75.58         78.42         0.94 o                         
   3   5   1        180.96        174.78         2.36 o                         
   4   5   1          5.72          4.70         0.12 o                         
   5   5   1         44.69         46.39         0.72 o                         
   6   5   1         16.76         17.71         0.33 o                         
   7   5   1          7.11          5.99         0.19 o                         
   8   5   1         17.68         17.34         0.38 o                         
  -6   6   1         11.74         12.05         0.41 o                         
  -5   6   1          9.56         10.90         0.54 o                         
  -4   6   1         18.58         17.69         0.37 o                         
  -3   6   1          1.25          0.86         0.10 o                         
  -2   6   1        161.99        162.33         2.08 o                         
  -1   6   1         10.23         12.03         0.19 o                         
   0   6   1         37.70         40.23         0.48 o                         
   1   6   1          1.26          2.43         0.07 o                         
   2   6   1         21.18         23.85         0.32 o                         
   3   6   1          6.42          6.44         0.12 o                         
   4   6   1          3.04          3.62         0.12 o                         
   5   6   1          0.01          0.10         0.06 o                         
   6   6   1          1.32          1.52         0.11 o                         
   7   6   1         10.32         11.08         0.27 o                         
  -6   7   1         12.40         13.27         0.47 o                         
  -5   7   1          0.12          0.19         0.15 o                         
  -4   7   1          7.34          6.85         0.28 o                         
  -3   7   1          8.73          9.49         0.30 o                         
  -2   7   1          2.88          2.84         0.13 o                         
  -1   7   1          0.79          1.05         0.09 o                         
   0   7   1         10.43          9.97         0.17 o                         
   1   7   1         62.20         63.78         0.92 o                         
   2   7   1         27.81         27.43         0.43 o                         
   3   7   1         41.61         41.74         0.69 o                         
   4   7   1          8.48          8.75         0.35 o                         
   5   7   1         17.08         17.99         0.42 o                         
   6   7   1          0.45          0.77         0.11 o                         
   7   7   1          0.18          0.10         0.10 o                         
  -5   8   1         21.30         22.94         1.26 o                         
  -4   8   1          2.25          1.55         0.18 o                         
  -3   8   1          2.09          1.76         0.16 o                         
  -2   8   1         50.72         53.57         0.75 o                         
  -1   8   1         23.57         25.14         0.39 o                         
   0   8   1         23.62         25.41         0.49 o                         
   1   8   1          2.11          2.27         0.21 o                         
   2   8   1          0.12          0.13         0.10 o                         
   3   8   1          6.01          6.10         0.22 o                         
   4   8   1          5.62          6.00         0.31 o                         
   5   8   1          0.74          0.88         0.17 o                         
   6   8   1          2.79          1.99         0.37 o                         
  -4   9   1          1.44          1.32         0.30 o                         
  -3   9   1          0.33          0.27         0.08 o                         
  -2   9   1          1.16          1.27         0.08 o                         
  -1   9   1          0.04         -0.01         0.06 o                         
   0   9   1          8.63          8.14         0.34 o                         
   1   9   1         25.46         26.35         0.52 o                         
   2   9   1          2.23          1.80         0.16 o                         
   3   9   1         24.42         25.40         0.55 o                         
   4   9   1          0.05          0.16         0.17 o                         
   5   9   1          6.77          7.68         0.75 o                         
  -3  10   1          4.90          5.10         0.18 o                         
  -2  10   1          0.14          0.13         0.15 o                         
  -1  10   1         20.95         21.89         0.52 o                         
   0  10   1          6.85          6.80         0.28 o                         
   1  10   1          1.73          1.99         0.18 o                         
   2  10   1          4.03          4.14         0.24 o                         
   3  10   1          1.87          1.74         0.17 o                         
   4  10   1          6.15          5.63         0.36 o                         
   0  11   1          8.72          9.02         0.35 o                         
   1  11   1          2.59          2.74         0.27 o                         
  -2 -10   2          6.96          7.43         0.33 o                         
  -1 -10   2          9.56          9.79         0.37 o                         
   0 -10   2          0.28          0.37         0.16 o                         
   1 -10   2          9.64          9.48         0.35 o                         
  -4  -9   2         11.44         11.15         0.38 o                         
  -3  -9   2          0.30          0.09         0.14 o                         
  -2  -9   2          5.20          5.15         0.26 o                         
  -1  -9   2         11.64         11.60         0.36 o                         
   0  -9   2          0.02          0.06         0.07 o                         
   1  -9   2         30.18         31.07         0.60 o                         
   2  -9   2          0.38          0.27         0.14 o                         
   3  -9   2          0.01          0.19         0.17 o                         
  -5  -8   2          1.61          1.57         0.20 o                         
  -4  -8   2          0.04          0.06         0.06 o                         
  -3  -8   2          7.08          6.48         0.24 o                         
  -2  -8   2         18.66         19.77         0.69 o                         
  -1  -8   2         10.86         10.74         0.36 o                         
   0  -8   2          0.36          0.38         0.08 o                         
   1  -8   2          1.17          1.16         0.13 o                         
   2  -8   2         15.74         15.67         0.45 o                         
   3  -8   2          8.58          7.42         0.31 o                         
   4  -8   2         10.48          9.23         0.28 o                         
  -6  -7   2          3.35          3.90         0.22 o                         
  -5  -7   2         12.24         12.15         0.34 o                         
  -4  -7   2         13.49         13.29         0.30 o                         
  -3  -7   2         28.87         27.29         0.42 o                         
  -2  -7   2         23.17         22.86         0.42 o                         
  -1  -7   2         59.32         62.18         0.92 o                         
   0  -7   2          0.09          0.11         0.07 o                         
   1  -7   2         50.23         52.42         0.80 o                         
   2  -7   2          9.80         10.27         0.25 o                         
   3  -7   2          1.59          1.13         0.13 o                         
   4  -7   2          0.14         -0.04         0.10 o                         
   5  -7   2          0.74          0.41         0.31 o                         
  -7  -6   2          0.18          0.09         0.12 o                         
  -6  -6   2         37.76         38.53         0.83 o                         
  -5  -6   2          1.14          1.08         0.16 o                         
  -4  -6   2          6.12          4.93         0.16 o                         
  -3  -6   2         28.43         27.88         0.39 o                         
  -2  -6   2          3.00          2.88         0.10 o                         
  -1  -6   2          1.41          1.37         0.08 o                         
   0  -6   2         43.36         43.45         0.56 o                         
   1  -6   2          1.72          1.72         0.11 o                         
   2  -6   2          3.22          3.23         0.13 o                         
   3  -6   2         66.72         65.09         1.04 o                         
   4  -6   2          0.15          0.23         0.10 o                         
   5  -6   2          0.52          0.31         0.08 o                         
   6  -6   2         11.65         12.75         0.47 o                         
  -7  -5   2          0.03          0.12         0.12 o                         
  -6  -5   2         14.54         15.22         0.39 o                         
  -5  -5   2          1.59          1.29         0.14 o                         
  -4  -5   2         19.24         20.21         0.33 o                         
  -3  -5   2         57.55         58.19         0.70 o                         
  -2  -5   2        555.89        574.73        13.50 o                         
  -1  -5   2          0.23          0.33         0.05 o                         
   0  -5   2          7.85          8.29         0.18 o                         
   1  -5   2         15.97         19.08         0.28 o                         
   2  -5   2          7.81          8.82         0.16 o                         
   3  -5   2          0.09          0.05         0.06 o                         
   4  -5   2          0.86          1.16         0.09 o                         
   5  -5   2          0.55          0.99         0.08 o                         
   6  -5   2          0.61          0.34         0.31 o                         
   7  -5   2          0.87          0.51         0.22 o                         
  -7  -4   2         23.64         24.78         0.49 o                         
  -6  -4   2         11.64         12.11         0.29 o                         
  -5  -4   2         17.60         15.91         0.29 o                         
  -4  -4   2         35.85         32.65         0.53 o                         
  -3  -4   2          2.28          3.56         0.09 o                         
  -2  -4   2          0.41          1.06         0.07 o                         
  -1  -4   2        100.79        100.85         1.28 o                         
   0  -4   2        105.64        103.31         1.24 o                         
   1  -4   2          2.72          2.31         0.07 o                         
   2  -4   2         52.30         58.52         0.76 o                         
   3  -4   2          7.97          7.90         0.15 o                         
   4  -4   2         33.52         34.13         0.51 o                         
   5  -4   2          6.98          6.44         0.18 o                         
   6  -4   2         25.63         26.90         0.74 o                         
   7  -4   2          1.43          1.19         0.14 o                         
  -8  -3   2          5.11          4.81         0.35 o                         
  -7  -3   2          2.93          3.50         0.24 o                         
  -6  -3   2          0.63          0.47         0.09 o                         
  -5  -3   2         10.78         10.21         0.23 o                         
  -4  -3   2         16.91         16.00         0.31 o                         
  -3  -3   2          1.06          1.54         0.09 o                         
  -2  -3   2       1164.31       1240.81        30.10 o                         
  -1  -3   2        703.06        726.48        18.49 o                         
   0  -3   2        102.50        119.57         2.02 o                         
   1  -3   2          3.86          3.05         0.07 o                         
   2  -3   2          0.03          0.32         0.04 o                         
   3  -3   2         17.18         12.97         0.18 o                         
   4  -3   2         19.33         17.60         0.31 o                         
   5  -3   2         24.34         26.80         0.39 o                         
   6  -3   2          2.95          3.00         0.20 o                         
   7  -3   2          3.51          2.69         0.28 o                         
  -8  -2   2          2.47          2.51         0.21 o                         
  -7  -2   2         42.46         42.98         0.90 o                         
  -6  -2   2         29.07         27.09         0.50 o                         
  -5  -2   2         11.94         11.28         0.22 o                         
  -4  -2   2         18.12         12.40         0.22 o                         
  -3  -2   2        209.54        235.60         7.82 o                         
  -2  -2   2          2.86          2.76         0.08 o                         
  -1  -2   2       1030.61       1034.59        25.22 o                         
   0  -2   2         25.84         33.87         0.37 o                         
   1  -2   2         10.81          9.02         0.12 o                         
   2  -2   2        321.01        349.04         8.25 o                         
   3  -2   2        342.89        365.76         8.67 o                         
   4  -2   2          5.86          5.77         0.12 o                         
   5  -2   2         81.85         79.21         1.10 o                         
   6  -2   2         29.63         30.98         0.72 o                         
   7  -2   2         24.81         24.33         0.56 o                         
   8  -2   2         10.49          9.26         0.31 o                         
  -8  -1   2          0.20          0.25         0.12 o                         
  -7  -1   2         15.21         14.95         0.42 o                         
  -6  -1   2         17.86         19.50         0.35 o                         
  -5  -1   2        182.45        179.12         2.66 o                         
  -4  -1   2         21.71         22.34         0.36 o                         
  -3  -1   2        324.60        353.18        11.66 o                         
  -2  -1   2          2.11          3.87         0.09 o                         
  -1  -1   2       1205.96       1241.81        29.68 o                         
   0  -1   2        286.27        322.91         8.54 o                         
   1  -1   2         31.88         27.55         0.35 o                         
   2  -1   2        242.49        233.29         5.53 o                         
   3  -1   2          3.10          1.45         0.09 o                         
   4  -1   2          0.82          3.16         0.10 o                         
   5  -1   2         66.55         64.66         0.91 o                         
   6  -1   2         14.08         12.21         0.23 o                         
   7  -1   2          5.45          4.88         0.17 o                         
   8  -1   2          1.33          1.35         0.29 o                         
  -8   0   2          8.57          8.89         0.30 o                         
  -7   0   2          0.45          0.28         0.08 o                         
  -6   0   2         51.81         50.55         0.90 o                         
  -5   0   2          0.02          0.15         0.04 o                         
  -4   0   2         56.00         67.49         0.86 o                         
  -3   0   2        134.65        136.81         3.85 o                         
  -2   0   2        359.59        348.79         8.48 o                         
  -1   0   2         85.09         43.25         1.51 o                         
   0   0   2        305.72        333.78         8.55 o                         
   1   0   2         40.43         37.66         0.45 o                         
   2   0   2          0.71          0.86         0.06 o                         
   3   0   2        811.14        854.45        19.88 o                         
   4   0   2          0.13         -0.02         0.05 o                         
   5   0   2        275.01        275.56         5.29 o                         
   6   0   2         28.44         28.82         0.46 o                         
   7   0   2         37.88         36.51         0.61 o                         
   8   0   2          0.65          0.57         0.11 o                         
  -8   1   2          5.53          4.81         0.25 o                         
  -7   1   2          4.10          3.92         0.16 o                         
  -6   1   2          1.09          1.17         0.11 o                         
  -5   1   2        221.39        219.41         3.68 o                         
  -4   1   2         94.97         95.39         1.44 o                         
  -3   1   2        151.88        167.89         5.67 o                         
  -2   1   2        669.26        694.22        17.25 o                         
  -1   1   2         27.01         21.10         0.33 o                         
   0   1   2        162.40        173.54         4.09 o                         
   1   1   2         37.12         43.67         0.81 o                         
   2   1   2       1037.69       1022.23        24.49 o                         
   3   1   2          6.93          6.81         0.14 o                         
   4   1   2        142.55        163.18         2.71 o                         
   5   1   2         29.83         29.42         0.60 o                         
   6   1   2         18.73         16.76         0.35 o                         
   7   1   2          0.17          0.03         0.08 o                         
   8   1   2         12.18         12.03         0.30 o                         
  -8   2   2          0.14          0.29         0.19 o                         
  -7   2   2         28.16         27.49         0.54 o                         
  -6   2   2          1.15          1.19         0.11 o                         
  -5   2   2         31.70         31.96         0.55 o                         
  -4   2   2         64.11         77.95         1.21 o                         
  -3   2   2         10.75          9.28         0.17 o                         
  -2   2   2        230.36        214.80         7.23 o                         
  -1   2   2        894.39        832.79        62.09 o                         
   0   2   2         58.11         52.31         0.67 o                         
   1   2   2        111.04         94.31         1.83 o                         
   2   2   2        821.30        835.68        20.11 o                         
   3   2   2        105.25        113.30         1.88 o                         
   4   2   2        108.69        100.75         1.69 o                         
   5   2   2        203.73        201.64         3.35 o                         
   6   2   2         20.87         20.63         0.36 o                         
   7   2   2          2.74          2.86         0.35 o                         
   8   2   2          3.71          3.86         0.29 o                         
  -8   3   2         21.67         20.61         0.93 o                         
  -7   3   2          0.52          0.51         0.18 o                         
  -6   3   2         25.94         29.07         0.61 o                         
  -5   3   2         34.39         31.54         0.56 o                         
  -4   3   2         90.90         86.90         1.23 o                         
  -3   3   2          6.15          5.05         0.12 o                         
  -2   3   2         55.73         54.98         0.84 o                         
  -1   3   2          3.21          1.03         0.05 o                         
   0   3   2          0.38          0.40         0.05 o                         
   1   3   2        516.70        525.77        12.28 o                         
   2   3   2        267.68        285.31         5.46 o                         
   3   3   2         53.73         57.42         0.87 o                         
   4   3   2         96.15        105.95         1.45 o                         
   5   3   2         26.90         23.94         0.40 o                         
   6   3   2         18.02         18.34         0.43 o                         
   7   3   2         27.09         24.82         0.85 o                         
   8   3   2          0.16          0.26         0.13 o                         
  -7   4   2          6.53          6.59         0.26 o                         
  -6   4   2         14.98         15.88         0.41 o                         
  -5   4   2         35.27         37.23         0.77 o                         
  -4   4   2          4.97          3.99         0.14 o                         
  -3   4   2         28.66         25.34         0.40 o                         
  -2   4   2         31.44         30.96         0.43 o                         
  -1   4   2        167.74        170.57         4.14 o                         
   0   4   2         83.22         87.34         1.04 o                         
   1   4   2          2.20          4.37         0.11 o                         
   2   4   2        215.07        221.43         4.28 o                         
   3   4   2         21.99         19.66         0.33 o                         
   4   4   2        173.68        163.93         2.43 o                         
   5   4   2         56.95         54.07         0.84 o                         
   6   4   2          0.04         -0.03         0.09 o                         
   7   4   2          0.64          0.79         0.12 o                         
   8   4   2          0.20          0.01         0.11 o                         
  -7   5   2          1.14          1.28         0.14 o                         
  -6   5   2         27.10         28.38         0.66 o                         
  -5   5   2          4.10          5.20         0.17 o                         
  -4   5   2         67.06         60.79         1.00 o                         
  -3   5   2          7.64          7.04         0.17 o                         
  -2   5   2          0.90          1.16         0.07 o                         
  -1   5   2         15.55         14.29         0.25 o                         
   0   5   2         54.30         58.65         0.64 o                         
   1   5   2        167.82        167.91         3.25 o                         
   2   5   2        143.80        150.93         1.91 o                         
   3   5   2         51.65         52.23         0.68 o                         
   4   5   2         48.77         48.48         0.84 o                         
   5   5   2          9.27          7.77         0.19 o                         
   6   5   2          5.19          5.40         0.17 o                         
   7   5   2         24.32         24.75         0.48 o                         
   8   5   2          9.05          8.29         0.45 o                         
  -6   6   2         20.47         19.97         0.72 o                         
  -5   6   2          0.04          0.05         0.10 o                         
  -4   6   2          8.90          9.00         0.24 o                         
  -3   6   2         16.36         16.28         0.46 o                         
  -2   6   2         84.49         84.14         1.11 o                         
  -1   6   2          0.16          0.22         0.05 o                         
   0   6   2         12.47         13.39         0.20 o                         
   1   6   2          7.39          6.32         0.12 o                         
   2   6   2          8.42          7.82         0.14 o                         
   3   6   2         92.91         89.33         1.24 o                         
   4   6   2         37.75         36.77         0.64 o                         
   5   6   2          0.14          0.15         0.06 o                         
   6   6   2          6.15          5.32         0.17 o                         
   7   6   2          0.27          0.23         0.10 o                         
  -6   7   2          5.08          5.77         0.89 o                         
  -5   7   2         20.20         22.38         0.56 o                         
  -4   7   2          1.34          1.27         0.11 o                         
  -3   7   2         36.39         34.13         0.55 o                         
  -2   7   2          3.12          3.49         0.14 o                         
  -1   7   2         19.01         18.17         0.25 o                         
   0   7   2         49.50         51.81         0.68 o                         
   1   7   2         20.70         20.08         0.30 o                         
   2   7   2        144.06        145.63         1.74 o                         
   3   7   2          0.12          0.48         0.08 o                         
   4   7   2         54.39         53.51         1.07 o                         
   5   7   2          4.38          4.33         0.12 o                         
   6   7   2          0.58          0.69         0.09 o                         
   7   7   2          0.67          0.89         0.09 o                         
  -5   8   2          6.52          6.91         0.33 o                         
  -4   8   2          0.18          1.32         0.45 o                         
  -3   8   2          0.00          0.00         0.07 o                         
  -2   8   2         18.08         18.28         0.30 o                         
  -1   8   2          1.15          0.96         0.07 o                         
   0   8   2         10.37         10.09         0.25 o                         
   1   8   2          1.84          2.73         0.17 o                         
   2   8   2         35.11         37.18         0.65 o                         
   3   8   2         26.39         24.19         0.46 o                         
   4   8   2          0.01          0.07         0.14 o                         
   5   8   2         12.27         12.07         0.44 o                         
   6   8   2          1.65          1.88         0.22 o                         
  -4   9   2         10.78         10.75         0.50 o                         
  -3   9   2          1.93          1.49         0.10 o                         
  -2   9   2          6.52          6.15         0.15 o                         
  -1   9   2         21.93         21.71         0.39 o                         
   0   9   2          1.74          2.13         0.16 o                         
   1   9   2         33.01         34.90         0.70 o                         
   2   9   2         30.30         30.71         0.61 o                         
   3   9   2          1.41          1.64         0.20 o                         
   4   9   2         15.14         14.51         0.50 o                         
   5   9   2          8.77          9.06         0.40 o                         
  -3  10   2          1.03          0.91         0.09 o                         
  -2  10   2          1.56          1.73         0.11 o                         
  -1  10   2          1.52          1.35         0.15 o                         
   0  10   2          1.69          1.26         0.16 o                         
   1  10   2          0.02          0.10         0.14 o                         
   2  10   2         25.86         25.99         0.58 o                         
   3  10   2          0.10          0.41         0.17 o                         
   4  10   2          3.76          3.72         0.30 o                         
  -1  11   2          7.58          7.60         0.31 o                         
   0  11   2          0.03          0.12         0.15 o                         
   1  11   2         36.17         37.93         0.87 o                         
   2  11   2          0.10          0.23         0.16 o                         
  -3  -9   3          1.01          1.02         0.17 o                         
  -2  -9   3          6.29          6.11         0.28 o                         
  -1  -9   3         22.74         24.45         0.57 o                         
   0  -9   3          0.54          0.49         0.16 o                         
   1  -9   3          3.25          2.94         0.24 o                         
   2  -9   3          1.10          1.03         0.23 o                         
  -5  -8   3         16.18         16.71         0.71 o                         
  -4  -8   3          7.19          6.15         0.21 o                         
  -3  -8   3          5.06          4.38         0.22 o                         
  -2  -8   3          0.28          0.48         0.13 o                         
  -1  -8   3          1.48          1.45         0.14 o                         
   0  -8   3         20.49         20.61         0.38 o                         
   1  -8   3          2.90          3.28         0.21 o                         
   2  -8   3          4.03          3.66         0.24 o                         
   3  -8   3          2.89          2.57         0.18 o                         
   4  -8   3          0.43          0.32         0.26 o                         
  -6  -7   3          2.06          1.95         0.17 o                         
  -5  -7   3         12.00         12.35         0.35 o                         
  -4  -7   3          8.74          7.98         0.25 o                         
  -3  -7   3          0.43          0.63         0.08 o                         
  -2  -7   3         78.98         81.54         1.11 o                         
  -1  -7   3          3.67          3.38         0.14 o                         
   0  -7   3         15.85         17.14         0.33 o                         
   1  -7   3          7.91          8.52         0.22 o                         
   2  -7   3          0.08          0.13         0.09 o                         
   3  -7   3          2.04          2.12         0.26 o                         
   4  -7   3          1.88          1.95         0.15 o                         
   5  -7   3          1.87          1.76         0.15 o                         
  -6  -6   3         15.49         15.37         0.33 o                         
  -5  -6   3          1.73          1.96         0.11 o                         
  -4  -6   3         42.17         44.81         0.74 o                         
  -3  -6   3         81.91         80.00         1.06 o                         
  -2  -6   3         31.14         31.94         0.51 o                         
  -1  -6   3          9.70         10.57         0.27 o                         
   0  -6   3          1.04          0.99         0.09 o                         
   1  -6   3          7.09          7.11         0.19 o                         
   2  -6   3          6.30          6.71         0.19 o                         
   3  -6   3          1.15          1.27         0.11 o                         
   4  -6   3          1.19          1.44         0.17 o                         
   5  -6   3          2.82          2.71         0.21 o                         
   6  -6   3          0.17          0.15         0.16 o                         
  -7  -5   3          5.16          4.76         0.25 o                         
  -6  -5   3         14.67         15.37         0.41 o                         
  -5  -5   3          0.36          0.58         0.21 o                         
  -4  -5   3         32.70         30.44         0.46 o                         
  -3  -5   3         13.34         12.34         0.21 o                         
  -2  -5   3        104.50        103.01         1.41 o                         
  -1  -5   3         38.69         44.65         0.60 o                         
   0  -5   3         53.32         55.88         0.71 o                         
   1  -5   3          5.43          5.90         0.16 o                         
   2  -5   3          0.29          0.32         0.06 o                         
   3  -5   3          1.74          1.37         0.08 o                         
   4  -5   3          5.30          5.92         0.17 o                         
   5  -5   3          5.54          5.63         0.18 o                         
   6  -5   3          2.31          1.89         0.19 o                         
  -7  -4   3          6.13          6.75         0.27 o                         
  -6  -4   3          4.90          5.03         0.21 o                         
  -5  -4   3          9.81         11.26         0.24 o                         
  -4  -4   3          1.57          2.42         0.10 o                         
  -3  -4   3        154.76        157.92         1.87 o                         
  -2  -4   3        204.73        205.49         4.34 o                         
  -1  -4   3         57.80         61.97         0.81 o                         
   0  -4   3         92.28         95.38         1.02 o                         
   1  -4   3         12.48         12.02         0.17 o                         
   2  -4   3         84.26         83.57         0.96 o                         
   3  -4   3          9.40          9.71         0.16 o                         
   4  -4   3         64.90         62.49         0.75 o                         
   5  -4   3          3.60          4.09         0.18 o                         
   6  -4   3          0.75          0.86         0.09 o                         
   7  -4   3          0.07         -0.01         0.13 o                         
  -8  -3   3         30.99         30.74         0.59 o                         
  -7  -3   3          0.38          0.12         0.08 o                         
  -6  -3   3         23.48         24.55         0.74 o                         
  -5  -3   3        107.98        101.24         1.71 o                         
  -4  -3   3         22.37         20.34         0.32 o                         
  -3  -3   3         68.43         63.95         0.83 o                         
  -1  -3   3         78.01         86.96         1.03 o                         
   0  -3   3         30.70         32.18         0.38 o                         
   1  -3   3        243.81        256.50         6.15 o                         
   2  -3   3         64.35         70.70         0.81 o                         
   3  -3   3         43.91         47.45         0.56 o                         
   4  -3   3          0.02          0.04         0.05 o                         
   5  -3   3         10.40          9.72         0.20 o                         
   6  -3   3         25.05         24.05         0.44 o                         
   7  -3   3          6.94          5.64         0.25 o                         
  -8  -2   3          6.06          6.94         0.47 o                         
  -7  -2   3          2.27          2.39         0.13 o                         
  -6  -2   3         13.02         12.16         0.23 o                         
  -5  -2   3         25.01         29.01         0.51 o                         
  -4  -2   3        150.43        151.48         2.26 o                         
  -3  -2   3          6.17          6.13         0.11 o                         
  -2  -2   3        100.82        108.04         1.62 o                         
  -1  -2   3          9.04          6.36         0.10 o                         
   0  -2   3        137.60        156.18         5.34 o                         
   1  -2   3        183.63        165.85         6.11 o                         
   2  -2   3         73.83         69.82         0.80 o                         
   3  -2   3          2.27          2.81         0.08 o                         
   4  -2   3        225.95        219.60         2.78 o                         
   5  -2   3          1.65          0.77         0.06 o                         
   6  -2   3          0.40          0.28         0.07 o                         
   7  -2   3          0.14          0.19         0.10 o                         
   8  -2   3          0.98          0.65         0.16 o                         
  -8  -1   3          8.51          8.51         0.31 o                         
  -7  -1   3          5.73          4.80         0.14 o                         
  -6  -1   3          0.83          0.80         0.09 o                         
  -5  -1   3        191.56        183.92         2.50 o                         
  -4  -1   3          6.57          5.67         0.13 o                         
  -3  -1   3          0.22          0.17         0.05 o                         
  -2  -1   3          1.12          0.22         0.04 o                         
  -1  -1   3         37.54         43.12         0.55 o                         
   0  -1   3        226.22        234.51         5.55 o                         
   1  -1   3        262.93        268.11         6.35 o                         
   2  -1   3         35.99         46.01         0.53 o                         
   3  -1   3        195.62        207.18         4.03 o                         
   4  -1   3         20.42         22.24         0.30 o                         
   5  -1   3         28.18         27.73         0.43 o                         
   6  -1   3         42.18         40.85         0.61 o                         
   7  -1   3          0.65          0.38         0.13 o                         
   8  -1   3         15.10         15.17         0.77 o                         
  -8   0   3          0.00          0.01         0.08 o                         
  -7   0   3          1.39          1.57         0.11 o                         
  -6   0   3         40.29         37.51         0.62 o                         
  -5   0   3          0.02          0.02         0.05 o                         
  -4   0   3        148.39        149.64         2.23 o                         
  -3   0   3        250.02        257.22         6.05 o                         
  -2   0   3          2.38          2.56         0.06 o                         
  -1   0   3        400.66        388.55        12.86 o                         
   0   0   3         12.61         12.75         0.17 o                         
   1   0   3        788.40        778.73        19.39 o                         
   2   0   3          0.14          0.31         0.08 o                         
   3   0   3        191.32        198.32         4.74 o                         
   4   0   3        128.79        126.44         1.61 o                         
   5   0   3         18.84         15.17         0.25 o                         
   6   0   3          7.66          6.03         0.15 o                         
   7   0   3          5.71          5.80         0.18 o                         
   8   0   3          0.53          0.49         0.13 o                         
  -8   1   3          6.89          6.35         0.71 o                         
  -7   1   3          1.80          1.77         0.16 o                         
  -6   1   3          4.82          5.76         0.15 o                         
  -5   1   3        108.09        100.61         1.52 o                         
  -4   1   3          8.63          8.60         0.15 o                         
  -3   1   3         21.37         23.26         0.34 o                         
  -2   1   3        328.76        300.28         7.07 o                         
  -1   1   3         40.67         34.33         0.39 o                         
   0   1   3        932.79        937.64        22.93 o                         
   1   1   3          3.17          1.83         0.07 o                         
   2   1   3        253.39        233.59         5.51 o                         
   3   1   3          9.47         10.28         0.17 o                         
   4   1   3         10.43         12.61         0.24 o                         
   5   1   3        104.41        100.68         1.71 o                         
   6   1   3          3.68          2.89         0.15 o                         
   7   1   3          0.20          0.17         0.08 o                         
   8   1   3          1.30          1.41         0.14 o                         
  -8   2   3          3.03          3.03         0.38 o                         
  -7   2   3         19.31         18.14         0.37 o                         
  -6   2   3         33.49         31.98         0.55 o                         
  -5   2   3         11.55         12.49         0.26 o                         
  -4   2   3          7.96          8.39         0.20 o                         
  -3   2   3         58.47         63.84         1.09 o                         
  -2   2   3         45.80         47.07         0.60 o                         
  -1   2   3         72.90         71.75         0.99 o                         
   0   2   3         43.74         43.65         0.53 o                         
   1   2   3        194.68        200.71         4.75 o                         
   2   2   3         19.93         16.70         0.25 o                         
   3   2   3        160.24        178.49         3.44 o                         
   4   2   3         44.90         46.92         0.82 o                         
   5   2   3         26.29         24.76         0.47 o                         
   6   2   3         70.72         65.04         1.13 o                         
   7   2   3          0.21          0.12         0.08 o                         
   8   2   3          2.40          1.67         0.20 o                         
  -8   3   3         20.07         21.14         0.97 o                         
  -7   3   3          1.44          1.34         0.11 o                         
  -6   3   3          4.48          5.25         0.24 o                         
  -5   3   3         36.48         34.26         0.68 o                         
  -4   3   3        115.75        111.77         1.72 o                         
  -3   3   3         74.91         65.99         1.01 o                         
  -2   3   3        107.98        106.18         1.59 o                         
  -1   3   3          5.16          5.83         0.10 o                         
   0   3   3        303.84        265.70         6.29 o                         
   1   3   3        233.41        227.44         5.39 o                         
   2   3   3         62.72         53.00         0.68 o                         
   3   3   3         10.83          9.63         0.15 o                         
   4   3   3         32.20         27.80         0.45 o                         
   5   3   3         68.26         63.52         0.89 o                         
   6   3   3         10.34         11.44         0.39 o                         
   7   3   3          1.05          0.96         0.09 o                         
   8   3   3          5.22          5.03         0.23 o                         
  -7   4   3         36.82         36.30         0.96 o                         
  -6   4   3          5.60          5.02         0.19 o                         
  -5   4   3          3.21          2.85         0.14 o                         
  -4   4   3         27.48         31.94         0.50 o                         
  -3   4   3          0.02          0.00         0.04 o                         
  -2   4   3         14.42         14.37         0.26 o                         
  -1   4   3          4.66          4.40         0.08 o                         
   0   4   3          3.37          2.53         0.06 o                         
   1   4   3         62.19         64.27         0.83 o                         
   2   4   3         35.02         36.23         0.45 o                         
   3   4   3         49.96         59.75         0.72 o                         
   4   4   3          3.81          3.00         0.09 o                         
   5   4   3          0.04          0.15         0.06 o                         
   6   4   3         44.95         44.45         0.78 o                         
   7   4   3         32.26         30.19         0.69 o                         
   8   4   3          1.13          0.90         0.12 o                         
  -7   5   3         11.62         11.96         0.40 o                         
  -6   5   3          7.94          8.89         0.33 o                         
  -5   5   3          0.12          0.20         0.13 o                         
  -4   5   3         38.68         39.56         0.68 o                         
  -3   5   3        140.37        137.30         1.91 o                         
  -2   5   3          0.72          0.98         0.07 o                         
  -1   5   3         33.17         30.52         0.37 o                         
   0   5   3         59.06         57.84         0.71 o                         
   1   5   3        217.07        219.76         4.27 o                         
   2   5   3        122.48        121.48         1.45 o                         
   3   5   3          0.24          0.97         0.05 o                         
   4   5   3         66.25         61.81         1.08 o                         
   5   5   3          0.08          0.23         0.07 o                         
   6   5   3         19.81         20.48         0.40 o                         
   7   5   3          7.49          7.19         0.25 o                         
   8   5   3          2.87          3.09         0.37 o                         
  -6   6   3          2.73          2.62         0.29 o                         
  -5   6   3         10.99         10.53         0.26 o                         
  -4   6   3          0.20          0.51         0.08 o                         
  -3   6   3          0.17          0.28         0.08 o                         
  -2   6   3          2.11          1.97         0.09 o                         
  -1   6   3          5.96          6.51         0.11 o                         
   0   6   3          9.17          9.93         0.16 o                         
   1   6   3        129.98        139.99         1.77 o                         
   2   6   3          8.15          7.88         0.17 o                         
   3   6   3         75.19         75.72         1.06 o                         
   4   6   3          7.61          9.51         0.18 o                         
   5   6   3         25.86         23.76         0.56 o                         
   6   6   3         12.62         12.23         0.23 o                         
   7   6   3         16.87         16.20         0.42 o                         
  -6   7   3          8.46          9.35         0.71 o                         
  -5   7   3          9.52          9.98         0.67 o                         
  -4   7   3          1.80          1.78         0.13 o                         
  -3   7   3         17.65         19.27         0.43 o                         
  -2   7   3          0.94          1.05         0.13 o                         
  -1   7   3          0.01          0.03         0.04 o                         
   0   7   3         85.24         91.93         1.12 o                         
   1   7   3          1.43          1.61         0.08 o                         
   2   7   3         76.58         72.94         0.90 o                         
   3   7   3          0.24          0.36         0.10 o                         
   4   7   3          5.30          4.76         0.18 o                         
   5   7   3          3.84          3.69         0.10 o                         
   6   7   3         26.30         25.86         0.48 o                         
   7   7   3          0.03          0.00         0.08 o                         
  -5   8   3          0.18          1.13         0.92 o                         
  -4   8   3          0.05          0.07         0.13 o                         
  -3   8   3          0.07          0.15         0.10 o                         
  -2   8   3          6.54          6.59         0.13 o                         
  -1   8   3          2.36          2.35         0.08 o                         
   0   8   3          7.39          7.92         0.19 o                         
   1   8   3         29.82         30.13         0.59 o                         
   2   8   3          0.40          0.64         0.08 o                         
   3   8   3         37.89         35.41         0.60 o                         
   4   8   3          5.55          5.67         0.19 o                         
   5   8   3          1.40          1.17         0.11 o                         
   6   8   3         50.60         50.26         1.38 o                         
  -4   9   3          4.39          5.59         0.44 o                         
  -3   9   3          0.20          0.31         0.07 o                         
  -2   9   3          1.75          1.43         0.07 o                         
  -1   9   3          0.02          0.07         0.10 o                         
   0   9   3         31.52         31.67         0.54 o                         
   1   9   3         63.22         63.63         1.25 o                         
   2   9   3          3.43          3.14         0.18 o                         
   3   9   3          1.33          0.96         0.14 o                         
   4   9   3          0.25          0.34         0.15 o                         
   5   9   3          0.54          0.56         0.28 o                         
  -3  10   3          0.09          0.20         0.15 o                         
  -2  10   3          3.06          3.35         0.16 o                         
  -1  10   3          1.79          1.91         0.11 o                         
   0  10   3         31.59         34.23         0.85 o                         
   1  10   3          0.26          0.06         0.13 o                         
   2  10   3         11.64         12.16         0.38 o                         
   3  10   3          0.23          0.31         0.16 o                         
   4  10   3          1.95          1.76         0.22 o                         
  -1  11   3          0.33          0.49         0.15 o                         
   0  11   3          0.01          0.07         0.14 o                         
   1  11   3         21.89         21.11         0.65 o                         
   2  11   3          2.32          2.20         0.26 o                         
  -2  -9   4          0.37          0.53         0.17 o                         
  -1  -9   4          0.10         -0.16         0.16 o                         
   0  -9   4          0.01          0.09         0.18 o                         
   1  -9   4          2.09          2.00         0.19 o                         
  -4  -8   4         40.10         40.81         0.77 o                         
  -3  -8   4         42.93         41.70         1.20 o                         
  -2  -8   4          9.84          9.63         0.31 o                         
  -1  -8   4          2.70          2.82         0.22 o                         
   0  -8   4          4.63          4.62         0.20 o                         
   1  -8   4          1.66          1.42         0.16 o                         
   2  -8   4          8.49          9.15         0.35 o                         
   3  -8   4          0.08          0.33         0.22 o                         
  -5  -7   4          0.65          0.42         0.12 o                         
  -4  -7   4         15.84         15.90         0.35 o                         
  -3  -7   4          3.29          3.54         0.15 o                         
  -2  -7   4          2.92          2.70         0.16 o                         
  -1  -7   4          0.18          0.29         0.08 o                         
   0  -7   4          3.82          3.47         0.16 o                         
   1  -7   4          8.06          7.95         0.22 o                         
   2  -7   4          0.62          0.52         0.13 o                         
   3  -7   4          0.16          0.10         0.12 o                         
   4  -7   4          0.44          0.42         0.15 o                         
  -6  -6   4          2.18          1.73         0.15 o                         
  -5  -6   4          6.04          6.56         0.24 o                         
  -4  -6   4          2.10          2.47         0.13 o                         
  -3  -6   4        190.67        192.68         2.47 o                         
  -2  -6   4          0.04          0.05         0.06 o                         
  -1  -6   4          3.17          3.51         0.13 o                         
   0  -6   4          3.00          3.03         0.14 o                         
   1  -6   4          9.55          9.62         0.33 o                         
   2  -6   4         13.61         14.25         0.30 o                         
   3  -6   4          5.65          5.64         0.18 o                         
   4  -6   4          2.57          2.29         0.13 o                         
   5  -6   4          0.44          0.58         0.10 o                         
  -7  -5   4          5.13          6.68         0.29 o                         
  -6  -5   4          2.61          2.99         0.15 o                         
  -5  -5   4          2.17          2.29         0.15 o                         
  -4  -5   4         19.60         17.90         0.28 o                         
  -3  -5   4          2.51          3.16         0.12 o                         
  -2  -5   4         39.90         39.73         0.61 o                         
  -1  -5   4          0.60          1.04         0.07 o                         
   0  -5   4          2.99          2.65         0.08 o                         
   1  -5   4         67.40         67.44         0.80 o                         
   2  -5   4         31.55         31.69         0.43 o                         
   3  -5   4         12.03         11.77         0.23 o                         
   4  -5   4          1.19          1.20         0.10 o                         
   5  -5   4          8.81          7.65         0.26 o                         
   6  -5   4          1.35          1.04         0.10 o                         
  -7  -4   4         62.69         65.74         1.35 o                         
  -6  -4   4          2.69          2.43         0.15 o                         
  -5  -4   4          6.31          7.06         0.19 o                         
  -4  -4   4         93.37         92.64         1.19 o                         
  -3  -4   4        118.67        118.75         1.57 o                         
  -2  -4   4          4.12          4.73         0.09 o                         
  -1  -4   4          0.63          0.80         0.04 o                         
   0  -4   4         23.21         21.30         0.26 o                         
   1  -4   4         57.43         63.31         0.74 o                         
   2  -4   4          0.62          0.97         0.08 o                         
   3  -4   4         14.96         14.19         0.21 o                         
   4  -4   4          6.97          6.45         0.21 o                         
   5  -4   4          0.00          0.01         0.08 o                         
   6  -4   4          3.07          3.09         0.15 o                         
   7  -4   4         14.61         15.27         0.43 o                         
  -7  -3   4          0.48          0.72         0.12 o                         
  -6  -3   4          0.61          0.49         0.11 o                         
  -5  -3   4         39.43         38.02         0.69 o                         
  -4  -3   4          3.30          2.30         0.10 o                         
  -3  -3   4         62.42         57.63         0.72 o                         
  -2  -3   4          8.16          8.36         0.13 o                         
  -1  -3   4          1.16          0.58         0.04 o                         
   0  -3   4         36.45         37.80         0.45 o                         
   1  -3   4          4.92          5.51         0.10 o                         
   2  -3   4         53.86         57.28         0.67 o                         
   3  -3   4         88.68         87.72         1.01 o                         
   4  -3   4          0.14          0.01         0.05 o                         
   5  -3   4          7.06          5.87         0.15 o                         
   6  -3   4          2.76          2.57         0.18 o                         
   7  -3   4          0.26          0.22         0.09 o                         
  -8  -2   4          8.64          9.38         0.58 o                         
  -7  -2   4         61.48         61.38         1.06 o                         
  -6  -2   4         42.14         39.71         0.63 o                         
  -5  -2   4          1.55          1.80         0.13 o                         
  -4  -2   4        133.42        131.62         1.98 o                         
  -3  -2   4         16.89         15.56         0.23 o                         
  -2  -2   4         15.48         16.82         0.21 o                         
  -1  -2   4         14.49         13.27         0.19 o                         
   0  -2   4          8.59          6.86         0.11 o                         
   1  -2   4        117.89        127.16         1.75 o                         
   2  -2   4         50.31         53.98         0.63 o                         
   3  -2   4         20.59         17.33         0.23 o                         
   4  -2   4         12.88         10.99         0.17 o                         
   5  -2   4          6.18          5.25         0.14 o                         
   6  -2   4          0.31          0.24         0.07 o                         
   7  -2   4         66.06         65.46         1.31 o                         
  -8  -1   4          0.13          0.23         0.26 o                         
  -7  -1   4          0.02          0.06         0.05 o                         
  -6  -1   4         25.80         23.71         0.40 o                         
  -5  -1   4         51.34         48.13         0.70 o                         
  -4  -1   4          6.59          4.73         0.13 o                         
  -3  -1   4        198.77        200.95         4.78 o                         
  -2  -1   4        113.70        108.23         1.28 o                         
  -1  -1   4         20.77         15.64         0.22 o                         
   0  -1   4        115.68        124.02         2.44 o                         
   1  -1   4        190.40        205.60         4.94 o                         
   2  -1   4         20.80         21.58         0.27 o                         
   3  -1   4         35.36         39.37         0.47 o                         
   4  -1   4         11.14          8.98         0.14 o                         
   5  -1   4          0.02          0.09         0.06 o                         
   6  -1   4          3.27          3.13         0.12 o                         
   7  -1   4          0.43          0.55         0.08 o                         
   8  -1   4          0.77          0.73         0.11 o                         
  -8   0   4         36.12         38.83         1.51 o                         
  -7   0   4          1.94          1.94         0.08 o                         
  -6   0   4         74.58         72.21         1.23 o                         
  -5   0   4          1.25          1.36         0.09 o                         
  -4   0   4         11.49         11.15         0.18 o                         
  -3   0   4          6.29          5.52         0.11 o                         
  -2   0   4         65.56         68.79         0.88 o                         
  -1   0   4         40.08         31.36         0.37 o                         
   0   0   4        116.10        125.24         3.04 o                         
   1   0   4          0.01          1.53         0.07 o                         
   2   0   4         59.44         61.73         0.70 o                         
   3   0   4         55.36         53.89         0.62 o                         
   4   0   4         79.57         72.99         0.89 o                         
   5   0   4         18.49         17.09         0.25 o                         
   6   0   4         79.65         77.03         1.09 o                         
   7   0   4         37.14         37.08         0.74 o                         
   8   0   4         24.32         23.72         0.56 o                         
  -8   1   4          1.14          1.44         0.27 o                         
  -7   1   4          6.25          5.77         0.43 o                         
  -6   1   4         78.22         79.44         1.66 o                         
  -5   1   4          0.00         -0.01         0.04 o                         
  -4   1   4         82.85         76.75         1.35 o                         
  -3   1   4          0.65          0.74         0.05 o                         
  -2   1   4         87.42         99.87         1.50 o                         
  -1   1   4         15.31         11.58         0.15 o                         
   0   1   4         27.78         36.16         0.42 o                         
   1   1   4          6.29          5.93         0.08 o                         
   2   1   4         41.24         46.92         0.74 o                         
   3   1   4          0.66          0.53         0.04 o                         
   4   1   4         52.93         50.04         0.72 o                         
   5   1   4          1.90          1.25         0.08 o                         
   6   1   4          2.61          2.61         0.16 o                         
   7   1   4          1.30          1.10         0.11 o                         
   8   1   4          6.76          7.27         0.28 o                         
  -8   2   4         21.24         22.54         1.01 o                         
  -7   2   4         16.20         17.31         0.65 o                         
  -6   2   4         32.65         31.40         0.66 o                         
  -5   2   4         33.31         31.25         0.71 o                         
  -4   2   4          8.39          7.57         0.21 o                         
  -3   2   4          3.10          3.19         0.09 o                         
  -2   2   4          9.46         12.89         0.22 o                         
  -1   2   4         76.85         93.69         1.19 o                         
   0   2   4         21.10         20.75         0.29 o                         
   1   2   4          1.42          5.15         0.08 o                         
   2   2   4        100.27        116.46         2.29 o                         
   3   2   4         10.35         10.28         0.16 o                         
   4   2   4        116.06        109.65         1.51 o                         
   5   2   4          0.62          0.44         0.06 o                         
   6   2   4        123.42        121.31         2.06 o                         
   7   2   4          3.34          2.97         0.15 o                         
   8   2   4         44.01         44.99         0.96 o                         
  -7   3   4         29.32         28.62         0.73 o                         
  -6   3   4         15.38         16.51         0.50 o                         
  -5   3   4          4.48          5.49         0.37 o                         
  -4   3   4         32.25         29.56         0.87 o                         
  -3   3   4         85.73         90.55         1.55 o                         
  -2   3   4          7.35          9.01         0.15 o                         
  -1   3   4         26.52         32.55         0.44 o                         
   0   3   4          2.18          1.93         0.06 o                         
   1   3   4         65.80         78.71         1.09 o                         
   2   3   4         18.90         18.20         0.31 o                         
   3   3   4         26.04         25.53         0.37 o                         
   4   3   4          9.13          9.67         0.16 o                         
   5   3   4         10.83          8.86         0.17 o                         
   6   3   4          5.28          5.65         0.15 o                         
   7   3   4          0.11          0.18         0.07 o                         
   8   3   4         19.28         20.03         0.94 o                         
  -7   4   4         24.68         26.51         1.59 o                         
  -6   4   4          1.41          1.67         0.22 o                         
  -5   4   4         22.14         20.46         0.45 o                         
  -4   4   4         24.41         23.87         0.44 o                         
  -3   4   4         10.30         11.04         0.19 o                         
  -2   4   4         17.28         18.00         0.27 o                         
  -1   4   4         67.25         70.51         0.85 o                         
   0   4   4        268.97        289.69         6.90 o                         
   1   4   4        240.59        253.15         6.04 o                         
   2   4   4        167.94        183.30         3.56 o                         
   3   4   4        329.51        330.35         7.78 o                         
   4   4   4         24.27         20.97         0.32 o                         
   5   4   4         44.83         41.92         0.60 o                         
   6   4   4          4.08          4.25         0.12 o                         
   7   4   4         23.72         24.25         0.66 o                         
   8   4   4         19.33         19.03         0.69 o                         
  -7   5   4         18.45         19.54         0.66 o                         
  -6   5   4          2.69          2.44         0.12 o                         
  -5   5   4          0.76          1.03         0.11 o                         
  -4   5   4          4.13          3.58         0.12 o                         
  -3   5   4         30.03         32.13         0.50 o                         
  -2   5   4         14.85         14.04         0.25 o                         
  -1   5   4         52.81         54.27         0.67 o                         
   0   5   4        104.41        124.82         1.49 o                         
   1   5   4         22.43         23.68         0.34 o                         
   2   5   4          1.91          2.05         0.06 o                         
   3   5   4         24.34         26.71         0.35 o                         
   4   5   4         83.80         76.70         0.99 o                         
   5   5   4         16.80         18.63         0.38 o                         
   6   5   4          0.02          0.08         0.08 o                         
   7   5   4         24.85         25.45         0.49 o                         
  -6   6   4         14.24         15.19         0.37 o                         
  -5   6   4          4.44          4.44         0.16 o                         
  -4   6   4          0.47          0.35         0.08 o                         
  -3   6   4          1.03          1.36         0.09 o                         
  -2   6   4         63.70         61.41         0.77 o                         
  -1   6   4         69.25         69.27         0.85 o                         
   0   6   4          0.68          1.13         0.05 o                         
   1   6   4         48.18         47.43         0.60 o                         
   2   6   4          5.77          6.33         0.14 o                         
   3   6   4        222.59        221.18         3.03 o                         
   4   6   4         10.95         10.34         0.21 o                         
   5   6   4          2.53          2.31         0.10 o                         
   6   6   4          5.92          6.17         0.17 o                         
   7   6   4          9.47          9.82         0.43 o                         
  -6   7   4          4.99          5.08         0.24 o                         
  -5   7   4          3.54          3.24         0.13 o                         
  -4   7   4          6.88          6.09         0.24 o                         
  -3   7   4         14.50         16.11         0.30 o                         
  -2   7   4          0.22          0.19         0.07 o                         
  -1   7   4          1.04          0.70         0.05 o                         
   0   7   4         33.15         34.20         0.45 o                         
   1   7   4         22.05         23.96         0.35 o                         
   2   7   4          5.26          5.17         0.13 o                         
   3   7   4         11.04         10.63         0.24 o                         
   4   7   4         40.63         37.45         0.77 o                         
   5   7   4         80.36         80.39         1.11 o                         
   6   7   4          1.27          1.00         0.07 o                         
   7   7   4         46.91         46.62         1.01 o                         
  -5   8   4          7.32          7.82         0.26 o                         
  -4   8   4          2.89          3.19         0.16 o                         
  -3   8   4          0.08          0.17         0.07 o                         
  -2   8   4          6.03          5.85         0.30 o                         
  -1   8   4        106.00        106.50         1.22 o                         
   0   8   4         62.61         61.79         0.79 o                         
   1   8   4          0.81          0.98         0.08 o                         
   2   8   4         27.50         28.14         0.53 o                         
   3   8   4         31.85         30.46         0.53 o                         
   4   8   4          2.47          2.76         0.16 o                         
   5   8   4         17.15         16.88         0.41 o                         
   6   8   4          0.57          0.50         0.12 o                         
  -4   9   4          0.73          0.65         0.13 o                         
  -3   9   4          6.52          7.29         0.31 o                         
  -2   9   4          0.98          1.25         0.07 o                         
  -1   9   4          5.22          5.88         0.29 o                         
   0   9   4          0.15          0.49         0.11 o                         
   1   9   4          3.87          5.04         0.24 o                         
   2   9   4          4.69          3.87         0.24 o                         
   3   9   4         40.34         40.36         0.69 o                         
   4   9   4         17.69         18.92         0.35 o                         
   5   9   4         22.30         20.25         0.60 o                         
  -3  10   4          0.86          0.89         0.09 o                         
  -2  10   4          3.73          3.49         0.11 o                         
  -1  10   4          7.97          7.25         0.20 o                         
   0  10   4         30.95         28.80         0.50 o                         
   1  10   4          1.92          1.26         0.15 o                         
   2  10   4         12.76         12.24         0.42 o                         
   3  10   4          1.24          1.55         0.19 o                         
   4  10   4          1.97          2.40         0.23 o                         
  -1  11   4          0.35          0.40         0.18 o                         
   0  11   4          0.30          0.30         0.14 o                         
   1  11   4         13.69         14.32         0.50 o                         
   2  11   4          0.98          0.83         0.19 o                         
   3  11   4          3.18          3.14         0.28 o                         
  -3  -8   5          0.85          0.87         0.11 o                         
  -2  -8   5          0.06         -0.05         0.14 o                         
  -1  -8   5          5.75          5.75         0.26 o                         
   0  -8   5          9.03          8.41         0.30 o                         
   1  -8   5          1.68          1.10         0.16 o                         
   2  -8   5          0.03         -0.02         0.14 o                         
  -5  -7   5         26.26         28.01         0.94 o                         
  -4  -7   5          5.92          5.02         0.20 o                         
  -3  -7   5          9.41          9.06         0.24 o                         
  -2  -7   5         12.90         13.20         0.29 o                         
  -1  -7   5          5.09          5.06         0.29 o                         
   0  -7   5          0.22          0.18         0.09 o                         
   1  -7   5         22.41         24.00         0.51 o                         
   2  -7   5          0.76          0.73         0.14 o                         
   3  -7   5         15.12         15.02         0.53 o                         
   4  -7   5          4.73          4.72         0.24 o                         
  -6  -6   5          1.28          1.42         0.15 o                         
  -5  -6   5          2.02          2.26         0.15 o                         
  -4  -6   5          0.45          0.27         0.10 o                         
  -3  -6   5          0.12          0.07         0.11 o                         
  -2  -6   5          3.65          3.61         0.13 o                         
  -1  -6   5          2.14          2.37         0.12 o                         
   0  -6   5         52.55         54.22         0.83 o                         
   1  -6   5          2.77          2.84         0.14 o                         
   2  -6   5          2.25          2.31         0.16 o                         
   3  -6   5          0.61          0.77         0.13 o                         
   4  -6   5          2.31          2.53         0.20 o                         
   5  -6   5          0.22          0.27         0.14 o                         
  -6  -5   5         66.68         68.24         1.25 o                         
  -5  -5   5          0.05          0.27         0.07 o                         
  -4  -5   5          0.81          0.81         0.06 o                         
  -3  -5   5          0.17          0.10         0.08 o                         
  -2  -5   5         11.22         10.73         0.25 o                         
  -1  -5   5          1.95          2.09         0.09 o                         
   0  -5   5         36.30         37.35         0.53 o                         
   1  -5   5         23.90         25.05         0.54 o                         
   2  -5   5          0.08          0.09         0.06 o                         
   3  -5   5         78.77         78.34         1.16 o                         
   4  -5   5          0.09          0.23         0.10 o                         
   5  -5   5          3.65          3.49         0.17 o                         
   6  -5   5          0.54          0.68         0.11 o                         
  -7  -4   5         15.60         14.67         0.42 o                         
  -6  -4   5          1.42          1.38         0.11 o                         
  -5  -4   5          0.13          0.47         0.07 o                         
  -4  -4   5         15.54         14.07         0.22 o                         
  -3  -4   5          0.00          0.04         0.05 o                         
  -2  -4   5          6.76          7.37         0.13 o                         
  -1  -4   5         29.08         28.64         0.37 o                         
   0  -4   5         37.15         38.94         0.48 o                         
   1  -4   5          8.81          8.62         0.16 o                         
   2  -4   5         14.33         14.82         0.22 o                         
   3  -4   5          5.43          6.11         0.15 o                         
   4  -4   5          4.52          4.67         0.14 o                         
   5  -4   5          0.03          0.05         0.13 o                         
   6  -4   5          8.62          8.78         0.25 o                         
  -7  -3   5          9.52         10.74         0.28 o                         
  -6  -3   5         36.85         36.76         0.61 o                         
  -5  -3   5         11.17         11.58         0.25 o                         
  -4  -3   5          1.00          0.85         0.07 o                         
  -3  -3   5          6.63          6.56         0.17 o                         
  -2  -3   5          0.69          0.67         0.05 o                         
  -1  -3   5          5.56          5.85         0.11 o                         
   0  -3   5        164.82        172.44         2.61 o                         
   1  -3   5         26.07         24.69         0.30 o                         
   2  -3   5         32.00         31.60         0.39 o                         
   3  -3   5        112.74        110.93         1.27 o                         
   4  -3   5         38.40         35.69         0.52 o                         
   5  -3   5          1.74          1.98         0.11 o                         
   6  -3   5          9.41          9.76         0.25 o                         
   7  -3   5          0.48          0.47         0.10 o                         
  -7  -2   5          7.27          6.38         0.20 o                         
  -6  -2   5         19.01         20.16         0.36 o                         
  -5  -2   5          5.45          4.24         0.15 o                         
  -4  -2   5         39.28         38.53         0.57 o                         
  -3  -2   5         36.05         34.50         0.44 o                         
  -2  -2   5          0.06          0.06         0.04 o                         
  -1  -2   5        146.21        147.56         2.24 o                         
   0  -2   5          0.06          0.66         0.04 o                         
   1  -2   5         22.30         21.80         0.26 o                         
   2  -2   5         26.99         29.28         0.36 o                         
   3  -2   5         38.84         42.47         0.69 o                         
   4  -2   5          0.57          0.53         0.06 o                         
   5  -2   5          0.96          1.12         0.08 o                         
   6  -2   5          1.05          1.51         0.11 o                         
   7  -2   5         19.79         19.52         0.41 o                         
  -7  -1   5          3.72          3.78         0.10 o                         
  -6  -1   5          0.89          0.88         0.12 o                         
  -5  -1   5          1.52          2.08         0.10 o                         
  -4  -1   5          2.15          2.21         0.09 o                         
  -3  -1   5          0.25          0.17         0.04 o                         
  -2  -1   5         25.25         29.36         0.35 o                         
  -1  -1   5         89.32        101.96         1.14 o                         
   0  -1   5        254.74        294.83         7.02 o                         
   1  -1   5        127.58        125.25         1.73 o                         
   2  -1   5         41.05         43.28         0.51 o                         
   3  -1   5         49.71         44.70         0.53 o                         
   4  -1   5        130.57        128.21         1.45 o                         
   5  -1   5         53.69         50.68         0.69 o                         
   6  -1   5         22.16         22.81         0.38 o                         
   7  -1   5          2.99          2.71         0.19 o                         
  -7   0   5          1.06          0.70         0.25 o                         
  -6   0   5         29.98         30.88         0.69 o                         
  -5   0   5         76.00         74.00         1.49 o                         
  -4   0   5          6.86          6.16         0.11 o                         
  -3   0   5         71.47         71.45         1.00 o                         
  -2   0   5         94.73         97.06         1.09 o                         
  -1   0   5         19.07         24.06         0.29 o                         
   0   0   5        254.90        272.95        13.48 o                         
   1   0   5         93.34         92.32         1.11 o                         
   2   0   5        106.88        121.55         1.68 o                         
   3   0   5         15.27         16.25         0.21 o                         
   4   0   5          7.83          8.03         0.14 o                         
   5   0   5          1.04          1.80         0.13 o                         
   6   0   5          0.10          0.17         0.06 o                         
   7   0   5          6.41          7.13         0.28 o                         
   8   0   5         18.25         19.25         0.72 o                         
  -7   1   5          0.49          0.51         0.22 o                         
  -6   1   5          0.31          0.04         0.17 o                         
  -5   1   5          3.10          3.47         0.27 o                         
  -4   1   5          3.65          3.42         0.13 o                         
  -3   1   5          0.83          1.44         0.09 o                         
  -2   1   5        133.99        154.01         3.68 o                         
  -1   1   5         23.69         28.86         0.34 o                         
   0   1   5        696.23        776.73        30.28 o                         
   1   1   5          4.94          2.86         0.06 o                         
   2   1   5         39.51         38.54         0.57 o                         
   3   1   5          3.64          3.99         0.12 o                         
   4   1   5          5.80          6.20         0.13 o                         
   5   1   5        201.53        195.96         2.48 o                         
   6   1   5          7.82          8.65         0.21 o                         
   7   1   5          0.21          0.04         0.09 o                         
   8   1   5          0.21          0.15         0.15 o                         
  -7   2   5          2.28          2.92         0.29 o                         
  -6   2   5          0.59          0.57         0.15 o                         
  -5   2   5         37.18         37.52         0.83 o                         
  -4   2   5         99.51         97.67         1.70 o                         
  -3   2   5        118.00        122.15         1.69 o                         
  -2   2   5         75.13         80.52         1.04 o                         
  -1   2   5         72.21         81.82         0.92 o                         
   0   2   5       1122.02       1214.15        30.21 o                         
   1   2   5          0.10          0.16         0.03 o                         
   2   2   5        135.14        152.11         2.98 o                         
   3   2   5          2.33          3.74         0.12 o                         
   4   2   5          1.23          1.26         0.09 o                         
   5   2   5          9.50          9.38         0.20 o                         
   6   2   5          5.13          3.76         0.14 o                         
   7   2   5          1.86          2.07         0.12 o                         
   8   2   5          3.53          3.67         0.20 o                         
  -7   3   5          0.04         -0.07         0.16 o                         
  -6   3   5          0.12          0.27         0.14 o                         
  -5   3   5         14.28         13.77         0.40 o                         
  -4   3   5          4.26          4.89         0.19 o                         
  -3   3   5          3.59          3.65         0.11 o                         
  -2   3   5        147.34        154.85         2.13 o                         
  -1   3   5          3.10          4.50         0.09 o                         
   0   3   5        644.44        684.46        16.03 o                         
   1   3   5        365.12        419.97         9.90 o                         
   2   3   5        139.79        155.23         3.04 o                         
   3   3   5         73.33         75.04         1.16 o                         
   4   3   5        247.20        240.79         4.02 o                         
   5   3   5         37.57         39.01         0.57 o                         
   6   3   5          2.17          2.12         0.17 o                         
   7   3   5          8.07          8.16         0.36 o                         
   8   3   5          0.09         -0.02         0.15 o                         
  -7   4   5          5.34          6.41         0.37 o                         
  -6   4   5          8.37          8.59         0.33 o                         
  -5   4   5          7.63          7.23         0.27 o                         
  -4   4   5         55.37         58.56         1.56 o                         
  -3   4   5        158.31        160.91         2.72 o                         
  -2   4   5          0.51          0.32         0.04 o                         
  -1   4   5        619.19        654.97        15.40 o                         
   0   4   5        119.73        123.00         1.70 o                         
   1   4   5          0.67          1.23         0.08 o                         
   2   4   5         12.46         13.61         0.20 o                         
   3   4   5         26.13         22.99         0.32 o                         
   4   4   5          6.67          7.24         0.12 o                         
   5   4   5        105.04         95.26         1.32 o                         
   6   4   5          4.56          5.33         0.18 o                         
   7   4   5          1.55          1.31         0.08 o                         
   8   4   5          6.65          7.22         0.39 o                         
  -7   5   5          0.37          0.30         0.23 o                         
  -6   5   5         14.91         16.21         0.50 o                         
  -5   5   5          3.39          2.98         0.26 o                         
  -4   5   5         14.12         15.26         0.39 o                         
  -3   5   5         58.17         56.77         0.81 o                         
  -2   5   5          6.11          4.84         0.11 o                         
  -1   5   5         13.60         11.40         0.19 o                         
   0   5   5          0.05          0.28         0.16 o                         
   1   5   5        125.39        134.95         1.72 o                         
   2   5   5         54.05         58.05         0.76 o                         
   3   5   5          4.45          3.49         0.11 o                         
   4   5   5        174.07        178.25         2.10 o                         
   5   5   5          8.18          7.03         0.15 o                         
   6   5   5          0.11          0.14         0.05 o                         
   7   5   5         11.67         11.06         0.30 o                         
  -6   6   5          0.21          0.48         0.18 o                         
  -5   6   5         17.21         16.92         0.47 o                         
  -4   6   5         22.27         25.21         0.42 o                         
  -3   6   5         52.95         51.14         0.77 o                         
  -2   6   5          3.39          3.95         0.11 o                         
  -1   6   5        313.91        307.78         6.00 o                         
   0   6   5         21.45         23.09         0.34 o                         
   1   6   5          0.01          0.00         0.05 o                         
   2   6   5         16.27         15.73         0.27 o                         
   3   6   5         41.37         40.15         0.56 o                         
   4   6   5          3.21          3.76         0.11 o                         
   5   6   5        102.95         96.24         1.46 o                         
   6   6   5         75.89         74.40         1.48 o                         
   7   6   5          0.33          0.42         0.09 o                         
  -6   7   5         13.64         14.39         0.53 o                         
  -5   7   5          0.06          0.07         0.06 o                         
  -4   7   5          4.47          4.74         0.26 o                         
  -3   7   5         19.66         20.13         0.34 o                         
  -2   7   5         67.84         68.40         0.92 o                         
  -1   7   5         28.07         25.38         0.35 o                         
   0   7   5        123.16        124.61         1.50 o                         
   1   7   5         12.26         11.44         0.20 o                         
   2   7   5          1.75          1.69         0.09 o                         
   3   7   5         70.75         72.62         1.06 o                         
   4   7   5          2.78          2.16         0.14 o                         
   5   7   5          2.22          1.96         0.09 o                         
   6   7   5          1.94          1.99         0.11 o                         
   7   7   5          1.19          1.13         0.12 o                         
  -5   8   5          1.32          1.42         0.15 o                         
  -4   8   5         18.03         19.14         0.48 o                         
  -3   8   5          9.30          7.79         0.20 o                         
  -2   8   5         14.21         15.66         0.30 o                         
  -1   8   5          7.70          6.42         0.17 o                         
   0   8   5         20.37         18.17         0.28 o                         
   1   8   5          0.35          0.59         0.08 o                         
   2   8   5         79.03         79.42         1.14 o                         
   3   8   5          0.79          1.16         0.10 o                         
   4   8   5          5.77          5.42         0.17 o                         
   5   8   5          0.69          0.41         0.08 o                         
   6   8   5         62.55         60.79         1.48 o                         
  -4   9   5          0.34          0.50         0.13 o                         
  -3   9   5          1.83          1.94         0.18 o                         
  -2   9   5         11.45         11.47         0.25 o                         
  -1   9   5          0.12          0.00         0.18 o                         
   0   9   5         28.49         27.44         0.47 o                         
   1   9   5         31.88         30.62         0.61 o                         
   2   9   5          0.01          0.15         0.08 o                         
   3   9   5          7.86          8.30         0.23 o                         
   4   9   5         24.16         23.13         0.47 o                         
   5   9   5          2.07          1.90         0.19 o                         
  -3  10   5          0.58          0.46         0.09 o                         
  -2  10   5          0.02         -0.01         0.09 o                         
  -1  10   5          3.43          3.06         0.27 o                         
   0  10   5          2.24          2.11         0.23 o                         
   1  10   5          5.24          4.53         0.19 o                         
   2  10   5         31.03         30.64         0.90 o                         
   3  10   5         16.31         17.27         0.40 o                         
   4  10   5          4.02          3.97         0.28 o                         
  -1  11   5          2.65          2.57         0.22 o                         
   0  11   5          0.59          1.08         0.28 o                         
   1  11   5          5.70          5.30         0.82 o                         
   2  11   5          1.04          0.17         0.29 o                         
   3  11   5          0.28          0.43         0.19 o                         
  -2  -8   6          0.71          0.64         0.16 o                         
  -1  -8   6          5.23          5.07         0.29 o                         
   0  -8   6          3.25          2.98         0.32 o                         
   1  -8   6          5.89          6.18         0.31 o                         
  -4  -7   6         11.00         11.51         0.42 o                         
  -3  -7   6          0.27          0.03         0.10 o                         
  -2  -7   6          0.54          0.61         0.11 o                         
  -1  -7   6         32.12         31.77         0.68 o                         
   0  -7   6          4.61          4.50         0.24 o                         
   1  -7   6          7.37          7.09         0.28 o                         
   2  -7   6         20.01         20.35         0.58 o                         
   3  -7   6          0.07          0.02         0.13 o                         
  -5  -6   6         13.58         14.37         0.71 o                         
  -4  -6   6          0.99          0.71         0.10 o                         
  -3  -6   6          2.60          2.31         0.14 o                         
  -2  -6   6          9.83         10.38         0.25 o                         
  -1  -6   6          0.48          0.39         0.08 o                         
   0  -6   6          0.21          0.13         0.15 o                         
   1  -6   6         11.97         11.62         0.26 o                         
   2  -6   6         31.57         30.98         0.53 o                         
   3  -6   6          3.25          2.96         0.15 o                         
   4  -6   6          5.08          4.51         0.23 o                         
  -6  -5   6          0.26          0.52         0.11 o                         
  -5  -5   6          7.62          7.68         0.21 o                         
  -4  -5   6          8.09          8.93         0.22 o                         
  -3  -5   6          0.14          0.02         0.08 o                         
  -2  -5   6         23.85         23.47         0.57 o                         
  -1  -5   6         70.81         70.52         1.02 o                         
   0  -5   6         11.35         10.92         0.19 o                         
   1  -5   6         24.50         25.23         0.40 o                         
   2  -5   6         31.66         33.53         0.55 o                         
   3  -5   6          2.85          2.73         0.14 o                         
   4  -5   6          6.63          6.94         0.25 o                         
   5  -5   6         24.37         24.46         0.57 o                         
  -6  -4   6          2.51          2.80         0.19 o                         
  -5  -4   6          9.33          8.05         0.19 o                         
  -4  -4   6         19.63         20.40         0.30 o                         
  -3  -4   6          5.26          5.26         0.12 o                         
  -2  -4   6         24.91         25.14         0.34 o                         
  -1  -4   6          0.02          0.16         0.07 o                         
   0  -4   6         12.90         12.83         0.20 o                         
   1  -4   6          1.88          2.20         0.09 o                         
   2  -4   6         85.95         84.30         1.05 o                         
   3  -4   6          0.01          0.07         0.08 o                         
   4  -4   6          0.15          0.01         0.12 o                         
   5  -4   6         11.09         11.33         0.27 o                         
   6  -4   6          2.19          2.12         0.14 o                         
  -7  -3   6         31.59         33.37         0.58 o                         
  -6  -3   6          1.56          1.83         0.15 o                         
  -5  -3   6          4.94          5.28         0.15 o                         
  -4  -3   6         12.31         11.75         0.19 o                         
  -3  -3   6         17.07         16.19         0.24 o                         
  -2  -3   6         73.45         70.32         0.82 o                         
  -1  -3   6        112.99        112.94         1.28 o                         
   0  -3   6         40.30         40.72         0.50 o                         
   1  -3   6         49.87         53.04         0.63 o                         
   2  -3   6         79.32         76.68         0.97 o                         
   3  -3   6          2.08          1.86         0.11 o                         
   4  -3   6         61.46         61.27         0.99 o                         
   5  -3   6          1.39          1.71         0.12 o                         
   6  -3   6         30.95         31.30         0.60 o                         
  -7  -2   6          0.15          0.20         0.14 o                         
  -6  -2   6          5.80          4.65         0.14 o                         
  -5  -2   6          8.91         10.57         0.22 o                         
  -4  -2   6         50.39         51.98         0.95 o                         
  -3  -2   6         17.36         15.74         0.22 o                         
  -2  -2   6         42.44         38.26         0.46 o                         
  -1  -2   6         23.65         20.02         0.26 o                         
   0  -2   6          1.17          1.15         0.07 o                         
   1  -2   6         68.69         73.14         0.85 o                         
   2  -2   6         46.11         45.50         0.55 o                         
   3  -2   6         40.97         41.43         0.51 o                         
   4  -2   6          3.01          4.39         0.14 o                         
   5  -2   6         26.98         26.69         0.41 o                         
   6  -2   6          0.33          0.25         0.08 o                         
   7  -2   6          0.06         -0.08         0.09 o                         
  -7  -1   6         42.87         42.67         1.06 o                         
  -6  -1   6          4.28          4.35         0.22 o                         
  -5  -1   6          9.34          9.17         0.26 o                         
  -4  -1   6         19.60         18.88         0.29 o                         
  -3  -1   6         89.90         85.36         1.03 o                         
  -2  -1   6         25.58         24.02         0.30 o                         
  -1  -1   6        449.60        472.44        11.16 o                         
   0  -1   6         12.74         13.67         0.19 o                         
   1  -1   6        296.55        306.88         7.36 o                         
   2  -1   6         73.04         75.98         0.93 o                         
   3  -1   6          1.22          2.16         0.09 o                         
   4  -1   6         40.91         41.19         0.54 o                         
   5  -1   6         22.67         21.68         0.35 o                         
   6  -1   6         14.49         15.42         0.30 o                         
   7  -1   6         24.93         25.80         0.60 o                         
  -7   0   6          0.43          0.57         0.11 o                         
  -6   0   6          0.18          0.40         0.10 o                         
  -5   0   6         59.67         59.83         1.24 o                         
  -4   0   6         83.59         82.10         1.28 o                         
  -3   0   6         19.84         14.44         0.23 o                         
  -2   0   6        198.79        196.08         3.79 o                         
  -1   0   6          1.63          2.38         0.14 o                         
   0   0   6         18.65         20.81         0.26 o                         
   1   0   6         82.86         91.15         1.03 o                         
   2   0   6         85.65         89.58         1.02 o                         
   3   0   6         65.49         71.96         0.83 o                         
   4   0   6         21.01         21.71         0.28 o                         
   5   0   6          7.67          6.56         0.15 o                         
   6   0   6          6.55          5.44         0.16 o                         
   7   0   6          0.00          0.04         0.14 o                         
  -7   1   6          1.82          1.05         0.23 o                         
  -6   1   6          7.40          7.06         0.55 o                         
  -5   1   6         11.29         10.29         0.30 o                         
  -4   1   6         51.59         50.37         0.82 o                         
  -3   1   6         31.52         29.76         0.46 o                         
  -2   1   6         36.17         43.73         0.58 o                         
  -1   1   6        787.79        861.62        28.50 o                         
   0   1   6          6.66          6.14         0.10 o                         
   1   1   6        726.67        809.40        18.95 o                         
   2   1   6          0.65          0.84         0.03 o                         
   3   1   6          3.95          5.29         0.14 o                         
   4   1   6          1.93          1.83         0.11 o                         
   5   1   6         14.11         15.96         0.34 o                         
   6   1   6          0.39          0.35         0.06 o                         
   7   1   6         20.67         21.16         0.52 o                         
  -7   2   6          0.85          0.89         0.35 o                         
  -6   2   6         18.68         17.86         0.64 o                         
  -5   2   6         72.33         72.56         1.84 o                         
  -4   2   6         85.00         79.81         1.14 o                         
  -3   2   6         17.23         15.15         0.24 o                         
  -2   2   6        276.67        291.63         6.98 o                         
  -1   2   6        153.59        167.82        10.27 o                         
   0   2   6         37.44         39.16         0.49 o                         
   1   2   6          0.01          0.22         0.05 o                         
   2   2   6        681.31        711.35        16.68 o                         
   3   2   6         11.99         10.22         0.26 o                         
   4   2   6        110.53        102.17         1.58 o                         
   5   2   6         31.24         32.11         0.51 o                         
   6   2   6          1.25          1.33         0.13 o                         
   7   2   6          0.00         -0.07         0.13 o                         
   8   2   6          8.14          9.59         0.46 o                         
  -7   3   6         13.39         13.96         1.20 o                         
  -6   3   6          1.15          1.13         0.17 o                         
  -5   3   6          0.19          0.10         0.13 o                         
  -4   3   6         81.08         74.63         1.66 o                         
  -3   3   6         46.47         39.48         0.58 o                         
  -2   3   6        411.73        416.24         9.88 o                         
  -1   3   6        100.27        108.42         1.15 o                         
   0   3   6         23.55         25.52         0.31 o                         
   1   3   6        153.48        184.61         4.49 o                         
   2   3   6         13.27         15.34         0.26 o                         
   3   3   6         65.29         55.56         0.89 o                         
   4   3   6          1.91          1.71         0.11 o                         
   5   3   6          3.07          3.73         0.15 o                         
   6   3   6         10.34         10.87         0.35 o                         
   7   3   6          1.89          2.80         0.32 o                         
  -7   4   6          9.02          9.79         0.44 o                         
  -6   4   6         15.16         13.62         0.45 o                         
  -5   4   6         77.60         82.26         1.71 o                         
  -4   4   6         15.09         14.37         0.41 o                         
  -3   4   6         61.64         61.35         0.82 o                         
  -2   4   6          3.45          4.81         0.12 o                         
  -1   4   6          5.07          9.16         0.15 o                         
   0   4   6         80.18        104.36         1.25 o                         
   1   4   6        203.29        202.94         3.97 o                         
   2   4   6        133.73        146.31         2.01 o                         
   3   4   6         33.32         36.63         0.61 o                         
   4   4   6         87.90         79.26         1.50 o                         
   5   4   6         60.07         61.50         0.97 o                         
   6   4   6         32.20         30.59         0.71 o                         
   7   4   6          0.20          0.07         0.17 o                         
  -6   5   6          1.10          1.19         0.19 o                         
  -5   5   6          0.38          0.26         0.14 o                         
  -4   5   6         13.05         12.45         0.38 o                         
  -3   5   6         16.47         13.87         0.22 o                         
  -2   5   6        439.50        418.76        10.01 o                         
  -1   5   6         25.75         23.10         0.34 o                         
   0   5   6         30.25         35.20         0.50 o                         
   1   5   6         14.36         13.88         0.20 o                         
   2   5   6         41.20         37.51         0.51 o                         
   3   5   6        101.83         97.53         1.36 o                         
   4   5   6         81.53         79.83         1.24 o                         
   5   5   6         22.01         21.80         0.45 o                         
   6   5   6          2.32          1.88         0.20 o                         
   7   5   6         39.57         43.65         1.16 o                         
  -6   6   6          5.59          5.25         0.40 o                         
  -5   6   6         43.81         47.50         1.02 o                         
  -4   6   6          0.29          0.03         0.10 o                         
  -3   6   6         25.56         25.78         0.40 o                         
  -2   6   6         22.56         23.17         0.37 o                         
  -1   6   6         95.54         97.63         1.27 o                         
   0   6   6          3.27          5.50         0.15 o                         
   1   6   6        250.46        236.07         4.81 o                         
   2   6   6         83.69         81.34         1.06 o                         
   3   6   6         26.55         22.70         0.36 o                         
   4   6   6          0.31          0.06         0.04 o                         
   5   6   6          1.83          1.98         0.09 o                         
   6   6   6         15.82         14.85         0.65 o                         
   7   6   6          3.39          4.03         0.32 o                         
  -6   7   6          3.91          3.99         0.32 o                         
  -5   7   6          0.57          0.68         0.15 o                         
  -4   7   6          0.06          0.08         0.14 o                         
  -3   7   6         19.15         19.54         0.40 o                         
  -2   7   6         46.30         42.52         0.66 o                         
  -1   7   6         40.70         35.45         0.53 o                         
   0   7   6          7.82          8.61         0.17 o                         
   1   7   6         21.20         21.28         0.36 o                         
   2   7   6         77.19         75.00         1.01 o                         
   3   7   6          2.91          3.00         0.18 o                         
   4   7   6         15.33         14.59         0.34 o                         
   5   7   6         38.00         36.82         0.60 o                         
   6   7   6          7.13          7.87         0.26 o                         
  -5   8   6          8.14          8.01         0.31 o                         
  -4   8   6          0.02          0.00         0.08 o                         
  -3   8   6          0.18          0.13         0.08 o                         
  -2   8   6          2.93          3.23         0.19 o                         
  -1   8   6         33.67         33.95         0.60 o                         
   0   8   6          0.03          0.00         0.07 o                         
   1   8   6         17.32         16.33         0.34 o                         
   2   8   6         73.23         72.94         1.08 o                         
   3   8   6         54.51         50.77         0.87 o                         
   4   8   6         10.98         11.24         0.27 o                         
   5   8   6          2.80          2.46         0.18 o                         
   6   8   6          2.05          1.80         0.24 o                         
  -4   9   6          0.77          0.42         0.21 o                         
  -3   9   6         12.89         13.12         0.29 o                         
  -2   9   6          3.72          3.64         0.16 o                         
  -1   9   6         25.14         23.82         0.46 o                         
   0   9   6         14.47         15.55         0.40 o                         
   1   9   6          6.22          5.88         0.36 o                         
   2   9   6         13.06         12.18         0.32 o                         
   3   9   6         22.28         21.09         0.51 o                         
   4   9   6         13.18         13.80         0.37 o                         
   5   9   6         24.75         24.32         0.64 o                         
  -3  10   6          0.30          0.53         0.17 o                         
  -2  10   6         18.40         18.44         0.40 o                         
  -1  10   6          2.54          3.01         0.22 o                         
   0  10   6          0.70          0.59         0.12 o                         
   1  10   6          1.92          1.85         0.16 o                         
   2  10   6          3.65          3.63         0.26 o                         
   3  10   6          8.95          7.70         0.28 o                         
   4  10   6          6.76          6.01         0.23 o                         
  -1  11   6          7.14          7.02         0.30 o                         
   0  11   6          2.14          1.89         0.15 o                         
   1  11   6          0.52          0.48         0.11 o                         
   2  11   6          0.10          0.27         0.19 o                         
  -3  -7   7          3.85          4.81         0.28 o                         
  -2  -7   7          4.08          3.78         0.30 o                         
  -1  -7   7          2.41          2.50         0.22 o                         
   0  -7   7         27.74         26.91         0.58 o                         
   1  -7   7          3.87          4.13         0.25 o                         
   2  -7   7          0.47          0.52         0.42 o                         
  -4  -6   7          1.08          1.39         0.13 o                         
  -3  -6   7          0.39          0.37         0.11 o                         
  -2  -6   7         10.21          9.88         0.26 o                         
  -1  -6   7          0.46          0.22         0.11 o                         
   0  -6   7         14.98         14.18         0.44 o                         
   1  -6   7         25.57         25.58         0.68 o                         
   2  -6   7         18.66         18.48         0.50 o                         
   3  -6   7          2.28          1.91         0.13 o                         
   4  -6   7          1.94          1.40         0.12 o                         
  -5  -5   7         10.27          9.90         0.73 o                         
  -4  -5   7          1.48          2.17         0.13 o                         
  -3  -5   7         11.61         13.07         0.29 o                         
  -2  -5   7         22.44         22.26         0.41 o                         
  -1  -5   7         47.92         47.11         0.75 o                         
   0  -5   7         42.93         42.25         0.61 o                         
   1  -5   7          3.59          3.64         0.19 o                         
   2  -5   7          2.77          2.78         0.15 o                         
   3  -5   7          3.18          2.62         0.14 o                         
   4  -5   7          0.09          0.17         0.10 o                         
   5  -5   7          0.29          0.45         0.12 o                         
  -6  -4   7          2.77          2.85         0.24 o                         
  -5  -4   7          0.00          0.03         0.08 o                         
  -4  -4   7          2.56          2.22         0.14 o                         
  -3  -4   7          0.50          0.72         0.07 o                         
  -2  -4   7         21.86         21.24         0.45 o                         
  -1  -4   7          0.09          0.12         0.08 o                         
   0  -4   7         20.47         21.55         0.32 o                         
   1  -4   7          0.35          0.45         0.10 o                         
   2  -4   7         27.17         28.00         0.43 o                         
   3  -4   7         32.84         30.60         0.52 o                         
   4  -4   7          1.70          1.48         0.15 o                         
   5  -4   7         11.80         12.64         0.36 o                         
  -6  -3   7          9.86         10.90         0.27 o                         
  -5  -3   7         19.07         19.77         0.43 o                         
  -4  -3   7          3.65          4.01         0.12 o                         
  -3  -3   7         41.36         40.85         0.72 o                         
  -2  -3   7        171.84        165.49         1.86 o                         
  -1  -3   7         69.33         65.57         0.78 o                         
   0  -3   7         29.45         29.14         0.38 o                         
   1  -3   7          0.48          0.44         0.06 o                         
   2  -3   7         16.92         16.87         0.35 o                         
   3  -3   7          0.53          0.68         0.08 o                         
   4  -3   7          9.19          8.73         0.20 o                         
   5  -3   7          6.94          5.79         0.17 o                         
   6  -3   7         36.56         35.82         0.68 o                         
  -7  -2   7          0.11          0.14         0.12 o                         
  -6  -2   7          0.02          0.10         0.06 o                         
  -5  -2   7          0.13          0.38         0.07 o                         
  -4  -2   7          1.62          1.58         0.09 o                         
  -3  -2   7         15.98         18.86         0.28 o                         
  -2  -2   7         64.03         61.47         0.68 o                         
  -1  -2   7         47.50         47.80         0.57 o                         
   0  -2   7         23.45         29.30         0.37 o                         
   1  -2   7         29.30         29.60         0.41 o                         
   2  -2   7          0.78          1.00         0.07 o                         
   3  -2   7          9.61          9.90         0.20 o                         
   4  -2   7         48.62         47.27         0.67 o                         
   5  -2   7         29.42         31.73         0.48 o                         
   6  -2   7          1.23          1.05         0.11 o                         
  -7  -1   7          0.00          0.13         0.13 o                         
  -6  -1   7         20.54         20.72         0.45 o                         
  -5  -1   7         22.90         23.71         0.41 o                         
  -4  -1   7          5.26          4.24         0.13 o                         
  -3  -1   7        234.39        229.89         3.45 o                         
  -2  -1   7        230.60        211.53         3.38 o                         
  -1  -1   7          5.36          5.99         0.11 o                         
   0  -1   7          1.57          2.57         0.10 o                         
   1  -1   7          2.82          2.85         0.09 o                         
   2  -1   7         18.83         17.20         0.24 o                         
   3  -1   7         73.39         74.43         0.93 o                         
   4  -1   7         17.80         15.49         0.28 o                         
   5  -1   7         13.10         13.09         0.31 o                         
   6  -1   7          5.30          4.39         0.21 o                         
   7  -1   7         15.28         15.69         0.44 o                         
  -7   0   7          0.46          0.23         0.10 o                         
  -6   0   7          2.72          3.52         0.21 o                         
  -5   0   7          1.21          1.03         0.12 o                         
  -4   0   7         14.14         16.12         0.32 o                         
  -3   0   7         14.63         17.44         0.25 o                         
  -2   0   7         21.78         25.03         0.33 o                         
  -1   0   7        256.77        244.86         4.78 o                         
   0   0   7         83.85         96.36         1.04 o                         
   1   0   7         82.40         84.32         0.97 o                         
   2   0   7         25.63         27.73         0.35 o                         
   3   0   7        115.28        108.93         1.32 o                         
   4   0   7         85.52         87.76         1.26 o                         
   5   0   7         50.20         49.42         0.75 o                         
   6   0   7          0.22          0.17         0.06 o                         
   7   0   7         14.77         16.74         0.71 o                         
  -7   1   7          5.13          4.66         0.38 o                         
  -6   1   7          8.47          9.19         0.47 o                         
  -5   1   7         35.65         32.46         0.73 o                         
  -4   1   7         11.95         10.70         0.25 o                         
  -3   1   7        480.76        471.98        11.18 o                         
  -2   1   7          0.21          0.05         0.04 o                         
  -1   1   7          3.93          2.20         0.07 o                         
   0   1   7         10.54          8.26         0.14 o                         
   1   1   7         13.34         18.67         0.23 o                         
   2   1   7         37.01         26.55         0.31 o                         
   3   1   7        344.65        332.25         6.45 o                         
   4   1   7         19.95         20.43         0.36 o                         
   5   1   7         15.12         15.99         0.35 o                         
   6   1   7          6.97          9.66         0.51 o                         
   7   1   7          0.10          0.24         0.15 o                         
  -7   2   7          0.40          0.70         0.29 o                         
  -6   2   7         12.20         14.41         0.58 o                         
  -5   2   7          5.45          5.13         0.19 o                         
  -4   2   7        151.09        151.22         2.31 o                         
  -3   2   7         16.80         17.25         0.44 o                         
  -2   2   7        115.78        102.75         1.44 o                         
  -1   2   7          6.94          8.05         0.14 o                         
   0   2   7         13.06         17.60         0.25 o                         
   1   2   7         25.24         29.81         0.39 o                         
   2   2   7        108.72         97.25         1.26 o                         
   3   2   7        280.36        266.27         3.99 o                         
   4   2   7         89.21         89.63         1.28 o                         
   5   2   7         23.23         21.23         0.42 o                         
   6   2   7          1.70          2.24         0.14 o                         
   7   2   7         12.01         13.17         0.39 o                         
  -7   3   7          0.83          0.95         0.29 o                         
  -6   3   7         13.17         13.35         0.95 o                         
  -5   3   7         24.45         20.91         0.55 o                         
  -4   3   7         52.08         51.15         0.77 o                         
  -3   3   7        104.09        100.31         1.40 o                         
  -2   3   7         84.04         79.30         1.04 o                         
  -1   3   7         36.68         26.22         0.31 o                         
   0   3   7         12.91         13.96         0.19 o                         
   1   3   7          7.45          1.99         0.08 o                         
   2   3   7          0.00          0.50         0.10 o                         
   3   3   7        177.59        171.55         2.60 o                         
   4   3   7        162.25        156.51         2.38 o                         
   5   3   7         19.52         17.17         0.41 o                         
   6   3   7         12.99         15.98         0.49 o                         
   7   3   7          3.76          3.94         0.25 o                         
  -7   4   7          0.01          0.20         0.27 o                         
  -6   4   7         10.38         10.47         0.62 o                         
  -5   4   7          2.26          2.25         0.19 o                         
  -4   4   7        103.38        103.88         1.81 o                         
  -3   4   7         38.52         35.70         0.51 o                         
  -2   4   7        159.30        149.07         1.78 o                         
  -1   4   7        122.69        118.75         1.34 o                         
   0   4   7         78.88         76.58         0.83 o                         
   1   4   7         31.90         31.87         0.39 o                         
   2   4   7        615.96        579.44        13.67 o                         
   3   4   7         46.22         41.83         0.70 o                         
   4   4   7         78.31         77.77         1.23 o                         
   5   4   7          0.43          0.23         0.09 o                         
   6   4   7         17.66         19.63         0.56 o                         
   7   4   7          3.41          3.54         0.27 o                         
  -6   5   7         29.55         30.13         1.07 o                         
  -5   5   7          7.51          5.92         0.29 o                         
  -4   5   7         19.81         21.07         0.46 o                         
  -3   5   7         15.67         16.04         0.31 o                         
  -2   5   7         32.92         29.84         0.40 o                         
  -1   5   7         44.25         43.04         0.55 o                         
   0   5   7         93.43         89.38         1.27 o                         
   1   5   7        208.04        186.48         2.37 o                         
   2   5   7         90.23         82.61         1.08 o                         
   3   5   7         33.05         30.28         0.48 o                         
   4   5   7         52.84         52.53         0.86 o                         
   5   5   7          2.42          1.50         0.11 o                         
   6   5   7          0.66          1.07         0.19 o                         
   7   5   7          2.73          2.35         0.24 o                         
  -6   6   7          3.69          3.62         0.29 o                         
  -5   6   7         21.42         22.27         0.49 o                         
  -4   6   7          0.40          0.35         0.12 o                         
  -3   6   7          0.98          0.73         0.12 o                         
  -2   6   7          0.79          0.44         0.05 o                         
  -1   6   7         15.82         14.53         0.24 o                         
   0   6   7        103.98        105.67         1.37 o                         
   1   6   7        155.55        147.89         1.89 o                         
   2   6   7        186.10        178.23         2.27 o                         
   3   6   7          0.97          0.91         0.07 o                         
   4   6   7         22.25         21.53         0.40 o                         
   5   6   7          3.34          2.79         0.15 o                         
   6   6   7         10.97         11.93         0.45 o                         
   7   6   7          4.76          5.03         0.39 o                         
  -5   7   7          0.02          0.17         0.14 o                         
  -4   7   7          5.07          4.77         0.22 o                         
  -3   7   7          8.89          9.10         0.18 o                         
  -2   7   7         13.69         13.80         0.25 o                         
  -1   7   7          0.87          1.26         0.09 o                         
   0   7   7          1.17          1.38         0.09 o                         
   1   7   7        137.14        132.80         1.86 o                         
   2   7   7         26.43         24.87         0.45 o                         
   3   7   7        118.73        117.41         1.81 o                         
   4   7   7          0.69          1.13         0.09 o                         
   5   7   7          0.35          0.57         0.08 o                         
   6   7   7          0.72          0.73         0.19 o                         
  -5   8   7          4.70          5.07         0.27 o                         
  -4   8   7         11.35         11.28         0.26 o                         
  -3   8   7          0.37          0.52         0.08 o                         
  -2   8   7         12.81         14.44         0.36 o                         
  -1   8   7         15.84         16.06         0.40 o                         
   0   8   7         73.16         69.21         0.89 o                         
   1   8   7         68.42         61.97         0.95 o                         
   2   8   7          2.28          2.05         0.14 o                         
   3   8   7          0.95          0.84         0.10 o                         
   4   8   7          4.82          4.21         0.16 o                         
   5   8   7          6.60          6.74         0.40 o                         
   6   8   7          1.01          0.97         0.19 o                         
  -4   9   7          4.75          4.76         0.35 o                         
  -3   9   7          0.72          0.72         0.12 o                         
  -2   9   7         14.41         15.40         0.31 o                         
  -1   9   7          0.08          0.04         0.09 o                         
   0   9   7         29.18         29.87         0.80 o                         
   1   9   7         22.19         21.43         0.50 o                         
   2   9   7          0.65          1.38         0.15 o                         
   3   9   7         25.96         25.07         0.64 o                         
   4   9   7          0.15          0.40         0.10 o                         
   5   9   7          1.05          1.12         0.32 o                         
  -3  10   7          0.04          0.19         0.17 o                         
  -2  10   7          1.53          1.60         0.14 o                         
  -1  10   7         36.37         35.35         0.80 o                         
   0  10   7         17.65         16.49         0.99 o                         
   1  10   7          0.12         -0.08         0.12 o                         
   2  10   7          0.00         -0.10         0.10 o                         
   3  10   7          0.28          0.02         0.10 o                         
   4  10   7          2.96          2.86         0.18 o                         
   0  11   7         15.39         15.95         0.54 o                         
   1  11   7          3.89          3.74         0.27 o                         
   2  11   7          0.95          0.77         0.12 o                         
  -1  -7   8          0.72          0.45         0.20 o                         
   0  -7   8          4.62          4.27         0.28 o                         
  -3  -6   8          1.33          1.07         0.18 o                         
  -2  -6   8          0.62          0.76         0.14 o                         
  -1  -6   8         13.49         12.88         0.32 o                         
   0  -6   8         12.21         11.77         0.35 o                         
   1  -6   8          0.11         -0.10         0.15 o                         
   2  -6   8          3.84          3.16         0.15 o                         
   3  -6   8         11.90         11.19         0.54 o                         
  -4  -5   8         11.13         11.95         0.54 o                         
  -3  -5   8          0.56          0.52         0.11 o                         
  -2  -5   8          4.11          4.51         0.19 o                         
  -1  -5   8          6.48          5.90         0.19 o                         
   0  -5   8          6.63          6.97         0.22 o                         
   1  -5   8         14.37         14.43         0.31 o                         
   2  -5   8          0.37          0.23         0.16 o                         
   3  -5   8          8.11          7.21         0.23 o                         
   4  -5   8          1.50          1.31         0.12 o                         
  -5  -4   8          0.81          0.56         0.18 o                         
  -4  -4   8          2.28          2.65         0.14 o                         
  -3  -4   8         10.65          9.92         0.26 o                         
  -2  -4   8          1.51          2.16         0.10 o                         
  -1  -4   8         51.97         51.80         0.75 o                         
   0  -4   8          3.81          3.90         0.14 o                         
   1  -4   8          9.22          8.74         0.22 o                         
   2  -4   8          5.31          5.39         0.21 o                         
   3  -4   8         54.53         54.90         0.86 o                         
   4  -4   8          3.86          4.66         0.27 o                         
   5  -4   8         17.15         16.40         0.39 o                         
  -6  -3   8          0.52          0.63         0.12 o                         
  -5  -3   8          0.08          0.11         0.10 o                         
  -4  -3   8         29.56         31.34         0.43 o                         
  -3  -3   8          3.05          3.17         0.12 o                         
  -2  -3   8          9.85         10.85         0.19 o                         
  -1  -3   8          0.02          0.04         0.06 o                         
   0  -3   8        100.70        100.08         1.24 o                         
   1  -3   8          0.01          0.10         0.07 o                         
   2  -3   8         10.87         10.84         0.25 o                         
   3  -3   8          4.14          3.44         0.17 o                         
   4  -3   8          9.93         10.02         0.27 o                         
   5  -3   8         13.23         11.55         0.33 o                         
  -6  -2   8          2.43          2.51         0.15 o                         
  -5  -2   8         32.80         33.90         0.53 o                         
  -4  -2   8          4.00          3.91         0.12 o                         
  -3  -2   8         13.17         11.73         0.20 o                         
  -2  -2   8          2.06          2.60         0.10 o                         
  -1  -2   8         60.49         59.00         0.70 o                         
   0  -2   8         35.25         33.05         0.46 o                         
   1  -2   8        113.09        111.83         1.36 o                         
   2  -2   8         31.64         31.71         0.52 o                         
   3  -2   8         57.69         60.22         0.91 o                         
   4  -2   8          2.29          2.84         0.15 o                         
   5  -2   8          3.63          2.57         0.14 o                         
   6  -2   8         10.89         11.84         0.30 o                         
  -6  -1   8          0.06          0.19         0.11 o                         
  -5  -1   8          6.13          7.59         0.25 o                         
  -4  -1   8          9.84          9.87         0.28 o                         
  -3  -1   8          4.01          3.69         0.11 o                         
  -2  -1   8         57.65         58.65         0.68 o                         
  -1  -1   8         20.48         21.01         0.27 o                         
   0  -1   8         96.46         99.07         1.14 o                         
   1  -1   8         52.89         51.19         0.62 o                         
   2  -1   8         89.78         84.13         1.05 o                         
   3  -1   8          0.34          0.50         0.08 o                         
   4  -1   8         81.43         76.62         1.13 o                         
   5  -1   8         18.23         15.45         0.31 o                         
   6  -1   8         21.42         20.99         0.68 o                         
  -6   0   8          0.13          0.26         0.10 o                         
  -5   0   8         58.35         59.36         1.07 o                         
  -4   0   8         99.23         94.05         1.48 o                         
  -3   0   8          8.63         10.57         0.17 o                         
  -2   0   8          0.60          0.43         0.05 o                         
  -1   0   8          6.00          4.41         0.10 o                         
   0   0   8        226.78        210.37         2.89 o                         
   1   0   8        347.78        324.79         6.33 o                         
   2   0   8          1.19          1.21         0.09 o                         
   3   0   8         93.19         92.88         1.33 o                         
   4   0   8          8.80          9.89         0.24 o                         
   5   0   8         14.30         17.29         0.39 o                         
   6   0   8          3.59          3.93         0.25 o                         
   7   0   8          0.04          0.11         0.16 o                         
  -7   1   8          5.83          6.85         0.37 o                         
  -6   1   8          4.00          4.20         0.18 o                         
  -5   1   8         21.77         23.20         0.52 o                         
  -4   1   8          7.15          7.65         0.22 o                         
  -3   1   8         49.10         50.46         0.75 o                         
  -2   1   8         13.58         15.61         0.23 o                         
  -1   1   8         66.87         69.07         0.80 o                         
   0   1   8         51.32         44.48         0.50 o                         
   1   1   8          0.54          1.43         0.11 o                         
   2   1   8         96.26         92.62         1.00 o                         
   3   1   8          2.63          3.82         0.15 o                         
   4   1   8        146.06        132.69         2.06 o                         
   5   1   8          8.32          8.35         0.25 o                         
   6   1   8          4.62          3.87         0.23 o                         
   7   1   8          1.78          2.43         0.20 o                         
  -7   2   8          1.82          1.47         0.22 o                         
  -6   2   8          4.08          5.21         0.43 o                         
  -5   2   8          1.78          1.78         0.12 o                         
  -4   2   8         84.18         73.39         1.18 o                         
  -3   2   8         69.09         68.54         1.08 o                         
  -2   2   8         10.68          8.81         0.15 o                         
  -1   2   8        138.76        129.25         1.55 o                         
   0   2   8        464.99        439.56        10.47 o                         
   1   2   8        172.60        167.24         1.87 o                         
   2   2   8          1.52          1.77         0.12 o                         
   3   2   8        172.37        168.38         2.34 o                         
   4   2   8          1.07          1.28         0.12 o                         
   5   2   8         39.75         42.80         0.86 o                         
   6   2   8          0.11          0.05         0.14 o                         
   7   2   8          9.10         10.73         0.37 o                         
  -6   3   8          2.24          2.55         0.21 o                         
  -5   3   8          8.88          8.51         0.50 o                         
  -4   3   8          1.30          1.08         0.09 o                         
  -3   3   8        111.07        108.96         1.43 o                         
  -2   3   8         41.37         38.90         0.55 o                         
  -1   3   8         21.33         21.30         0.28 o                         
   0   3   8        341.26        320.08         7.71 o                         
   1   3   8        216.71        213.69         3.22 o                         
   2   3   8          0.29          0.25         0.06 o                         
   3   3   8         70.80         69.95         1.02 o                         
   4   3   8         36.01         30.22         0.49 o                         
   5   3   8          1.53          1.71         0.13 o                         
   6   3   8          5.65          7.02         0.32 o                         
   7   3   8          0.56          0.46         0.17 o                         
  -6   4   8          2.07          2.55         0.22 o                         
  -5   4   8         15.53         15.13         0.38 o                         
  -4   4   8          0.00          0.09         0.09 o                         
  -3   4   8         61.38         54.99         0.82 o                         
  -2   4   8         87.42         87.04         1.15 o                         
  -1   4   8         74.66         75.63         0.83 o                         
   0   4   8        466.38        432.20        10.32 o                         
   1   4   8          5.47          4.38         0.12 o                         
   2   4   8         94.37         85.24         1.22 o                         
   3   4   8         84.92         83.61         1.32 o                         
   4   4   8          9.79         10.18         0.25 o                         
   5   4   8          3.52          3.51         0.21 o                         
   6   4   8         14.63         15.98         0.44 o                         
   7   4   8          4.82          5.70         0.30 o                         
  -6   5   8          0.39          0.23         0.15 o                         
  -5   5   8          0.05         -0.09         0.12 o                         
  -4   5   8         31.07         31.64         0.79 o                         
  -3   5   8          2.22          2.45         0.11 o                         
  -2   5   8         53.98         54.66         0.65 o                         
  -1   5   8         19.86         16.73         0.23 o                         
   0   5   8         49.16         46.43         0.53 o                         
   1   5   8        159.54        150.95         1.70 o                         
   2   5   8          1.49          2.49         0.11 o                         
   3   5   8         39.66         37.42         0.64 o                         
   4   5   8          0.58          0.28         0.08 o                         
   5   5   8          4.34          3.75         0.16 o                         
   6   5   8          7.15          8.53         0.40 o                         
   7   5   8          2.89          3.97         0.30 o                         
  -6   6   8          0.20          0.23         0.15 o                         
  -5   6   8          2.29          2.05         0.25 o                         
  -4   6   8         15.50         15.71         0.39 o                         
  -3   6   8         44.24         42.46         0.74 o                         
  -2   6   8         33.18         36.95         0.46 o                         
  -1   6   8         51.87         47.83         0.62 o                         
   0   6   8        103.96         96.02         1.26 o                         
   1   6   8          2.70          2.19         0.10 o                         
   2   6   8        176.05        162.69         2.08 o                         
   3   6   8         10.91         11.43         0.26 o                         
   4   6   8          3.59          3.68         0.15 o                         
   5   6   8          0.25          0.34         0.08 o                         
   6   6   8         40.29         44.51         1.18 o                         
  -5   7   8          0.55          0.38         0.14 o                         
  -4   7   8         12.25         13.28         0.42 o                         
  -3   7   8        109.37        112.53         1.84 o                         
  -2   7   8          8.22          7.94         0.17 o                         
  -1   7   8         17.46         16.36         0.27 o                         
   0   7   8          6.54          4.72         0.16 o                         
   1   7   8         22.44         19.84         0.31 o                         
   2   7   8          0.00          0.06         0.12 o                         
   3   7   8          0.22          0.16         0.06 o                         
   4   7   8          1.15          1.45         0.10 o                         
   5   7   8         16.29         15.38         0.52 o                         
   6   7   8          0.38          0.47         0.19 o                         
  -4   8   8          8.78          8.64         0.33 o                         
  -3   8   8         16.94         17.88         0.35 o                         
  -2   8   8          3.93          3.64         0.12 o                         
  -1   8   8         32.89         30.49         0.50 o                         
   0   8   8          5.77          5.43         0.21 o                         
   1   8   8         25.89         26.50         0.57 o                         
   2   8   8         26.49         23.61         0.61 o                         
   3   8   8          0.99          1.28         0.16 o                         
   4   8   8          0.62          0.65         0.19 o                         
   5   8   8         13.19         13.56         0.48 o                         
  -3   9   8         66.07         68.52         1.60 o                         
  -2   9   8          2.53          2.83         0.18 o                         
  -1   9   8          0.31          0.53         0.10 o                         
   0   9   8          2.37          1.15         0.14 o                         
   1   9   8          4.39          4.50         0.21 o                         
   2   9   8          3.58          3.92         0.19 o                         
   3   9   8          0.44          0.56         0.21 o                         
   4   9   8          7.63          7.52         0.25 o                         
   5   9   8          3.67          3.73         0.29 o                         
  -2  10   8          3.47          3.12         0.28 o                         
  -1  10   8          5.55          5.21         0.30 o                         
   0  10   8          9.71          9.17         0.33 o                         
   1  10   8          8.92          8.36         0.30 o                         
   2  10   8          0.10         -0.01         0.11 o                         
   3  10   8          0.03          0.15         0.11 o                         
   4  10   8          0.28          0.57         0.18 o                         
   0  11   8          0.72          0.20         0.14 o                         
   1  11   8          0.30          0.21         0.13 o                         
  -2  -6   9          0.60          0.27         0.12 o                         
  -1  -6   9          0.08          0.19         0.12 o                         
   0  -6   9          2.01          2.11         0.28 o                         
   1  -6   9          3.77          3.55         0.24 o                         
  -3  -5   9         39.31         40.45         0.72 o                         
  -2  -5   9          0.19          0.14         0.11 o                         
  -1  -5   9          3.92          4.03         0.26 o                         
   0  -5   9          5.24          4.54         0.19 o                         
   1  -5   9          0.09          0.14         0.09 o                         
   2  -5   9         33.74         31.83         0.72 o                         
   3  -5   9         15.50         15.23         0.35 o                         
  -4  -4   9          1.52          1.53         0.10 o                         
  -3  -4   9          6.60          6.08         0.25 o                         
  -2  -4   9          1.12          1.27         0.09 o                         
  -1  -4   9          1.04          1.28         0.09 o                         
   0  -4   9          6.67          6.81         0.18 o                         
   1  -4   9         29.99         29.43         0.51 o                         
   2  -4   9          5.69          6.24         0.20 o                         
   3  -4   9          0.52          1.01         0.20 o                         
   4  -4   9          0.01          0.08         0.10 o                         
  -5  -3   9          0.02          0.14         0.10 o                         
  -4  -3   9         15.68         16.42         0.28 o                         
  -3  -3   9         36.87         37.16         0.51 o                         
  -2  -3   9         12.78         11.13         0.21 o                         
  -1  -3   9          1.04          1.46         0.09 o                         
   0  -3   9          0.01          0.16         0.09 o                         
   1  -3   9         48.42         45.03         0.65 o                         
   2  -3   9         65.87         67.13         1.02 o                         
   3  -3   9         19.33         17.83         0.37 o                         
   4  -3   9          4.64          4.96         0.19 o                         
   5  -3   9          6.17          5.89         0.26 o                         
  -5  -2   9          4.24          3.60         0.16 o                         
  -4  -2   9         36.81         36.26         0.49 o                         
  -3  -2   9         11.74         12.19         0.21 o                         
  -2  -2   9          1.56          1.92         0.10 o                         
  -1  -2   9          0.06          0.07         0.09 o                         
   0  -2   9         12.25         11.19         0.20 o                         
   1  -2   9         33.35         32.84         0.49 o                         
   2  -2   9        106.19        103.29         1.49 o                         
   3  -2   9          7.05          6.68         0.19 o                         
   4  -2   9          0.42          0.68         0.09 o                         
   5  -2   9          9.67          8.84         0.30 o                         
  -6  -1   9         31.74         31.49         0.70 o                         
  -5  -1   9          4.34          3.88         0.19 o                         
  -4  -1   9         71.14         72.63         1.06 o                         
  -3  -1   9          6.06          5.27         0.13 o                         
  -2  -1   9          6.99          5.27         0.13 o                         
  -1  -1   9          4.32          4.37         0.11 o                         
   0  -1   9         98.05         92.77         1.07 o                         
   1  -1   9         65.88         62.22         0.83 o                         
   2  -1   9         75.44         77.71         1.05 o                         
   3  -1   9          9.50          7.75         0.20 o                         
   4  -1   9          7.57          8.46         0.21 o                         
   5  -1   9          0.34          0.10         0.06 o                         
   6  -1   9          0.50          0.58         0.16 o                         
  -6   0   9          0.02          0.14         0.12 o                         
  -5   0   9         12.96         14.78         0.34 o                         
  -4   0   9         32.86         31.15         0.57 o                         
  -3   0   9          7.83          8.20         0.17 o                         
  -2   0   9         37.17         40.85         0.53 o                         
  -1   0   9         84.90         79.39         0.88 o                         
   0   0   9          0.41          0.89         0.07 o                         
   1   0   9         15.19         15.21         0.22 o                         
   2   0   9        156.08        142.53         1.62 o                         
   3   0   9         32.10         29.21         0.52 o                         
   4   0   9          0.01          0.10         0.11 o                         
   5   0   9          3.68          2.98         0.29 o                         
   6   0   9          3.21          3.33         0.27 o                         
  -6   1   9         13.44         12.58         0.59 o                         
  -5   1   9          2.92          2.52         0.15 o                         
  -4   1   9         29.43         28.36         0.53 o                         
  -3   1   9         68.70         61.46         1.01 o                         
  -2   1   9         13.48         14.03         0.24 o                         
  -1   1   9         51.23         49.25         0.68 o                         
   0   1   9        175.00        164.83         1.76 o                         
   1   1   9          5.80          5.72         0.11 o                         
   2   1   9         77.64         80.83         0.94 o                         
   3   1   9          0.99          1.03         0.12 o                         
   4   1   9          4.34          4.36         0.20 o                         
   5   1   9          1.95          2.68         0.17 o                         
   6   1   9          0.01          0.10         0.17 o                         
  -6   2   9          7.35          7.65         0.36 o                         
  -5   2   9         21.26         21.54         0.47 o                         
  -4   2   9          1.49          1.42         0.19 o                         
  -3   2   9          0.61          0.91         0.10 o                         
  -2   2   9         25.83         27.55         0.38 o                         
  -1   2   9        376.13        344.83         5.78 o                         
   0   2   9         13.91         13.82         0.22 o                         
   1   2   9        284.26        251.17         5.36 o                         
   2   2   9          5.01          4.04         0.13 o                         
   3   2   9         18.29         14.24         0.32 o                         
   4   2   9          1.02          0.95         0.12 o                         
   5   2   9         15.07         15.62         0.37 o                         
   6   2   9          0.03          0.12         0.16 o                         
  -6   3   9          1.41          1.64         0.21 o                         
  -5   3   9          0.66          1.03         0.14 o                         
  -4   3   9          5.58          5.78         0.19 o                         
  -3   3   9          3.29          2.32         0.12 o                         
  -2   3   9         41.07         40.29         0.63 o                         
  -1   3   9        102.34         94.21         1.15 o                         
   0   3   9          6.13          6.30         0.16 o                         
   1   3   9         12.97         13.66         0.22 o                         
   2   3   9         18.70         22.67         0.39 o                         
   3   3   9          1.81          1.08         0.09 o                         
   4   3   9          8.87          9.11         0.26 o                         
   5   3   9          0.11          0.43         0.13 o                         
   6   3   9          3.40          3.82         0.33 o                         
   7   3   9          0.21          0.41         0.24 o                         
  -6   4   9         12.54         13.67         0.50 o                         
  -5   4   9          3.19          3.14         0.24 o                         
  -4   4   9          2.68          2.87         0.13 o                         
  -3   4   9          4.48          4.42         0.16 o                         
  -2   4   9         44.14         36.95         0.53 o                         
  -1   4   9        206.96        195.88         2.08 o                         
   0   4   9          0.13          0.02         0.04 o                         
   1   4   9        152.09        140.62         1.69 o                         
   2   4   9         22.68         17.89         0.30 o                         
   3   4   9          5.28          3.59         0.14 o                         
   4   4   9          4.54          4.40         0.21 o                         
   5   4   9         24.84         26.83         0.66 o                         
   6   4   9          4.10          4.58         0.28 o                         
  -6   5   9          5.86          5.84         0.35 o                         
  -5   5   9          0.87          1.25         0.16 o                         
  -4   5   9          9.07          9.64         0.30 o                         
  -3   5   9         22.01         22.85         0.40 o                         
  -2   5   9         29.62         27.42         0.35 o                         
  -1   5   9          9.43          7.84         0.14 o                         
   0   5   9          0.62          0.18         0.04 o                         
   1   5   9         18.19         19.04         0.26 o                         
   2   5   9          0.51          0.68         0.07 o                         
   3   5   9          2.56          3.68         0.15 o                         
   4   5   9         27.99         27.43         0.99 o                         
   5   5   9          0.51          0.47         0.18 o                         
   6   5   9         12.90         13.18         0.41 o                         
  -5   6   9         14.19         14.51         0.41 o                         
  -4   6   9         19.68         21.46         0.67 o                         
  -3   6   9          0.35          0.65         0.14 o                         
  -2   6   9        126.72        119.50         1.45 o                         
  -1   6   9         24.24         24.51         0.32 o                         
   0   6   9          7.26          6.70         0.13 o                         
   1   6   9          0.76          0.96         0.05 o                         
   2   6   9          6.20          4.29         0.20 o                         
   3   6   9          1.83          1.82         0.12 o                         
   4   6   9         21.05         20.03         0.59 o                         
   5   6   9          1.41          1.49         0.28 o                         
   6   6   9          0.03          0.19         0.19 o                         
  -5   7   9          0.66          0.77         0.15 o                         
  -4   7   9          0.04          0.02         0.13 o                         
  -3   7   9         24.80         24.65         0.46 o                         
  -2   7   9          1.34          1.26         0.08 o                         
  -1   7   9          3.96          3.92         0.11 o                         
   0   7   9         15.47         17.90         0.29 o                         
   1   7   9          0.05          0.11         0.06 o                         
   2   7   9          0.09          0.00         0.06 o                         
   3   7   9         36.49         38.52         0.68 o                         
   4   7   9          1.26          1.14         0.10 o                         
   5   7   9          3.67          3.56         0.25 o                         
   6   7   9          3.11          3.08         0.26 o                         
  -4   8   9         19.88         20.06         0.50 o                         
  -3   8   9          2.77          1.94         0.15 o                         
  -2   8   9         42.48         41.88         0.64 o                         
  -1   8   9          3.94          3.95         0.15 o                         
   0   8   9          2.53          2.59         0.12 o                         
   1   8   9          0.30          0.26         0.12 o                         
   2   8   9          2.38          2.22         0.13 o                         
   3   8   9          0.22          0.20         0.08 o                         
   4   8   9          3.08          3.12         0.13 o                         
   5   8   9          2.42          2.70         0.33 o                         
  -3   9   9          8.42          8.43         0.43 o                         
  -2   9   9          8.95          8.89         0.27 o                         
  -1   9   9          4.80          5.08         0.24 o                         
   0   9   9          6.13          5.93         0.31 o                         
   1   9   9          2.21          2.97         0.20 o                         
   2   9   9          4.97          4.50         0.16 o                         
   3   9   9         10.82         10.85         0.35 o                         
   4   9   9          0.23          0.00         0.15 o                         
  -2  10   9         11.24         11.20         0.32 o                         
  -1  10   9          0.18          0.35         0.23 o                         
   0  10   9          6.58          6.81         0.30 o                         
   1  10   9          0.02          0.03         0.16 o                         
   2  10   9          0.81          0.66         0.16 o                         
   3  10   9          0.00         -0.08         0.09 o                         
  -2  -5  10         10.09          9.79         0.35 o                         
  -1  -5  10          9.65         10.22         0.30 o                         
   0  -5  10          5.97          6.07         0.19 o                         
   1  -5  10          3.09          3.01         0.35 o                         
  -3  -4  10          9.47          9.89         0.23 o                         
  -2  -4  10          1.15          1.21         0.12 o                         
  -1  -4  10          9.74          8.92         0.28 o                         
   0  -4  10          2.73          2.19         0.12 o                         
   1  -4  10          3.27          2.87         0.17 o                         
   2  -4  10         13.75         11.95         0.29 o                         
   3  -4  10          4.08          3.91         0.19 o                         
  -4  -3  10          2.77          3.21         0.15 o                         
  -3  -3  10          0.95          1.20         0.11 o                         
  -2  -3  10         30.86         30.68         0.57 o                         
  -1  -3  10          0.44          0.31         0.08 o                         
   0  -3  10         26.70         27.15         0.44 o                         
   1  -3  10         21.43         20.00         0.36 o                         
   2  -3  10          2.24          2.42         0.14 o                         
   3  -3  10         11.55         11.38         0.33 o                         
   4  -3  10          0.16          0.27         0.10 o                         
  -5  -2  10         22.80         24.58         0.49 o                         
  -4  -2  10          0.80          0.94         0.09 o                         
  -3  -2  10          7.66          8.44         0.18 o                         
  -2  -2  10         34.88         34.30         0.50 o                         
  -1  -2  10          0.33          0.52         0.11 o                         
   0  -2  10          0.03          0.26         0.09 o                         
   1  -2  10          0.01          0.03         0.08 o                         
   2  -2  10         26.09         23.97         0.43 o                         
   3  -2  10          0.95          1.29         0.15 o                         
   4  -2  10          0.31          0.20         0.09 o                         
   5  -2  10          0.52          0.45         0.15 o                         
  -5  -1  10         35.51         33.90         0.60 o                         
  -4  -1  10          4.45          5.82         0.20 o                         
  -3  -1  10          1.01          0.70         0.07 o                         
  -2  -1  10         29.91         30.55         0.44 o                         
  -1  -1  10         42.86         46.26         0.61 o                         
   0  -1  10          1.40          1.80         0.08 o                         
   1  -1  10         55.56         50.94         0.67 o                         
   2  -1  10          0.80          0.80         0.08 o                         
   3  -1  10          3.98          2.98         0.19 o                         
   4  -1  10          1.41          1.38         0.12 o                         
   5  -1  10          0.21          0.22         0.15 o                         
  -5   0  10         20.31         19.49         0.46 o                         
  -4   0  10          9.89          8.88         0.29 o                         
  -3   0  10          0.34          0.45         0.07 o                         
  -2   0  10         64.33         60.73         0.77 o                         
  -1   0  10         40.43         40.80         0.51 o                         
   0   0  10         15.95         15.01         0.23 o                         
   1   0  10         13.19         13.56         0.21 o                         
   2   0  10          6.97          6.38         0.14 o                         
   3   0  10          0.59          0.37         0.05 o                         
   4   0  10          3.01          2.81         0.22 o                         
   5   0  10          0.62          0.89         0.22 o                         
   6   0  10         12.73         13.06         0.41 o                         
  -6   1  10          9.74          9.43         0.30 o                         
  -5   1  10         27.65         28.30         0.55 o                         
  -4   1  10          0.94          1.08         0.18 o                         
  -3   1  10          2.79          3.23         0.17 o                         
  -2   1  10          8.16          6.52         0.16 o                         
  -1   1  10        104.46        108.81         1.43 o                         
   0   1  10         85.85         79.38         0.99 o                         
   1   1  10          9.97          9.51         0.23 o                         
   2   1  10          0.88          1.27         0.06 o                         
   3   1  10          6.45          6.59         0.25 o                         
   4   1  10          1.82          2.17         0.18 o                         
   5   1  10         12.09         12.82         0.39 o                         
   6   1  10          0.06          0.00         0.16 o                         
  -6   2  10         20.59         22.08         0.75 o                         
  -5   2  10          8.35          8.73         0.28 o                         
  -4   2  10          3.07          2.20         0.14 o                         
  -3   2  10          3.25          2.70         0.17 o                         
  -2   2  10          2.09          1.68         0.08 o                         
  -1   2  10         19.07         18.76         0.34 o                         
   0   2  10          9.64          9.86         0.18 o                         
   1   2  10         11.42         12.41         0.20 o                         
   2   2  10          0.61          0.81         0.15 o                         
   3   2  10         15.11         12.43         0.30 o                         
   4   2  10          3.70          4.15         0.20 o                         
   5   2  10         12.58         14.23         0.42 o                         
   6   2  10         31.83         32.64         0.94 o                         
  -6   3  10         11.52         11.40         0.47 o                         
  -5   3  10         11.80         12.57         0.36 o                         
  -4   3  10         10.94         10.99         0.28 o                         
  -3   3  10          0.68          1.32         0.17 o                         
  -2   3  10          2.38          3.73         0.18 o                         
  -1   3  10          3.54          3.63         0.12 o                         
   0   3  10         80.85         72.04         0.90 o                         
   1   3  10          3.45          3.01         0.08 o                         
   2   3  10         17.25         17.98         0.33 o                         
   3   3  10          6.09          4.93         0.20 o                         
   4   3  10          0.75          0.80         0.13 o                         
   5   3  10         45.39         50.05         1.07 o                         
   6   3  10          6.90          6.54         0.32 o                         
  -5   4  10         39.98         40.66         1.17 o                         
  -4   4  10          9.93         10.90         0.28 o                         
  -3   4  10          0.59          0.29         0.09 o                         
  -2   4  10          2.44          1.79         0.10 o                         
  -1   4  10          2.71          3.32         0.09 o                         
   0   4  10          0.86          0.51         0.07 o                         
   1   4  10          3.10          4.65         0.16 o                         
   2   4  10          0.82          0.81         0.09 o                         
   3   4  10         23.68         22.42         0.45 o                         
   4   4  10          7.90          9.68         0.29 o                         
   5   4  10         35.28         38.28         0.85 o                         
   6   4  10         16.94         17.67         0.49 o                         
  -5   5  10          0.36          0.29         0.20 o                         
  -4   5  10         18.19         18.74         0.37 o                         
  -3   5  10          1.45          1.13         0.10 o                         
  -2   5  10          1.18          1.19         0.13 o                         
  -1   5  10         25.35         24.00         0.32 o                         
   0   5  10          0.06          0.09         0.05 o                         
   1   5  10          4.18          3.15         0.09 o                         
   2   5  10         44.56         44.25         0.63 o                         
   3   5  10          0.23          0.41         0.10 o                         
   4   5  10         24.08         24.81         0.51 o                         
   5   5  10         22.82         26.05         0.63 o                         
   6   5  10         14.71         15.64         0.46 o                         
  -5   6  10          5.87          5.98         0.28 o                         
  -4   6  10         32.10         34.68         0.87 o                         
  -3   6  10          1.18          1.22         0.10 o                         
  -2   6  10          0.00          0.06         0.04 o                         
  -1   6  10         10.89         13.42         0.21 o                         
   0   6  10          4.46          3.88         0.10 o                         
   1   6  10          8.83          9.07         0.16 o                         
   2   6  10         14.92         15.29         0.30 o                         
   3   6  10          5.34          5.32         0.22 o                         
   4   6  10         37.28         38.94         1.14 o                         
   5   6  10          5.61          6.60         0.37 o                         
   6   6  10          8.23          8.16         0.35 o                         
  -4   7  10          0.57          0.79         0.14 o                         
  -3   7  10          1.23          1.32         0.15 o                         
  -2   7  10         13.81         12.89         0.24 o                         
  -1   7  10          0.47          0.25         0.06 o                         
   0   7  10          1.54          1.77         0.08 o                         
   1   7  10         10.90          9.16         0.18 o                         
   2   7  10         14.38         14.75         0.33 o                         
   3   7  10          8.21          8.03         0.24 o                         
   4   7  10         25.38         26.22         1.25 o                         
   5   7  10          1.48          1.78         0.22 o                         
  -3   8  10         15.87         15.91         0.41 o                         
  -2   8  10          7.50          8.20         0.16 o                         
  -1   8  10          2.17          2.77         0.10 o                         
   0   8  10          0.21          0.20         0.06 o                         
   1   8  10          0.05          0.04         0.10 o                         
   2   8  10          4.33          3.91         0.14 o                         
   3   8  10         12.39         12.58         0.45 o                         
   4   8  10         14.89         15.56         0.53 o                         
   5   8  10          0.16          0.00         0.18 o                         
  -2   9  10          9.00          8.21         0.20 o                         
  -1   9  10          7.04          6.94         0.21 o                         
   0   9  10          0.01          0.03         0.11 o                         
   1   9  10         11.60         11.08         0.30 o                         
   2   9  10          9.38         10.52         0.34 o                         
   3   9  10         18.44         19.55         0.97 o                         
   4   9  10          0.41          0.58         0.18 o                         
  -1  10  10          1.65          1.52         0.24 o                         
   0  10  10          0.62          0.46         0.16 o                         
   1  10  10          5.09          4.89         0.26 o                         
   2  10  10          0.85          0.95         0.13 o                         
  -2  -4  11          3.98          3.89         0.20 o                         
  -1  -4  11          1.66          1.54         0.22 o                         
   0  -4  11          0.18          0.13         0.09 o                         
   1  -4  11          4.81          4.88         0.20 o                         
  -3  -3  11          1.39          1.47         0.11 o                         
  -2  -3  11         29.07         29.95         0.48 o                         
  -1  -3  11          1.56          1.57         0.11 o                         
   0  -3  11          7.18          6.08         0.18 o                         
   1  -3  11         16.89         15.33         0.30 o                         
   2  -3  11          0.29          0.02         0.09 o                         
   3  -3  11          0.40          0.26         0.17 o                         
  -4  -2  11         15.41         15.23         0.37 o                         
  -3  -2  11         14.69         16.22         0.31 o                         
  -2  -2  11          1.26          1.57         0.18 o                         
  -1  -2  11         14.10         13.13         0.30 o                         
   0  -2  11          0.25          0.55         0.09 o                         
   1  -2  11          3.79          3.99         0.19 o                         
   2  -2  11          0.07          0.10         0.09 o                         
   3  -2  11          0.13          0.03         0.12 o                         
   4  -2  11          0.65          0.78         0.11 o                         
  -4  -1  11         19.07         19.25         0.41 o                         
  -3  -1  11          7.53          6.59         0.20 o                         
  -2  -1  11         50.12         51.35         0.73 o                         
  -1  -1  11         27.37         25.22         0.38 o                         
   0  -1  11         10.12         10.05         0.27 o                         
   1  -1  11         12.58         11.77         0.22 o                         
   2  -1  11          0.09          0.01         0.06 o                         
   3  -1  11          0.00         -0.02         0.07 o                         
   4  -1  11         11.03         11.83         0.57 o                         
  -5   0  11          6.99          8.46         0.29 o                         
  -4   0  11         24.73         23.90         0.50 o                         
  -3   0  11          0.73          0.88         0.10 o                         
  -2   0  11         31.52         32.51         0.49 o                         
  -1   0  11          3.14          4.05         0.14 o                         
   0   0  11          0.81          1.29         0.07 o                         
   1   0  11          1.85          2.26         0.10 o                         
   2   0  11          3.47          3.78         0.11 o                         
   3   0  11          2.56          2.36         0.16 o                         
   4   0  11         13.80         14.17         0.39 o                         
   5   0  11          0.10          0.29         0.16 o                         
  -5   1  11         23.67         24.76         0.55 o                         
  -4   1  11          0.00          0.05         0.11 o                         
  -3   1  11          0.08          0.29         0.11 o                         
  -2   1  11         27.11         28.65         0.48 o                         
  -1   1  11          5.49          4.72         0.14 o                         
   0   1  11         34.34         31.69         0.44 o                         
   1   1  11          6.80          6.96         0.15 o                         
   2   1  11          0.03          0.04         0.08 o                         
   3   1  11          4.52          5.55         0.23 o                         
   4   1  11         11.73         12.73         0.37 o                         
   5   1  11         32.43         32.25         0.75 o                         
  -5   2  11         25.87         25.67         0.56 o                         
  -4   2  11          4.06          4.36         0.29 o                         
  -3   2  11         16.86         18.03         0.42 o                         
  -2   2  11          8.23          7.62         0.18 o                         
  -1   2  11          0.28          0.68         0.07 o                         
   0   2  11          0.06          0.05         0.06 o                         
   1   2  11          6.25          8.44         0.16 o                         
   2   2  11          0.09         -0.07         0.09 o                         
   3   2  11          0.13          0.11         0.12 o                         
   4   2  11         28.38         28.98         0.65 o                         
   5   2  11          0.46          0.70         0.18 o                         
  -5   3  11         21.87         23.17         0.82 o                         
  -4   3  11          3.50          2.82         0.31 o                         
  -3   3  11         10.83         11.03         0.29 o                         
  -2   3  11         12.96         15.22         0.35 o                         
  -1   3  11          1.54          1.38         0.11 o                         
   0   3  11         17.18         16.64         0.29 o                         
   1   3  11          9.45         11.44         0.22 o                         
   2   3  11          1.23          2.39         0.13 o                         
   3   3  11         10.14          9.69         0.28 o                         
   4   3  11          0.43          0.38         0.15 o                         
   5   3  11         62.07         67.03         1.39 o                         
  -5   4  11         12.44         12.58         0.48 o                         
  -4   4  11          6.49          6.60         0.35 o                         
  -3   4  11          9.14          9.18         0.34 o                         
  -2   4  11          4.57          5.71         0.42 o                         
  -1   4  11          4.27          5.51         0.15 o                         
   0   4  11          4.38          4.08         0.12 o                         
   1   4  11         10.62         11.05         0.19 o                         
   2   4  11          8.81         11.61         0.26 o                         
   3   4  11         19.72         20.54         0.44 o                         
   4   4  11         10.65         11.16         0.34 o                         
   5   4  11          1.63          1.68         0.38 o                         
  -4   5  11          1.05          1.07         0.17 o                         
  -3   5  11          7.27          7.59         0.23 o                         
  -2   5  11         17.02         18.58         0.40 o                         
  -1   5  11          0.25          0.30         0.05 o                         
   0   5  11         20.17         21.36         0.34 o                         
   1   5  11          5.49          7.22         0.15 o                         
   2   5  11          7.32          7.12         0.20 o                         
   3   5  11          3.25          4.06         0.21 o                         
   4   5  11          3.57          4.12         0.25 o                         
   5   5  11         44.03         47.63         1.03 o                         
  -4   6  11         18.99         18.69         0.49 o                         
  -3   6  11         12.29         11.99         0.32 o                         
  -2   6  11          0.23          0.66         0.10 o                         
  -1   6  11          0.36          0.17         0.05 o                         
   0   6  11          0.37          0.64         0.06 o                         
   1   6  11          0.68          1.11         0.07 o                         
   2   6  11          1.06          0.65         0.12 o                         
   3   6  11         21.22         24.01         0.79 o                         
   4   6  11          8.15          8.79         0.33 o                         
   5   6  11          2.03          2.19         0.32 o                         
  -4   7  11          3.01          3.02         0.21 o                         
  -3   7  11         10.68         11.51         0.27 o                         
  -2   7  11          1.96          1.73         0.13 o                         
  -1   7  11          0.10          0.05         0.05 o                         
   0   7  11          7.90          8.75         0.16 o                         
   1   7  11          8.42          8.85         0.32 o                         
   2   7  11          4.94          5.12         0.18 o                         
   3   7  11          7.31          7.34         0.31 o                         
   4   7  11          0.88          0.94         0.30 o                         
   5   7  11          8.88          9.61         0.36 o                         
  -3   8  11         16.81         16.74         0.77 o                         
  -2   8  11          7.81          7.76         0.18 o                         
  -1   8  11          9.31          9.45         0.20 o                         
   0   8  11          0.19          0.11         0.06 o                         
   1   8  11          3.07          2.92         0.12 o                         
   2   8  11         36.20         37.38         1.42 o                         
   3   8  11          1.68          2.34         0.22 o                         
   4   8  11         11.95         12.68         0.56 o                         
  -2   9  11          2.36          2.45         0.20 o                         
  -1   9  11          1.53          1.95         0.15 o                         
   0   9  11          0.00         -0.04         0.07 o                         
   1   9  11          7.01          6.63         0.21 o                         
   2   9  11         52.01         55.14         1.53 o                         
   3   9  11          9.19          9.24         0.40 o                         
  -1  -3  12          3.99          3.71         0.16 o                         
   0  -3  12          0.05          0.10         0.09 o                         
   1  -3  12          2.45          2.78         0.23 o                         
  -3  -2  12         38.93         37.76         0.64 o                         
  -2  -2  12          4.18          3.48         0.17 o                         
  -1  -2  12          6.88          7.23         0.20 o                         
   0  -2  12          4.84          4.74         0.17 o                         
   1  -2  12          1.54          1.57         0.11 o                         
   2  -2  12          4.82          4.92         0.30 o                         
   3  -2  12          8.15          8.35         0.37 o                         
  -3  -1  12         24.84         25.10         0.47 o                         
  -2  -1  12          0.12          0.17         0.09 o                         
  -1  -1  12          3.86          3.56         0.18 o                         
   0  -1  12          1.09          1.37         0.13 o                         
   1  -1  12          0.67          0.72         0.14 o                         
   2  -1  12          4.00          3.72         0.27 o                         
   3  -1  12          0.04          0.07         0.15 o                         
  -4   0  12          6.82          7.06         0.25 o                         
  -3   0  12          6.80          6.26         0.28 o                         
  -2   0  12          1.20          0.63         0.10 o                         
  -1   0  12         10.74         10.76         0.24 o                         
   0   0  12          0.25          0.47         0.07 o                         
   1   0  12          8.23          8.67         0.19 o                         
   2   0  12          0.03          0.07         0.08 o                         
   3   0  12         25.07         26.25         1.02 o                         
   4   0  12         10.61         10.71         0.37 o                         
  -4   1  12         16.10         15.95         0.43 o                         
  -3   1  12         13.20         14.69         0.36 o                         
  -2   1  12          1.02          1.20         0.09 o                         
  -1   1  12          3.62          3.55         0.14 o                         
   0   1  12          1.89          2.62         0.11 o                         
   1   1  12          1.97          2.29         0.10 o                         
   2   1  12          2.76          1.88         0.09 o                         
   3   1  12          0.42          0.56         0.15 o                         
   4   1  12          1.06          1.44         0.18 o                         
  -4   2  12          1.96          1.88         0.16 o                         
  -3   2  12          0.38          0.67         0.20 o                         
  -2   2  12          0.68          1.10         0.09 o                         
  -1   2  12          0.00          0.12         0.09 o                         
   0   2  12          0.45          0.45         0.06 o                         
   1   2  12          6.99          7.16         0.15 o                         
   2   2  12         11.86         12.85         0.30 o                         
   3   2  12          5.67          6.61         0.25 o                         
   4   2  12         36.16         39.34         0.88 o                         
   5   2  12          0.13          0.16         0.16 o                         
  -4   3  12         12.67         13.02         0.37 o                         
  -3   3  12          4.64          5.00         0.25 o                         
  -2   3  12          4.55          5.24         0.21 o                         
  -1   3  12          3.91          3.53         0.17 o                         
   0   3  12          1.08          1.33         0.07 o                         
   1   3  12         11.93         11.78         0.21 o                         
   2   3  12          0.06          0.03         0.10 o                         
   3   3  12         14.54         16.04         0.40 o                         
   4   3  12          0.89          1.12         0.18 o                         
   5   3  12          0.19          0.04         0.17 o                         
  -4   4  12          0.35          0.32         0.12 o                         
  -3   4  12          5.09          5.53         0.22 o                         
  -2   4  12          4.82          4.66         0.20 o                         
  -1   4  12          0.86          1.16         0.11 o                         
   0   4  12          1.83          1.42         0.08 o                         
   1   4  12          0.32          0.34         0.05 o                         
   2   4  12          1.15          1.27         0.11 o                         
   3   4  12          2.42          2.72         0.18 o                         
   4   4  12         58.04         63.87         1.33 o                         
   5   4  12          2.11          2.18         0.24 o                         
  -4   5  12         23.63         24.16         0.65 o                         
  -3   5  12          5.45          5.89         0.32 o                         
  -2   5  12          0.45          0.76         0.13 o                         
  -1   5  12          0.44          0.40         0.08 o                         
   0   5  12          9.30          9.13         0.18 o                         
   1   5  12          0.00          0.01         0.05 o                         
   2   5  12         10.81         10.54         0.26 o                         
   3   5  12          1.87          2.29         0.18 o                         
   4   5  12         12.52         14.69         0.44 o                         
   5   5  12          1.04          0.91         0.22 o                         
  -3   6  12          0.77          0.69         0.21 o                         
  -2   6  12         13.61         13.85         0.35 o                         
  -1   6  12          0.34          0.42         0.08 o                         
   0   6  12          0.42          0.78         0.07 o                         
   1   6  12          1.43          1.36         0.21 o                         
   2   6  12          4.78          4.54         0.35 o                         
   3   6  12         16.75         18.49         0.49 o                         
   4   6  12         26.31         27.20         0.81 o                         
  -3   7  12         23.50         24.30         0.49 o                         
  -2   7  12          0.32          0.21         0.13 o                         
  -1   7  12          1.33          1.24         0.13 o                         
   0   7  12         23.35         22.52         0.34 o                         
   1   7  12         16.71         16.61         0.48 o                         
   2   7  12         34.38         34.22         0.71 o                         
   3   7  12         39.41         40.74         0.90 o                         
   4   7  12          4.45          5.40         0.29 o                         
  -2   8  12          1.08          1.16         0.11 o                         
  -1   8  12          0.46          0.32         0.09 o                         
   0   8  12          4.56          4.75         0.26 o                         
   1   8  12         44.29         44.05         0.93 o                         
   2   8  12          0.21          0.09         0.15 o                         
   3   8  12         34.34         37.62         1.18 o                         
   0   9  12          0.04          0.05         0.09 o                         
   1   9  12          5.39          6.34         0.37 o                         
  -2  -1  13          0.00          0.00         0.08 o                         
  -1  -1  13          0.04          0.07         0.09 o                         
   0  -1  13         20.96         21.14         0.53 o                         
   1  -1  13         16.22         15.69         0.32 o                         
   2  -1  13          1.75          1.43         0.17 o                         
  -3   0  13          0.09          0.03         0.23 o                         
  -2   0  13          1.85          1.75         0.12 o                         
  -1   0  13          4.15          4.48         0.19 o                         
   0   0  13          3.72          4.03         0.16 o                         
   1   0  13          4.36          4.86         0.25 o                         
   2   0  13          1.91          1.89         0.19 o                         
   3   0  13         12.43         14.02         0.43 o                         
  -3   1  13          0.03         -0.05         0.11 o                         
  -2   1  13          2.40          1.96         0.12 o                         
  -1   1  13          7.87          7.24         0.25 o                         
   0   1  13         44.04         44.35         0.66 o                         
   1   1  13          5.99          5.84         0.25 o                         
   2   1  13          5.60          5.24         0.27 o                         
   3   1  13          8.78          8.92         0.33 o                         
  -3   2  13          2.99          3.51         0.22 o                         
  -2   2  13          0.89          0.88         0.11 o                         
  -1   2  13          9.72          9.77         0.22 o                         
   0   2  13         21.76         22.98         0.40 o                         
   1   2  13         15.71         16.00         0.29 o                         
   2   2  13          0.04          0.22         0.11 o                         
   3   2  13          5.17          5.42         0.30 o                         
   4   2  13         25.56         26.36         0.65 o                         
  -3   3  13          3.15          3.11         0.24 o                         
  -2   3  13          4.83          5.06         0.30 o                         
  -1   3  13         29.39         28.28         0.45 o                         
   0   3  13         10.01         10.39         0.21 o                         
   1   3  13          6.34          5.52         0.15 o                         
   2   3  13          2.63          2.62         0.24 o                         
   3   3  13          8.69          9.24         0.34 o                         
   4   3  13          0.92          0.38         0.17 o                         
  -3   4  13          5.47          5.30         0.25 o                         
  -2   4  13         17.69         18.32         0.48 o                         
  -1   4  13          9.21          9.13         0.20 o                         
   0   4  13         87.56         90.86         1.07 o                         
   1   4  13          0.67          0.84         0.11 o                         
   2   4  13          0.55          0.45         0.13 o                         
   3   4  13          0.91          0.99         0.16 o                         
   4   4  13          0.46          0.39         0.17 o                         
  -3   5  13         10.64         10.10         0.32 o                         
  -2   5  13          4.40          4.87         0.26 o                         
  -1   5  13          9.15          8.41         0.22 o                         
   0   5  13          0.01          0.44         0.08 o                         
   1   5  13          8.58          8.22         0.24 o                         
   2   5  13          0.93          1.05         0.16 o                         
   3   5  13         15.46         14.77         0.43 o                         
   4   5  13          6.14          6.76         0.42 o                         
  -2   6  13         31.44         33.40         1.04 o                         
  -1   6  13          8.03          8.75         0.38 o                         
   0   6  13         85.09         87.39         1.31 o                         
   1   6  13         56.13         58.97         1.12 o                         
   2   6  13         38.46         37.74         0.96 o                         
   3   6  13          0.00          0.29         0.17 o                         
  -2   7  13          2.56          1.96         0.15 o                         
  -1   7  13          4.95          5.11         0.18 o                         
   0   7  13          6.00          5.58         0.20 o                         
   1   7  13          0.10          0.31         0.11 o                         
   2   7  13         11.49         12.63         0.40 o                         
   3   7  13          1.45          1.43         0.22 o                         
   0   8  13          1.95          1.98         0.14 o                         
   1   8  13         17.04         17.23         0.49 o                         
  -1   1  14         28.01         28.70         0.50 o                         
   0   1  14         28.02         27.79         0.48 o                         
   1   1  14         48.99         48.81         0.90 o                         
  -2   2  14          0.04          0.06         0.11 o                         
  -1   2  14          4.54          5.10         0.28 o                         
   0   2  14         14.20         14.95         0.33 o                         
   1   2  14          0.50          0.60         0.22 o                         
   2   2  14          3.47          3.41         0.21 o                         
  -2   3  14          5.05          4.20         0.21 o                         
  -1   3  14         98.91        103.49         1.76 o                         
   0   3  14         21.31         20.88         0.47 o                         
   1   3  14         56.37         58.28         1.23 o                         
   2   3  14          0.96          0.91         0.19 o                         
  -2   4  14          0.03         -0.06         0.14 o                         
  -1   4  14         10.96         10.58         0.53 o                         
   0   4  14         10.85         10.18         0.38 o                         
   1   4  14         41.66         39.19         0.81 o                         
   2   4  14          0.71          0.90         0.13 o                         
  -1   5  14        125.69        132.15         2.34 o                         
   0   5  14          0.72          0.63         0.10 o                         
   1   5  14         41.77         42.17         0.98 o                         
   2   5  14         22.21         21.51         0.65 o                         
  -1   6  14          0.97          1.00         0.30 o                         
   0   6  14          3.32          2.48         0.23 o                         
   1   6  14         25.40         25.95         1.45 o                         
   2   6  14          0.28          0.45         0.18 o                         
                                                                                
